# Supplementary material for: Pan-cancer analysis of the prognostic and immunological role of SNX29: a potential target for survival and immunotherapy
Source: BMC Med Genomics. 2023 Feb 24;16:34. doi: 10.1186/s12920-023-01466-2 (PMC9951530; doi:10.1186/s12920-023-01466-2)
Supplement: Supplementary file 1 — Additional file 1. Figure S1. Relationship between SNX29 gene expression and clinical stage in various tumors. Table S1. The multivariate analysis of stage, gender, age and SNX29. Table S2. AUC value in various tumors. Table S3. The pan-cancer KEGG lists of SNX29. [file 12920_2023_1466_MOESM1_ESM.zip]

Archive with 10 entries (9 files):
- Supplementary material/
- __MACOSX/._Supplementary material
- Supplementary material/Supplementary Table S1 .xls
- __MACOSX/Supplementary material/._Supplementary Table S1 .xls
- Supplementary material/Supplementary Table S2 .xlsx
- __MACOSX/Supplementary material/._Supplementary Table S2 .xlsx
- Supplementary material/Supplementary Figure S1.pdf
- __MACOSX/Supplementary material/._Supplementary Figure S1.pdf
- Supplementary material/Supplementary Tables S3 .xls
- __MACOSX/Supplementary material/._Supplementary Tables S3 .xls
