# Supplementary material for: Pan-cancer analysis of the prognostic and immunological role of SNX29: a potential target for survival and immunotherapy
Source: BMC Med Genomics. 2023 Feb 24;16:34. doi: 10.1186/s12920-023-01466-2 (PMC9951530; doi:10.1186/s12920-023-01466-2)
Supplement: Supplementary file 1 — Additional file 1. Figure S1. Relationship between SNX29 gene expression and clinical stage in various tumors. Table S1. The multivariate analysis of stage, gender, age and SNX29. Table S2. AUC value in various tumors. Table S3. The pan-cancer KEGG lists of SNX29. [file 12920_2023_1466_MOESM1_ESM.zip › Supplementary material/Supplementary Table S1 .xls]

## Sheet: Supplementary Table S1
Table S1 The multivariate analysis of stage, gender, age and SNX29
	HR	HR.95L	HR.95H	pvalue	tumor
SNX29	0.907642	0.593216	1.38873	0.655172	ACC
age	1.01439	0.985159	1.04449	0.33821	ACC
gender	0.960348	0.420135	2.19517	0.923584	ACC
stage	2.91475	1.86283	4.56069	2.82e-06	ACC
SNX29	1.16902	1.07007	1.27712	0.000538329	BLCA
age	1.0275	1.01208	1.04315	0.00043651	BLCA
gender	0.84448	0.612425	1.16446	0.302471	BLCA
stage	1.76834	1.46042	2.14119	5.23e-09	BLCA
SNX29	0.976491	0.869337	1.09685	0.688309	BRCA
age	1.03434	1.02124	1.04761	2.07e-07	BRCA
gender	0.48576	0.0673427	3.50391	0.473862	BRCA
stage	2.16201	1.74775	2.67446	1.21e-12	BRCA
SNX29	1.0707	0.88328	1.29788	0.486564	CESC
age	1.01602	0.996624	1.03579	0.106085	CESC
gender	0.924226	0.605961	1.40965	0.714471	CESC
SNX29	0.899659	0.693152	1.16769	0.426757	CHOL
age	1.01745	0.973948	1.06291	0.437709	CHOL
gender	1.30096	0.483808	3.49827	0.602147	CHOL
stage	1.28105	0.872927	1.87999	0.205674	CHOL
SNX29	0.879418	0.669021	1.15598	0.357049	COAD
age	1.03527	1.01749	1.05336	8.8e-05	COAD
gender	0.917429	0.612912	1.37324	0.675387	COAD
stage	2.37217	1.8706	3.00821	1.02e-12	COAD
SNX29	0.985114	0.855829	1.13393	0.834495	DLBC
age	0.987256	0.935752	1.04159	0.638935	DLBC
stage	0.801146	0.455766	1.40825	0.441068	ESCA
gender	1.05787	0.254328	4.40017	0.938342	DLBC
SNX29	0.942457	0.747646	1.18803	0.615929	ESCA
age	1.00947	0.981129	1.03864	0.516398	ESCA
gender	7.23366	0.950448	55.0538	0.0560193	ESCA
stage	2.3569	1.51231	3.67318	0.00015243	ESCA
SNX29	0.986814	0.874504	1.11355	0.829523	GBM
age	1.02422	1.01023	1.03841	0.0006483	GBM
gender	1.07121	0.747608	1.5349	0.707754	GBM
SNX29	0.956087	0.883266	1.03491	0.266574	HNSC
age	1.02526	1.01003	1.04072	0.00108887	HNSC
gender	0.837575	0.602263	1.16483	0.292207	HNSC
stage	1.50336	1.24308	1.81815	2.63e-05	HNSC
grade	1.08349	0.857859	1.36846	0.500906	HNSC
SNX29	0.907825	0.635755	1.29633	0.594691	KICH
age	1.04654	0.981392	1.11601	0.16539	KICH
gender	0.723013	0.107847	4.84712	0.738314	KICH
stage	7.45455	2.52133	22.0401	0.00028124	KICH
SNX29	0.943177	0.906187	0.981678	0.00415871	KIRC
age	1.02929	1.0148	1.04399	6.58e-05	KIRC
gender	0.814251	0.586262	1.1309	0.220197	KIRC
stage	1.65642	1.42378	1.92707	6.34e-11	KIRC
grade	1.48797	1.18606	1.86672	0.000593085	KIRC
SNX29	0.992	0.933735	1.0539	0.794802	KIRP
age	0.99649	0.968365	1.02543	0.809781	KIRP
gender	0.726473	0.363063	1.45364	0.366548	KIRP
stage	2.48696	1.85164	3.34026	1.42e-09	KIRP
SNX29	0.966218	0.882983	1.0573	0.454647	LAML
age	1.04352	1.02704	1.06025	1.55e-07	LAML
gender	0.865751	0.56332	1.33055	0.510886	LAML
SNX29	1.08852	0.956189	1.23917	0.199642	LGG
age	1.05412	1.03959	1.06884	9.75e-14	LGG
gender	1.04758	0.740984	1.48104	0.792462	LGG
grade	2.89871	1.99416	4.21358	2.45e-08	LGG
SNX29	0.935513	0.736595	1.18815	0.584704	LIHC
age	1.00983	0.995229	1.02465	0.188041	LIHC
gender	0.877248	0.593413	1.29684	0.511401	LIHC
stage	1.72028	1.39766	2.11737	3.06e-07	LIHC
grade	1.21407	0.929266	1.58616	0.154989	LIHC
SNX29	0.875848	0.787723	0.97383	0.0142823	LUAD
age	1.00887	0.994369	1.02359	0.231839	LUAD
gender	0.96385	0.717818	1.29421	0.806566	LUAD
stage	1.63415	1.42036	1.88013	6.64e-12	LUAD
SNX29	1.03238	0.984683	1.08238	0.186713	LUSC
age	1.01996	1.00304	1.03717	0.0205886	LUSC
gender	1.24841	0.901875	1.7281	0.181089	LUSC
stage	1.3049	1.10545	1.54034	0.0016635	LUSC
SNX29	1.1703	0.943353	1.45185	0.152778	MESO
age	1.024	0.993685	1.05523	0.121931	MESO
gender	0.831346	0.435933	1.58542	0.574938	MESO
stage	0.929877	0.699868	1.23548	0.616048	MESO
SNX29	1.06005	1.00884	1.11387	0.020978	OV
age	1.01912	1.00678	1.03161	0.00231465	OV
grade	1.21843	0.826987	1.79515	0.317705	OV
SNX29	1.01582	0.887403	1.16282	0.81996	PAAD
age	1.02311	1.00166	1.04502	0.0346085	PAAD
gender	0.801005	0.527224	1.21696	0.298427	PAAD
stage	1.1761	0.803406	1.72168	0.404168	PAAD
grade	1.33779	0.987622	1.81211	0.0601736	PAAD
NX29	0.498845	0.157167	1.58333	0.237935	PCPG
age	1.04342	0.993875	1.09544	0.0868109	PCPG
gender	6.89383	1.10366	43.0611	0.0388767	PCPG
SNX29	0.736145	0.297148	1.8237	0.508092	PRAD
age	1.05024	0.953106	1.15728	0.322181	PRAD
SNX29	0.836106	0.3907	1.78928	0.644706	READ
age	1.07902	1.02563	1.1352	0.00331174	READ
gender	0.82284	0.34126	1.98402	0.664116	READ
stage	2.0607	1.23872	3.42813	0.00536376	READ
SNX29	0.835609	0.715936	0.975286	0.0227694	SARC
age	1.02248	1.00678	1.03842	0.00485213	SARC
gender	0.893492	0.59862	1.33361	0.581554	SARC
SNX29	1.00767	0.917087	1.10719	0.873744	SKCM
age	1.01959	1.0097	1.02959	9.66e-05	SKCM
gender	1.02195	0.753054	1.38686	0.889157	SKCM
stage	1.4177	1.19047	1.68831	9e-05	SKCM
SNX29	1.12234	1.0005	1.25901	0.0490151	STAD
age	1.03513	1.01659	1.05402	0.00018091	STAD
gender	1.19889	0.828024	1.73587	0.336745	STAD
stage	1.64836	1.31478	2.06656	1.48e-05	STAD
grade	1.30945	0.920695	1.86234	0.133564	STAD
SNX29	1.01364	0.884947	1.16105	0.844955	THYM
age	1.05442	0.994437	1.11801	0.0761817	THYM
gender	0.741031	0.191893	2.86163	0.663726	THYM
SNX29	1.01364	0.884947	1.16105	0.844955	UCEC
age	1.05442	0.994437	1.11801	0.0761817	UCEC
gender	0.741031	0.191893	2.86163	0.663726	UCEC
SNX29	1.01364	0.884947	1.16105	0.844955	UVM
age	1.05442	0.994437	1.11801	0.0761817	UVM
gender	0.741031	0.191893	2.86163	0.663726	UVM
