# Supplementary material for: Pan-cancer analysis of the prognostic and immunological role of SNX29: a potential target for survival and immunotherapy
Source: BMC Med Genomics. 2023 Feb 24;16:34. doi: 10.1186/s12920-023-01466-2 (PMC9951530; doi:10.1186/s12920-023-01466-2)
Supplement: Supplementary file 1 — Additional file 1. Figure S1. Relationship between SNX29 gene expression and clinical stage in various tumors. Table S1. The multivariate analysis of stage, gender, age and SNX29. Table S2. AUC value in various tumors. Table S3. The pan-cancer KEGG lists of SNX29. [file 12920_2023_1466_MOESM1_ESM.zip › Supplementary material/Supplementary Table S2 .xlsx]

## Sheet: Sheet1
Table S2 AUC value in various tumors.
type	AUC	HR.95L	HR.95H
STAD	0.591	0.485	0.696
BLCA	0.587	0.462	0.676
BRCA	0.547	0.399	0.688
CESC	0.512	0.416	0.491
CHOL	0.538	0.356	0.492
COADREAD	0.502	0.481	0.697
DLBC	0.581	0.403	0.659
ESCA	0.529	0.454	0.688
GBM	0.553	0.364	0.603
HNSC	0.529	0.456	0.684
KICH	0.534	0.436	0.686
KIRC	0.534	0.454	0.695
KIRP	0.531	0.438	0.654
LAML	0.584	0.489	0.694
LGG	0.574	0.434	0.683
LIHC	0.598	0.489	0.606
LUAD	0.596	0.465	0.693
LUSC	0.582	0.428	0.671
MESO	0.534	0.483	0.655
OV	0.589	0.453	0.657
PAAD	0.519	0.461	0.676
PCPG	0.536	0.418	0.586
PRAD	0.584	0.416	0.651
READ	0.545	0.436	0.646
SARC	0.576	0.407	0.633
SKCM	0.526	0.498	0.657
ACC	0.553	0.439	0.645
TGCT	0.574	0.492	0.634
THCA	0.512	0.497	0.671
THYM	0.583	0.471	0.657
UCEC	0.552	0.461	0.607
UCS	0.535	0.496	0.564
UVM	0.516	0.492	0.623
