# Supplementary material for: Pan-cancer analysis of the prognostic and immunological role of SNX29: a potential target for survival and immunotherapy
Source: BMC Med Genomics. 2023 Feb 24;16:34. doi: 10.1186/s12920-023-01466-2 (PMC9951530; doi:10.1186/s12920-023-01466-2)
Supplement: Supplementary file 1 — Additional file 1. Figure S1. Relationship between SNX29 gene expression and clinical stage in various tumors. Table S1. The multivariate analysis of stage, gender, age and SNX29. Table S2. AUC value in various tumors. Table S3. The pan-cancer KEGG lists of SNX29. [file 12920_2023_1466_MOESM1_ESM.zip › Supplementary material/Supplementary Tables S3 .xls]

## Sheet: gsea-kegg SNX29 ~ ACC
Tables S3 The pan-cancer KEGG lists of SNX29
type	ID	Description	setSize	enrichmentScore	NES	pvalue	p.adjust	qvalues	rank	leading_edge	core_enrichment
ACC	KEGG_FOCAL_ADHESION	KEGG_FOCAL_ADHESION	138	0.497707	1.82653	0.00990099	0.0970588	0.0780186	2665	tags=45%, list=23%, signal=35%	COL1A2/COL6A3/COL1A1/THBS1/COL5A3/COL3A1/PDGFRB/FN1/EGFR/VEGFD/THBS2/FYN/VWF/ILK/COL4A1/ITGA7/FLNA/ITGA5/ITGB1/COL6A2/SOS2/CAPN2/PIK3R1/PDPK1/CAV1/BRAF/COL4A2/ARHGAP5/CAV2/XIAP/DOCK1/COL6A1/ITGAV/RAPGEF1/PGF/VCL/ACTN1/FLT1/LAMB1/THBS4/JUN/DIAPH1/PDGFB/SPP1/ROCK1/PIK3CB/ARHGAP35/PPP1R12A/COL5A2/RAP1A/FLT4/PRKCA/PIK3CA/RAP1B/ZYX/FLNB/MAPK1/MAPK9/PAK5/AKT1/TLN1/KDR
ACC	KEGG_NEUROTROPHIN_SIGNALING_PATHWAY	KEGG_NEUROTROPHIN_SIGNALING_PATHWAY	101	0.41704	1.51749	0.00990099	0.0970588	0.0780186	3840	tags=50%, list=33%, signal=34%	PLCG2/RPS6KA2/IRAK2/NFKB1/SOS2/PIK3R1/PDPK1/SH2B3/MAP3K5/BRAF/CALM1/FOXO3/PTPN11/IRAK4/RAPGEF1/FRS2/NFKBIA/SORT1/JUN/CAMK2D/IRS2/GAB1/PIK3CB/MAP2K5/RAP1A/TRAF6/KIDINS220/PIK3CA/RAP1B/MAPK1/MAPK9/YWHAB/AKT1/ABL1/MAP3K3/SOS1/PSEN1/AKT3/CAMK2G/MAP2K1/IRS1/AKT2/IKBKB/RIPK2/NRAS/YWHAG/MAPKAPK2/BEX3/IRAK1/MAP3K1
ACC	KEGG_REGULATION_OF_ACTIN_CYTOSKELETON	KEGG_REGULATION_OF_ACTIN_CYTOSKELETON	138	0.407075	1.49392	0.00990099	0.0970588	0.0780186	3230	tags=43%, list=27%, signal=31%	PDGFRB/FN1/EGFR/MYH14/APC/ITGA7/ITGA5/CYFIP2/ITGB1/SOS2/PIK3R1/FGFR1/DIAPH2/BRAF/GSN/IQGAP2/SLC9A1/PIP5K1B/ITGB2/MYH9/MRAS/WASF2/MSN/IQGAP1/WASL/DOCK1/ITGAV/CYFIP1/VCL/GNA12/ACTN1/CD14/DIAPH1/PDGFB/FGF9/ROCK1/PIK3CB/ARHGAP35/PFN2/ARHGEF12/PPP1R12A/ARHGEF6/NCKAP1/CFL2/PIK3CA/MAPK1/PAK5/RDX/SSH2/MYH10/ARHGEF7/SOS1/PIP4K2A/MAP2K1/FGD1/PIP5K1C/PDGFC/GNG12/ARPC1A
ACC	KEGG_CYTOKINE_CYTOKINE_RECEPTOR_INTERACTION	KEGG_CYTOKINE_CYTOKINE_RECEPTOR_INTERACTION	83	0.458726	1.59472	0.0102041	0.0970588	0.0780186	2124	tags=36%, list=18%, signal=30%	IL22RA1/IL7R/PDGFRB/EGFR/VEGFD/PRLR/TGFB3/CSF1R/LIF/EDA2R/INHBB/EDA/GHR/IL1R1/TGFBR2/ACVR1/IL4R/CXCL12/IL1R2/TNFSF13/CCL2/ACVRL1/TNFSF10/FLT1/PDGFB/ACVR2A/KITLG/ACVR1B/FLT4/IL6R
ACC	KEGG_JAK_STAT_SIGNALING_PATHWAY	KEGG_JAK_STAT_SIGNALING_PATHWAY	75	0.479351	1.64754	0.0102041	0.0970588	0.0780186	2821	tags=43%, list=24%, signal=33%	IL22RA1/IL7R/PIM1/SPRY2/PRLR/JAK1/LIF/SPRY1/SOS2/PIK3R1/GHR/IL4R/CREBBP/PTPN11/SOCS4/EP300/SPRED2/PIK3CB/SOCS1/MYC/JAK2/STAT6/SPRY4/IL6R/CBL/PIAS1/SOCS5/PIK3CA/IFNLR1/AKT1/IFNAR1/SOS1
ACC	KEGG_PROSTATE_CANCER	KEGG_PROSTATE_CANCER	70	0.43797	1.49413	0.0102041	0.0970588	0.0780186	3638	tags=51%, list=31%, signal=36%	PDGFRB/EGFR/NFKB1/SOS2/FOXO1/PIK3R1/FGFR1/PDPK1/BRAF/CREB3L2/HSP90AA1/CREBBP/IKBKG/NFKBIA/EP300/PDGFB/PIK3CB/CDKN1B/MTOR/PIK3CA/MAPK1/AKT1/RB1/TCF7L1/SOS1/AKT3/MAP2K1/PDGFC/CREB1/HSP90AB1/E2F3/AKT2/IKBKB/CTNNB1/NRAS/ARAF
ACC	KEGG_CALCIUM_SIGNALING_PATHWAY	KEGG_CALCIUM_SIGNALING_PATHWAY	63	0.472972	1.62328	0.0103093	0.0970588	0.0780186	2349	tags=35%, list=20%, signal=28%	NOS3/PDGFRB/PLCG2/CYSLTR2/PHKA2/EGFR/ITPR1/PHKB/CACNA1H/ITPR3/ADCY3/SLC25A5/PHKA1/CALM1/PTK2B/CAMK2D/ATP2B4/CACNA1D/ITPKB/PRKCA/PRKACB/P2RX7
ACC	KEGG_ERBB_SIGNALING_PATHWAY	KEGG_ERBB_SIGNALING_PATHWAY	64	0.444441	1.52573	0.0103093	0.0970588	0.0780186	3029	tags=45%, list=26%, signal=34%	PLCG2/EGFR/SOS2/PIK3R1/BRAF/HBEGF/JUN/ABL2/CAMK2D/GAB1/PIK3CB/MYC/NRG2/CDKN1B/CBL/PRKCA/MTOR/PIK3CA/NCK1/MAPK1/MAPK9/PAK5/AKT1/ABL1/SOS1/NCK2/AKT3/CAMK2G/MAP2K1
ACC	KEGG_RENAL_CELL_CARCINOMA	KEGG_RENAL_CELL_CARCINOMA	58	0.44741	1.53292	0.0103093	0.0970588	0.0780186	3029	tags=45%, list=26%, signal=33%	VEGFD/ETS1/TGFB3/SOS2/PIK3R1/EPAS1/BRAF/HIF1A/CREBBP/PTPN11/RAPGEF1/PGF/EP300/JUN/PDGFB/GAB1/PIK3CB/RAP1A/PIK3CA/RAP1B/MAPK1/PAK5/AKT1/SOS1/AKT3/MAP2K1
ACC	KEGG_T_CELL_RECEPTOR_SIGNALING_PATHWAY	KEGG_T_CELL_RECEPTOR_SIGNALING_PATHWAY	65	0.432531	1.47995	0.0103093	0.0970588	0.0780186	3957	tags=54%, list=34%, signal=36%	NFAT5/FYN/NFKB1/SOS2/PIK3R1/PDPK1/FOS/NFATC4/CD4/IKBKG/NFKBIA/JUN/PIK3CB/NFATC3/CBL/CDK4/PIK3CA/NCK1/MAPK1/MAPK9/PAK5/AKT1/SOS1/NCK2/AKT3/MAP2K1/MAP3K7/MALT1/AKT2/IKBKB/NRAS/DLG1/BCL10/MAP3K14/CBLB
ACC	KEGG_ECM_RECEPTOR_INTERACTION	KEGG_ECM_RECEPTOR_INTERACTION	49	0.618892	2.05509	0.0105263	0.0970588	0.0780186	1724	tags=45%, list=15%, signal=38%	COL1A2/COL6A3/COL1A1/THBS1/COL5A3/COL3A1/FN1/HSPG2/SDC2/THBS2/VWF/COL4A1/ITGA7/ITGA5/ITGB1/COL6A2/COL4A2/COL6A1/ITGAV/LAMB1/THBS4/SPP1
ACC	KEGG_GLIOMA	KEGG_GLIOMA	48	0.47792	1.57615	0.0106383	0.0970588	0.0780186	3638	tags=52%, list=31%, signal=36%	PDGFRB/PLCG2/EGFR/SOS2/PIK3R1/BRAF/CALM1/PDGFB/CAMK2D/PIK3CB/CDK4/PRKCA/MTOR/PIK3CA/MAPK1/AKT1/RB1/SOS1/AKT3/CAMK2G/MAP2K1/E2F3/AKT2/NRAS/ARAF
ACC	KEGG_PHOSPHATIDYLINOSITOL_SIGNALING_SYSTEM	KEGG_PHOSPHATIDYLINOSITOL_SIGNALING_SYSTEM	51	0.446965	1.4939	0.0106383	0.0970588	0.0780186	3147	tags=41%, list=27%, signal=30%	PLCG2/IMPA2/ITPR1/PIK3R1/ITPR3/ITPK1/SYNJ1/PIP5K1B/PI4KA/CALM1/INPP5B/DGKG/PIK3CB/DGKA/ITPKB/PRKCA/PIK3CA/PIP4K2A/OCRL/PIK3C2A/PIP5K1C
ACC	KEGG_NON_SMALL_CELL_LUNG_CANCER	KEGG_NON_SMALL_CELL_LUNG_CANCER	43	0.503698	1.61682	0.0107527	0.0970588	0.0780186	3736	tags=58%, list=32%, signal=40%	PLCG2/EGFR/SOS2/PIK3R1/PDPK1/BRAF/FOXO3/PIK3CB/CDK4/PRKCA/PIK3CA/RASSF1/MAPK1/AKT1/RB1/SOS1/RXRA/AKT3/MAP2K1/RARB/E2F3/AKT2/NRAS/ARAF/STK4
ACC	KEGG_COMPLEMENT_AND_COAGULATION_CASCADES	KEGG_COMPLEMENT_AND_COAGULATION_CASCADES	34	0.680476	2.07207	0.0111111	0.0970588	0.0780186	1999	tags=65%, list=17%, signal=54%	F13A1/C5AR1/A2M/F8/SERPINE1/VWF/F3/C3/SERPINA5/PLAT/PROS1/THBD/C3AR1/C4A/C1QB/C1S/C1QC/C1QA/C8G/PLAUR/CFH/C7
ACC	KEGG_HEMATOPOIETIC_CELL_LINEAGE	KEGG_HEMATOPOIETIC_CELL_LINEAGE	31	0.493766	1.46604	0.011236	0.0970588	0.0780186	2124	tags=45%, list=18%, signal=37%	IL7R/ITGA5/CSF1R/IL1R1/IL4R/IL1R2/CD4/CD22/CD9/CD14/HLA-DRB5/CD34/KITLG/IL6R
ACC	KEGG_FRUCTOSE_AND_MANNOSE_METABOLISM	KEGG_FRUCTOSE_AND_MANNOSE_METABOLISM	27	0.581188	1.69388	0.0113636	0.0970588	0.0780186	1219	tags=30%, list=10%, signal=27%	ALDOB/KHK/HK2/PFKFB3/PMM2/SORD/MTMR6/FPGT
ACC	KEGG_PENTOSE_PHOSPHATE_PATHWAY	KEGG_PENTOSE_PHOSPHATE_PATHWAY	22	0.636003	1.83734	0.0113636	0.0970588	0.0780186	1760	tags=32%, list=15%, signal=27%	ALDOB/PRPS2/PGM1/H6PD/PRPS1/PGM2/PFKM
ACC	KEGG_SPHINGOLIPID_METABOLISM	KEGG_SPHINGOLIPID_METABOLISM	28	0.64933	1.90302	0.0114943	0.0970588	0.0780186	2791	tags=50%, list=24%, signal=38%	SGPP2/PLPP3/GALC/SPTLC2/SGMS2/SGPP1/SPTLC1/SMPD1/ASAH1/SGPL1/GBA/GLB1/CERK/SGMS1
ACC	KEGG_DORSO_VENTRAL_AXIS_FORMATION	KEGG_DORSO_VENTRAL_AXIS_FORMATION	17	0.674781	1.81799	0.0117647	0.0970588	0.0780186	964	tags=47%, list=8%, signal=43%	EGFR/ETS1/SPIRE1/NOTCH3/SOS2/NOTCH2/NOTCH1/NOTCH4
ACC	KEGG_LYSOSOME	KEGG_LYSOSOME	105	0.392991	1.42744	0.019802	0.126437	0.101633	5063	tags=52%, list=43%, signal=30%	CTSK/GALC/IGF2R/GNPTAB/LGMN/SLC17A5/M6PR/ACP5/PSAP/IDS/MCOLN1/TPP1/MANBA/PLA2G15/LAMP2/LAMP1/SORT1/CTSL/SMPD1/ASAH1/ATP6V0D1/AP1G1/GBA/CTSO/GLB1/AP1S2/CLN5/SCARB2/CD164/AP1B1/ATP6V0A2/ARSB/SLC11A2/GNS/MFSD8/AP3S2/NAGPA/GM2A/CLN3/AP3M1/ARSG/ATP6V0C/AP4E1/GALNS/AP3D1/DNASE2/GGA2/GUSB/LAPTM4A/LAPTM5/NAGA/AP3B1/AGA/ATP6V1H/CLTCL1
ACC	KEGG_CHEMOKINE_SIGNALING_PATHWAY	KEGG_CHEMOKINE_SIGNALING_PATHWAY	94	0.393804	1.41071	0.02	0.126437	0.101633	5218	tags=61%, list=44%, signal=34%	GRK5/NFKB1/SOS2/PIK3R1/LYN/BRAF/HCK/ADCY3/CXCL12/IKBKG/PTK2B/FOXO3/CCL2/WASL/NFKBIA/PREX1/ROCK1/PIK3CB/JAK2/RAP1A/ELMO1/PRKACB/PIK3CA/RAP1B/GNAI1/MAPK1/AKT1/ADCY9/SOS1/AKT3/MAP2K1/GNB1/GNG12/AKT2/IKBKB/NRAS/BCAR1/GNAI3/TIAM2/GNB5/PARD3/GNG10/RHOA/CCL28/STAT3/CXCL16/GSK3B/WAS/PXN/MAPK3/ROCK2/PTK2/CDC42/PIK3R3/GRK4/GNB2/CHUK
ACC	KEGG_TIGHT_JUNCTION	KEGG_TIGHT_JUNCTION	85	0.408056	1.43147	0.020202	0.126437	0.101633	3867	tags=47%, list=33%, signal=32%	PPP2R2C/PRKCH/MYH14/MAGI2/AFDN/EPB41/MPP5/CASK/MPDZ/LLGL2/EXOC4/HCLS1/ASH1L/MAGI3/TJP2/MYH9/MRAS/MAP3K20/CLDN15/ACTN1/PARD6B/LLGL1/YES1/EPB41L2/CDK4/PRKCA/MAGI1/GNAI1/AKT1/MYH10/PPP2CB/AKT3/AKT2/TJP1/CTNNB1/NRAS/EXOC3/GNAI3/CTNNA1/PPP2R2A
ACC	KEGG_AXON_GUIDANCE	KEGG_AXON_GUIDANCE	79	0.413203	1.42815	0.0204082	0.126437	0.101633	3202	tags=41%, list=27%, signal=30%	ABLIM3/UNC5B/NFAT5/PLXNC1/ABLIM2/RASA1/SLIT3/FYN/NGEF/SLIT2/FES/ITGB1/CXCL12/NFATC4/SEMA4D/ROCK1/SEMA3G/NFATC3/ARHGEF12/EFNB2/CFL2/PLXNB3/NCK1/GNAI1/MAPK1/SEMA7A/PAK5/ABL1/NCK2/SRGAP2/NRP1/EPHB4
ACC	KEGG_LEUKOCYTE_TRANSENDOTHELIAL_MIGRATION	KEGG_LEUKOCYTE_TRANSENDOTHELIAL_MIGRATION	72	0.422224	1.43761	0.0206186	0.126437	0.101633	2482	tags=39%, list=21%, signal=31%	PLCG2/MMP2/CYBB/AFDN/ITGB1/PIK3R1/CDH5/ARHGAP5/CXCL12/THY1/PTK2B/ITGB2/MSN/PTPN11/NCF4/CLDN15/VCL/PECAM1/ACTN1/ROCK1/PIK3CB/ARHGAP35/ESAM/RAP1A/PRKCA/PIK3CA/RAP1B/GNAI1
ACC	KEGG_SMALL_CELL_LUNG_CANCER	KEGG_SMALL_CELL_LUNG_CANCER	64	0.424946	1.45881	0.0206186	0.126437	0.101633	3734	tags=50%, list=32%, signal=34%	FN1/COL4A1/ITGB1/NFKB1/PIK3R1/APAF1/COL4A2/IKBKG/XIAP/ITGAV/NFKBIA/LAMB1/PIK3CB/MYC/CDKN1B/TRAF3/TRAF6/PIAS1/CDK4/PIK3CA/AKT1/RB1/RXRA/AKT3/RARB/CDKN2B/E2F3/AKT2/IKBKB/LAMB3/LAMC1/BIRC2
ACC	KEGG_MTOR_SIGNALING_PATHWAY	KEGG_MTOR_SIGNALING_PATHWAY	42	0.450907	1.43056	0.0217391	0.126437	0.101633	5052	tags=69%, list=43%, signal=40%	RPS6KA2/VEGFD/PIK3R1/PDPK1/BRAF/HIF1A/PGF/CAB39/PIK3CB/TSC2/MTOR/CAB39L/PIK3CA/MAPK1/AKT1/EIF4B/AKT3/AKT2/RHEB/EIF4E/VEGFC/DDIT4/ULK1/PRKAA1/RICTOR/MLST8/MAPK3/PIK3R3/VEGFA
ACC	KEGG_NEUROACTIVE_LIGAND_RECEPTOR_INTERACTION	KEGG_NEUROACTIVE_LIGAND_RECEPTOR_INTERACTION	42	0.460314	1.4604	0.0217391	0.126437	0.101633	1875	tags=36%, list=16%, signal=30%	C5AR1/SSTR5/APLNR/CYSLTR2/NR3C1/PRLR/P2RY8/GRIK4/GHR/THRA/C3AR1/CALCRL/ADRA2B/FPR3/S1PR1
ACC	KEGG_LONG_TERM_DEPRESSION	KEGG_LONG_TERM_DEPRESSION	37	0.456431	1.40729	0.0222222	0.126437	0.101633	3842	tags=51%, list=33%, signal=35%	ITPR1/GUCY1B1/GNAZ/ITPR3/LYN/BRAF/PRKG1/GNA12/PRKCA/GNAO1/GNAI1/MAPK1/PPP2CB/MAP2K1/NRAS/ARAF/GNAI3/GNA11/ITPR2
ACC	KEGG_PRION_DISEASES	KEGG_PRION_DISEASES	24	0.486989	1.38357	0.0232558	0.127907	0.102815	2491	tags=46%, list=21%, signal=36%	FYN/EGR1/PRNP/NOTCH1/C1QB/C1QC/C1QA/C8G/C7/PRKACB/MAPK1
ACC	KEGG_PATHWAYS_IN_CANCER	KEGG_PATHWAYS_IN_CANCER	218	0.353244	1.31288	0.029703	0.154639	0.124303	3957	tags=44%, list=34%, signal=29%	PDGFRB/FN1/CEBPA/PLCG2/MMP2/EGFR/VEGFD/ZBTB16/ETS1/JAK1/FZD1/COL4A1/APC/ITGB1/TGFB3/CSF1R/NFKB1/PPARG/SOS2/FOXO1/PIK3R1/FGFR1/EPAS1/BRAF/COL4A2/FOS/HIF1A/BCR/TGFBR2/FZD7/HSP90AA1/CREBBP/IKBKG/XIAP/ITGAV/NFKBIA/PGF/LAMB1/EP300/JUN/PDGFB/NCOA4/FGF9/FZD5/PIK3CB/MYC/KITLG/CDKN1B/TRAF3/APPL1/CBL/TRAF6/PIAS1/CDK4/PRKCA/MTOR/PIK3CA/RASSF1/MAPK1/MAPK9/AKT1/RB1/PLD1/TCF7L1/ABL1/SOS1/RXRA/AKT3/SMAD3/MAP2K1…
ACC	KEGG_FC_GAMMA_R_MEDIATED_PHAGOCYTOSIS	KEGG_FC_GAMMA_R_MEDIATED_PHAGOCYTOSIS	68	0.40963	1.3973	0.0309278	0.154639	0.124303	6096	tags=71%, list=52%, signal=34%	PLPP3/PLCG2/MYO10/GAB2/PIK3R1/LYN/GSN/HCK/WASF3/PIP5K1B/WASF2/WASL/MARCKS/PIK3CB/PRKCA/CFL2/PIK3CA/MAPK1/DNM3/AKT1/PLD1/AKT3/MAP2K1/PIP5K1C/ARPC1A/ARF6/AKT2/ASAP3/FCGR2A/PLD2/DNM2/LIMK2/ARPC1B/WAS/MAPK3/ASAP1/CDC42/PIK3R3/LIMK1/CRK/CRKL/ARPC5/VAV2/PLCG1/RAC1/SPHK2/FCGR3A/PIKFYVE
ACC	KEGG_GNRH_SIGNALING_PATHWAY	KEGG_GNRH_SIGNALING_PATHWAY	60	0.428975	1.48013	0.0309278	0.154639	0.124303	3842	tags=48%, list=33%, signal=33%	MMP2/EGFR/ITPR1/MMP14/SOS2/ITPR3/HBEGF/ADCY3/MAP3K4/CALM1/PTK2B/JUN/CAMK2D/CACNA1D/PRKCA/PRKACB/MAPK1/MAPK9/PLD1/ADCY9/MAP3K3/SOS1/CAMK2G/MAP2K1/MAP3K2/NRAS/GNA11/MAP3K1/ITPR2
ACC	KEGG_BETA_ALANINE_METABOLISM	KEGG_BETA_ALANINE_METABOLISM	17	0.547345	1.47466	0.0352941	0.170396	0.136969	1228	tags=35%, list=10%, signal=32%	EHHADH/MLYCD/ABAT/ACADM/DPYD/ALDH1B1
ACC	KEGG_TYPE_II_DIABETES_MELLITUS	KEGG_TYPE_II_DIABETES_MELLITUS	25	0.488064	1.38269	0.0361446	0.170396	0.136969	3835	tags=64%, list=33%, signal=43%	HK2/PIK3R1/SOCS4/IRS2/PIK3CB/SOCS1/CACNA1D/MTOR/PIK3CA/MAPK1/MAPK9/HK1/IRS1/IKBKB/INSR/SLC2A4
ACC	KEGG_CHRONIC_MYELOID_LEUKEMIA	KEGG_CHRONIC_MYELOID_LEUKEMIA	63	0.433808	1.48887	0.0412371	0.187767	0.150932	3638	tags=48%, list=31%, signal=33%	GAB2/TGFB3/NFKB1/SOS2/PIK3R1/BRAF/BCR/TGFBR2/IKBKG/PTPN11/NFKBIA/PIK3CB/MYC/CDKN1B/CBL/CDK4/PIK3CA/MAPK1/AKT1/RB1/ABL1/SOS1/AKT3/SMAD3/MAP2K1/E2F3/AKT2/IKBKB/NRAS/ARAF
ACC	KEGG_B_CELL_RECEPTOR_SIGNALING_PATHWAY	KEGG_B_CELL_RECEPTOR_SIGNALING_PATHWAY	49	0.418307	1.38902	0.0421053	0.187767	0.150932	3506	tags=49%, list=30%, signal=35%	PLCG2/NFAT5/NFKB1/SOS2/PIK3R1/LYN/FOS/NFATC4/IKBKG/CD22/NFKBIA/JUN/PIK3CB/NFATC3/PIK3CA/MAPK1/AKT1/SOS1/AKT3/MAP2K1/MALT1/AKT2/IKBKB/NRAS
ACC	KEGG_STARCH_AND_SUCROSE_METABOLISM	KEGG_STARCH_AND_SUCROSE_METABOLISM	16	0.547024	1.48694	0.0449438	0.195151	0.156868	2939	tags=50%, list=25%, signal=38%	HK2/PGM1/PYGL/UGDH/PYGB/PGM2/AGL/HK1
ACC	KEGG_ASTHMA	KEGG_ASTHMA	12	-0.58562	-1.67167	0.047619	0.201465	0.161943	1447	tags=58%, list=12%, signal=51%	HLA-DRA/CD40/HLA-DMA/HLA-DRB1/HLA-DPB1/HLA-DPA1/HLA-DQB1
BLCA	KEGG_MAPK_SIGNALING_PATHWAY	KEGG_MAPK_SIGNALING_PATHWAY	175	0.44522	1.60208	0.0102041	0.0547989	0.039011	3111	tags=38%, list=25%, signal=29%	FLNC/FGFR1/PDGFRA/PDGFRB/TGFB3/CACNA1H/IL1R1/FLNA/AKT3/NFATC2/MAP3K20/HSPA2/MRAS/TGFBR2/RPS6KA2/MAP3K3/RAPGEF2/MAPK8IP1/MAP3K14/TGFBR1/ARRB1/NFATC4/MAP3K1/RAP1B/TAB2/GADD45B/GNG12/PRKACB/MAP4K4/TAOK3/PDGFB/MAP3K2/SOS2/DUSP16/RASA1/RPS6KA3/RAC2/DUSP10/PRKCA/FAS/DUSP3/TAOK1/GNA12/ARRB2/PPP3CB/RAP1A/DUSP1/PPP3CC/MAP3K12/CD14/NFKB1/NRAS/PPM1A/NF1/MAPK14/SOS1/MAP3K4/PRKX/PPP3CA/ELK4/TRAF6/ELK1/SRF/STM…
BLCA	KEGG_PATHWAYS_IN_CANCER	KEGG_PATHWAYS_IN_CANCER	241	0.481595	1.74824	0.0103093	0.0547989	0.039011	3289	tags=42%, list=26%, signal=32%	MMP9/FGFR1/PDGFRA/PDGFRB/TGFB3/LAMA2/MMP2/WNT2/CSF2RA/LEF1/LAMA4/KITLG/AKT3/FN1/CSF1R/IL6/FZD1/RARB/COL4A1/COL4A2/TGFBR2/ITGAV/LAMC2/CDKN2B/TRAF1/PLCG2/TCF7/LAMA3/BMP4/ITGB1/GLI3/ETS1/CBL/PIK3CD/LAMB2/FZD7/ABL1/SPI1/MET/TGFBR1/JAK1/LAMC1/CDK6/ITGA2/TCF7L1/EPAS1/LAMB1/IGF1R/PIK3R3/PIAS1/NKX3-1/APC/CREBBP/PDGFB/PLD1/FZD4/PIK3CA/PIAS3/SMO/PTEN/SOS2/RAC2/LAMC3/PRKCA/FAS/FOXO1/APPL1/STAT3/PTGS2/PIK3R1…
BLCA	KEGG_CHEMOKINE_SIGNALING_PATHWAY	KEGG_CHEMOKINE_SIGNALING_PATHWAY	120	0.52813	1.84891	0.0104167	0.0547989	0.039011	3133	tags=48%, list=25%, signal=36%	CXCL12/CCL19/CXCL13/CXCL9/CCL21/AKT3/CXCR4/CCL5/GRK5/PREX1/CCL11/CCL2/WAS/CCR1/ADCY9/VAV1/CX3CL1/CCL13/PIK3CD/JAK3/HCK/ROCK1/CCL18/PLCB2/ARRB1/GNB4/RAP1B/FOXO3/JAK2/GNG11/PIK3R3/GNG12/PRKACB/LYN/CCL4L2/PIK3CA/TIAM1/PLCB1/SOS2/SHC2/RAC2/STAT3/ROCK2/PIK3R1/ARRB2/RAP1A/NFKB1/PIK3CB/CXCL16/NRAS/SOS1/PRKX/GNG10/CCL4/BRAF/MAPK1/STAT5B
BLCA	KEGG_CYTOKINE_CYTOKINE_RECEPTOR_INTERACTION	KEGG_CYTOKINE_CYTOKINE_RECEPTOR_INTERACTION	115	0.623319	2.1521	0.0105263	0.0547989	0.039011	1338	tags=39%, list=11%, signal=35%	CXCL12/CCL19/CXCL13/PDGFRA/PDGFRB/TGFB3/PDGFC/CSF2RB/IL7R/CXCL9/IL10RA/CCL21/CSF2RA/IL1R1/KITLG/CD27/CSF1R/CXCR4/IL6/INHBA/IL6ST/CCL5/CCL11/CCL2/KDR/CCR1/TGFBR2/INHBB/CX3CL1/LTB/CCL13/IL2RB/OSMR/CSF1/TNFSF13B/TNFRSF1B/PLEKHO2/MET/CCL18/TGFBR1/ACVR1/IL2RG/BMPR2/ACVRL1/IL6R
BLCA	KEGG_FOCAL_ADHESION	KEGG_FOCAL_ADHESION	149	0.66854	2.35149	0.0106383	0.0547989	0.039011	2132	tags=52%, list=17%, signal=43%	FLNC/MYLK/COL3A1/ITGA11/COL6A3/COL1A2/COL5A2/COL1A1/COL5A1/PDGFRA/MYL9/PDGFRB/ITGA7/PDGFC/TNC/COL6A1/THBS1/LAMA2/COL5A3/FLNA/THBS2/LAMA4/COL6A2/ITGA5/PDGFD/AKT3/FN1/ITGA1/COL4A1/SPP1/COL4A2/FYN/KDR/ITGAV/LAMC2/ILK/VAV1/ACTN1/TLN1/VCL/VWF/LAMA3/CCND2/ITGB1/RAPGEF1/PIK3CD/LAMB2/ROCK1/MET/COMP/DOCK1/CAV1/PARVA/PPP1R12A/ARHGAP5/LAMC1/RAP1B/CAV2/ITGA2/LAMB1/IGF1R/PIK3R3/ITGB5/PDGFB/PDPK1/PIK3CA/PTEN/S…
BLCA	KEGG_REGULATION_OF_ACTIN_CYTOSKELETON	KEGG_REGULATION_OF_ACTIN_CYTOSKELETON	147	0.58043	2.04045	0.0106383	0.0547989	0.039011	2151	tags=42%, list=17%, signal=35%	MYLK/FGFR1/ITGA11/PDGFRA/MYL9/PDGFRB/ITGA7/PDGFC/CFL2/ITGAL/ITGA5/PDGFD/FN1/ITGA1/F2R/BDKRB2/MRAS/WAS/PIP4K2A/ITGB2/ITGAV/ITGAX/ARHGEF6/VAV1/MYH10/ACTN1/VCL/ITGB1/ENAH/RDX/PIK3CD/ROCK1/CYFIP2/DOCK1/GSN/PPP1R12A/GNA13/ITGA2/ITGAM/PIK3R3/GNG12/ITGB5/APC/SSH1/ARHGEF12/PDGFB/PIKFYVE/IQGAP1/PIK3CA/TIAM1/SOS2/MSN/WASF1/RAC2/ITGB6/ARHGAP35/MYH9/ITGB8/FGD3/ROCK2/PIK3R1/GNA12
BLCA	KEGG_JAK_STAT_SIGNALING_PATHWAY	KEGG_JAK_STAT_SIGNALING_PATHWAY	82	0.559967	1.8498	0.0107527	0.0547989	0.039011	2543	tags=48%, list=20%, signal=38%	CSF2RB/IL7R/IL10RA/CSF2RA/AKT3/IL6/IL6ST/SPRY1/CCND2/IL2RB/OSMR/CBL/PIK3CD/JAK3/SPRY2/JAK1/IL2RG/IL6R/JAK2/SPRED1/PIK3R3/PIAS1/IL13RA1/SPRY4/SOCS5/CREBBP/PIK3CA/PIAS3/IL11RA/SOS2/SOCS3/STAT3/SOCS1/PIK3R1/SOCS4/PTPN11/PIK3CB/EP300/IFNAR2
BLCA	KEGG_LEUKOCYTE_TRANSENDOTHELIAL_MIGRATION	KEGG_LEUKOCYTE_TRANSENDOTHELIAL_MIGRATION	80	0.610352	1.99168	0.0108696	0.0547989	0.039011	2211	tags=48%, list=18%, signal=39%	MMP9/CXCL12/VCAM1/MYL9/JAM3/CYBB/MMP2/ITGAL/CXCR4/THY1/ITGB2/PECAM1/CDH5/VAV1/ACTN1/PLCG2/VCL/NCF2/ITGB1/PIK3CD/ROCK1/ARHGAP5/RAP1B/ICAM1/NCF4/ITGAM/CLDN5/PIK3R3/CD99/PIK3CA/MSN/RAC2/PRKCA/ARHGAP35/ESAM/ROCK2/PIK3R1/RAP1A
BLCA	KEGG_NATURAL_KILLER_CELL_MEDIATED_CYTOTOXICITY	KEGG_NATURAL_KILLER_CELL_MEDIATED_CYTOTOXICITY	79	0.55366	1.79416	0.010989	0.0547989	0.039011	3084	tags=51%, list=25%, signal=38%	CD48/ITGAL/NFATC2/FCGR3A/LCP2/NFAT5/FYN/LCK/ITGB2/VAV1/PLCG2/NFATC3/PIK3CD/NFATC4/ULBP3/PRF1/ICAM1/PIK3R3/FCER1G/PIK3CA/SOS2/SHC2/RAC2/PRKCA/FAS/MICB/SYK/PIK3R1/TNFRSF10D/PPP3CB/PPP3CC/PTPN11/PIK3CB/IFNAR2/NRAS/SOS1/ICAM2/PPP3CA/BRAF/MAPK1
BLCA	KEGG_B_CELL_RECEPTOR_SIGNALING_PATHWAY	KEGG_B_CELL_RECEPTOR_SIGNALING_PATHWAY	59	0.538798	1.68418	0.0111111	0.0547989	0.039011	3084	tags=47%, list=25%, signal=36%	CD79A/PIK3AP1/AKT3/NFATC2/NFAT5/VAV1/PLCG2/NFATC3/PIK3CD/BLNK/NFATC4/PIK3R3/INPP5D/LYN/PIK3CA/SOS2/RAC2/SYK/PIK3R1/PPP3CB/PPP3CC/NFKB1/PIK3CB/NRAS/SOS1/PPP3CA/MALT1/MAPK1
BLCA	KEGG_FC_GAMMA_R_MEDIATED_PHAGOCYTOSIS	KEGG_FC_GAMMA_R_MEDIATED_PHAGOCYTOSIS	78	0.551943	1.78708	0.0111111	0.0547989	0.039011	2468	tags=42%, list=20%, signal=34%	PTPRC/CFL2/AKT3/FCGR3A/FCGR2A/WAS/PLPP3/VAV1/PLCG2/GAB2/ASAP1/PIK3CD/HCK/ASAP2/GSN/PIK3R3/INPP5D/WASF3/LYN/PIKFYVE/PLD1/PIK3CA/WASF1/RAC2/PRKCA/DNM1/SYK/MYO10/PIK3R1/ASAP3/PRKCE/LIMK2/PIK3CB
BLCA	KEGG_SMALL_CELL_LUNG_CANCER	KEGG_SMALL_CELL_LUNG_CANCER	72	0.564496	1.81609	0.0111111	0.0547989	0.039011	2696	tags=47%, list=21%, signal=37%	LAMA2/LAMA4/AKT3/FN1/RARB/COL4A1/COL4A2/ITGAV/LAMC2/CDKN2B/TRAF1/LAMA3/ITGB1/PIK3CD/LAMB2/LAMC1/CDK6/ITGA2/LAMB1/PIK3R3/PIAS1/APAF1/PIK3CA/PIAS3/PTEN/LAMC3/PTGS2/PIK3R1/XIAP/CDKN1B/NFKB1/PIK3CB/CDK4/TRAF5
BLCA	KEGG_FC_EPSILON_RI_SIGNALING_PATHWAY	KEGG_FC_EPSILON_RI_SIGNALING_PATHWAY	52	0.489027	1.49029	0.011236	0.0547989	0.039011	2766	tags=44%, list=22%, signal=35%	AKT3/LCP2/FYN/VAV1/PLCG2/GAB2/PIK3CD/PIK3R3/INPP5D/LYN/FCER1G/PDPK1/PIK3CA/SOS2/RAC2/PRKCA/SYK/PIK3R1/PRKCE/PIK3CB/NRAS/MAPK14/SOS1
BLCA	KEGG_GLIOMA	KEGG_GLIOMA	53	0.533239	1.64479	0.011236	0.0547989	0.039011	3256	tags=47%, list=26%, signal=35%	PDGFRA/PDGFRB/AKT3/PLCG2/PIK3CD/CAMK2D/CDK6/IGF1R/PIK3R3/PDGFB/PIK3CA/PTEN/SOS2/SHC2/PRKCA/PIK3R1/MDM2/PIK3CB/MTOR/NRAS/CDK4/SOS1/BRAF/MAPK1/RB1
BLCA	KEGG_LEISHMANIA_INFECTION	KEGG_LEISHMANIA_INFECTION	53	0.581493	1.79364	0.011236	0.0547989	0.039011	2907	tags=53%, list=23%, signal=41%	TGFB3/HLA-DOA/FCGR3A/FCGR2A/ITGB2/TLR4/HLA-DMB/HLA-DQA2/HLA-DQA1/HLA-DRA/C3/HLA-DPA1/NCF2/ITGB1/HLA-DPB1/JAK1/TAB2/NCF4/ITGAM/JAK2/HLA-DMA/HLA-DRB1/PTGS2/HLA-DQB1/NFKB1/MAPK14/TRAF6/ELK1
BLCA	KEGG_PHOSPHATIDYLINOSITOL_SIGNALING_SYSTEM	KEGG_PHOSPHATIDYLINOSITOL_SIGNALING_SYSTEM	58	0.517369	1.61346	0.011236	0.0547989	0.039011	2520	tags=43%, list=20%, signal=35%	ITPR1/ITPR2/PIP4K2A/PLCG2/PIK3CD/SYNJ2/PLCB2/ITPKB/PIK3C2A/PIK3R3/INPP5D/SYNJ1/INPP4B/INPP5B/PIKFYVE/INPP4A/PIK3CA/PLCB1/PTEN/PRKCA/PI4KA/PIK3R1/INPP5A/PIK3CB/DGKD
BLCA	KEGG_PROSTATE_CANCER	KEGG_PROSTATE_CANCER	75	0.534718	1.72363	0.011236	0.0547989	0.039011	3632	tags=53%, list=29%, signal=38%	FGFR1/PDGFRA/PDGFRB/PDGFC/LEF1/PDGFD/AKT3/TCF7/CREB3L2/PIK3CD/TCF7L1/IGF1R/PIK3R3/NKX3-1/CREBBP/PDGFB/CREB3L1/PDPK1/PIK3CA/PTEN/SOS2/FOXO1/PIK3R1/MDM2/CDKN1B/NFKB1/PIK3CB/EP300/MTOR/NRAS/SOS1/CTNNB1/CREB1/BRAF/MAPK1/RB1/IKBKG/CDK2/CHUK/E2F2
BLCA	KEGG_VASCULAR_SMOOTH_MUSCLE_CONTRACTION	KEGG_VASCULAR_SMOOTH_MUSCLE_CONTRACTION	68	0.615723	1.95511	0.011236	0.0547989	0.039011	2377	tags=44%, list=19%, signal=36%	MYH11/ACTG2/MYLK/PPP1R12B/ACTA2/CALD1/MYL9/EDNRA/ITPR1/CALCRL/GUCY1A1/GUCY1B1/ITPR2/RAMP1/ADCY9/PPP1R14A/NPR2/ROCK1/PLCB2/PPP1R12A/GNA13/PRKACB/ARHGEF12/PLCB1/PRKCA/PRKCH/ROCK2/GNA12/PRKCE/GNAQ
BLCA	KEGG_ADHERENS_JUNCTION	KEGG_ADHERENS_JUNCTION	69	0.537649	1.70295	0.0113636	0.0547989	0.039011	2101	tags=36%, list=17%, signal=30%	SORBS1/FGFR1/LEF1/FYN/WAS/TGFBR2/PTPRJ/PTPRB/ACTN1/TCF7/VCL/MET/TGFBR1/TCF7L1/IGF1R/WASF3/SNAI1/CREBBP/IQGAP1/FER/WASF1/SSX2IP/RAC2/NECTIN3/TJP1
BLCA	KEGG_CALCIUM_SIGNALING_PATHWAY	KEGG_CALCIUM_SIGNALING_PATHWAY	71	0.54653	1.7465	0.0113636	0.0547989	0.039011	2865	tags=44%, list=23%, signal=34%	MYLK/PDGFRA/PDGFRB/CACNA1H/EDNRA/ATP2A3/ITPR1/ITPR2/F2R/BDKRB2/ADCY9/NOS3/PLCG2/ATP2B4/EDNRB/PTAFR/PLCB2/ITPKB/CAMK2D/PRKACB/PLCB1/PRKCA/PPP3CB/PPP3CC/GNAQ/BST1/ATP2A2/PHKA1/PHKB/PRKX/PPP3CA
BLCA	KEGG_CELL_ADHESION_MOLECULES_CAMS	KEGG_CELL_ADHESION_MOLECULES_CAMS	71	0.639273	2.04287	0.0113636	0.0547989	0.039011	2190	tags=52%, list=17%, signal=43%	PTPRC/VCAN/VCAM1/JAM3/ITGAL/CNTNAP1/HLA-DOA/CD4/ITGB2/PECAM1/ITGAV/HLA-DMB/CDH5/HLA-DQA2/SDC3/HLA-DQA1/HLA-DRA/SELPLG/HLA-DPA1/ITGB1/SDC2/CD34/CD2/CD8A/CD86/HLA-DPB1/ICAM1/ITGAM/CLDN5/CD99/HLA-DMA/GLG1/HLA-DRB1/ESAM/NECTIN3/ITGB8/HLA-DQB1
BLCA	KEGG_COLORECTAL_CANCER	KEGG_COLORECTAL_CANCER	54	0.477261	1.46162	0.0113636	0.0547989	0.039011	3215	tags=41%, list=26%, signal=30%	TGFB3/LEF1/AKT3/TGFBR2/TCF7/PIK3CD/TGFBR1/TCF7L1/PIK3R3/APC/PIK3CA/RAC2/APPL1/PIK3R1/PIK3CB/SMAD4/CTNNB1/MSH6/BRAF/MAPK1/MLH1/MSH2
BLCA	KEGG_ECM_RECEPTOR_INTERACTION	KEGG_ECM_RECEPTOR_INTERACTION	54	0.793367	2.42969	0.0113636	0.0547989	0.039011	1390	tags=69%, list=11%, signal=61%	COL3A1/ITGA11/COL6A3/COL1A2/COL5A2/COL1A1/COL5A1/ITGA7/TNC/COL6A1/THBS1/LAMA2/HSPG2/COL5A3/THBS2/LAMA4/COL6A2/ITGA5/FN1/ITGA1/COL4A1/SV2A/SPP1/COL4A2/ITGAV/LAMC2/SDC3/VWF/LAMA3/ITGB1/SDC2/LAMB2/COMP/LAMC1/ITGA2/LAMB1/DAG1
BLCA	KEGG_ENDOMETRIAL_CANCER	KEGG_ENDOMETRIAL_CANCER	44	0.508545	1.48941	0.0113636	0.0547989	0.039011	3166	tags=50%, list=25%, signal=38%	LEF1/AKT3/ILK/TCF7/PIK3CD/FOXO3/TCF7L1/PIK3R3/APC/PDPK1/PIK3CA/PTEN/SOS2/PIK3R1/PIK3CB/NRAS/SOS1/CTNNB1/ELK1/BRAF/MAPK1/MLH1
BLCA	KEGG_GAP_JUNCTION	KEGG_GAP_JUNCTION	56	0.544101	1.67657	0.0113636	0.0547989	0.039011	2836	tags=45%, list=23%, signal=35%	PDGFRA/PDGFRB/PDGFC/PDGFD/ITPR1/TUBA1A/GUCY1A1/GUCY1B1/ITPR2/ADCY9/PLCB2/LPAR1/PRKACB/PDGFB/PLCB1/MAP3K2/SOS2/PRKCA/GJA1/TJP1/GNAQ/TUBA1B/NRAS/SOS1/PRKX
BLCA	KEGG_NEUROACTIVE_LIGAND_RECEPTOR_INTERACTION	KEGG_NEUROACTIVE_LIGAND_RECEPTOR_INTERACTION	44	0.579278	1.69657	0.0113636	0.0547989	0.039011	1431	tags=41%, list=11%, signal=36%	EDNRA/GZMA/FPR3/S1PR1/CALCRL/F2R/S1PR3/BDKRB2/APLNR/C3AR1/FPR1/C5AR1/P2RY6/EDNRB/PTAFR/NR3C1/THRA/LPAR1
BLCA	KEGG_TGF_BETA_SIGNALING_PATHWAY	KEGG_TGF_BETA_SIGNALING_PATHWAY	61	0.509629	1.57995	0.0113636	0.0547989	0.039011	2590	tags=44%, list=21%, signal=35%	DCN/TGFB3/THBS1/THBS2/INHBA/TGFBR2/LTBP1/CDKN2B/INHBB/BMP4/ROCK1/SMAD1/COMP/TGFBR1/ACVR1/BMPR2/ACVRL1/SMAD5/SMAD7/CREBBP/BMP8B/ROCK2/ZFYVE9/BMPR1A/RBL2/EP300/SMAD4
BLCA	KEGG_ARRHYTHMOGENIC_RIGHT_VENTRICULAR_CARDIOMYOPATHY_ARVC	KEGG_ARRHYTHMOGENIC_RIGHT_VENTRICULAR_CARDIOMYOPATHY_ARVC	38	0.681792	1.96819	0.0114942	0.0547989	0.039011	2074	tags=55%, list=17%, signal=46%	DES/ITGA11/ITGA7/LAMA2/LEF1/ITGA5/ITGA1/ITGAV/SGCB/ACTN1/TCF7/ITGB1/DSP/DSC2/ITGA2/TCF7L1/DAG1/ITGB5/ITGB6/GJA1/ITGB8
BLCA	KEGG_DILATED_CARDIOMYOPATHY	KEGG_DILATED_CARDIOMYOPATHY	38	0.661097	1.90845	0.0114942	0.0547989	0.039011	1585	tags=45%, list=13%, signal=39%	DES/ITGA11/ITGA7/TGFB3/LAMA2/TPM1/TPM2/ITGA5/ITGA1/ITGAV/ADCY9/SGCB/ITGB1/ITGA2/DAG1/PRKACB/ITGB5
BLCA	KEGG_HEMATOPOIETIC_CELL_LINEAGE	KEGG_HEMATOPOIETIC_CELL_LINEAGE	39	0.650358	1.87302	0.0114942	0.0547989	0.039011	2584	tags=64%, list=21%, signal=51%	CD37/IL7R/CSF2RA/IL1R1/KITLG/ITGA5/CSF1R/ITGA1/IL6/CD4/CD3E/HLA-DRA/CD34/CSF1/CD2/CD8A/ITGA2/IL6R/ITGAM/IL11RA/HLA-DRB1/MME/CD14/CD3D/CD55
BLCA	KEGG_HYPERTROPHIC_CARDIOMYOPATHY_HCM	KEGG_HYPERTROPHIC_CARDIOMYOPATHY_HCM	38	0.668515	1.92986	0.0114942	0.0547989	0.039011	2074	tags=50%, list=17%, signal=42%	DES/ITGA11/ITGA7/TGFB3/LAMA2/TPM1/TPM2/ITGA5/ITGA1/IL6/ITGAV/SGCB/ITGB1/ITGA2/DAG1/ITGB5/PRKAB2/ITGB6/ITGB8
BLCA	KEGG_MELANOGENESIS	KEGG_MELANOGENESIS	63	0.494435	1.53646	0.0114942	0.0547989	0.039011	2875	tags=41%, list=23%, signal=32%	WNT2/LEF1/KITLG/FZD1/ADCY9/TCF7/CREB3L2/EDNRB/FZD7/PLCB2/CAMK2D/TCF7L1/PRKACB/CREBBP/CREB3L1/FZD4/PLCB1/PRKCA/EDN1/FZD5/GNAQ/EP300/NRAS/PRKX/CTNNB1/CREB1
BLCA	KEGG_MELANOMA	KEGG_MELANOMA	42	0.57552	1.67578	0.0114942	0.0547989	0.039011	2621	tags=45%, list=21%, signal=36%	FGFR1/PDGFRA/PDGFRB/PDGFC/PDGFD/AKT3/PIK3CD/MET/CDK6/IGF1R/PIK3R3/PDGFB/PIK3CA/PTEN/PIK3R1/MDM2/PIK3CB/NRAS/CDK4
BLCA	KEGG_VIRAL_MYOCARDITIS	KEGG_VIRAL_MYOCARDITIS	50	0.693314	2.06301	0.0116279	0.0547989	0.039011	2190	tags=52%, list=17%, signal=43%	MYH11/LAMA2/ITGAL/HLA-DOA/FYN/ITGB2/HLA-DMB/HLA-DQA2/MYH10/HLA-DQA1/SGCB/HLA-DRA/HLA-DPA1/ABL1/CD86/HLA-DPB1/CAV1/ABL2/PRF1/ICAM1/DAG1/RAC2/HLA-DMA/HLA-DRB1/MYH9/HLA-DQB1
BLCA	KEGG_COMPLEMENT_AND_COAGULATION_CASCADES	KEGG_COMPLEMENT_AND_COAGULATION_CASCADES	33	0.687052	1.91176	0.0117647	0.0547989	0.039011	1600	tags=55%, list=13%, signal=48%	F13A1/A2M/CFI/C1S/F2R/BDKRB2/C3AR1/PROS1/PLAU/C1R/VWF/C3/C5AR1/C1QC/SERPING1/C1QB/CFD/SERPINF2
BLCA	KEGG_SYSTEMIC_LUPUS_ERYTHEMATOSUS	KEGG_SYSTEMIC_LUPUS_ERYTHEMATOSUS	29	0.704478	1.92093	0.0119048	0.0547989	0.039011	1122	tags=55%, list=9%, signal=50%	HLA-DOA/C1S/FCGR3A/FCGR2A/HLA-DMB/HLA-DQA2/HLA-DQA1/ACTN1/C1R/HLA-DRA/C3/HLA-DPA1/C1QC/CD86/HLA-DPB1/C1QB
BLCA	KEGG_ALLOGRAFT_REJECTION	KEGG_ALLOGRAFT_REJECTION	22	0.664882	1.75095	0.0128205	0.0547989	0.039011	2190	tags=59%, list=17%, signal=49%	HLA-DOA/HLA-DMB/HLA-DQA2/HLA-DQA1/HLA-DRA/HLA-DPA1/CD86/HLA-DPB1/PRF1/FAS/HLA-DMA/HLA-DRB1/HLA-DQB1
BLCA	KEGG_AUTOIMMUNE_THYROID_DISEASE	KEGG_AUTOIMMUNE_THYROID_DISEASE	22	0.664882	1.75095	0.0128205	0.0547989	0.039011	2190	tags=59%, list=17%, signal=49%	HLA-DOA/HLA-DMB/HLA-DQA2/HLA-DQA1/HLA-DRA/HLA-DPA1/CD86/HLA-DPB1/PRF1/FAS/HLA-DMA/HLA-DRB1/HLA-DQB1
BLCA	KEGG_INTESTINAL_IMMUNE_NETWORK_FOR_IGA_PRODUCTION	KEGG_INTESTINAL_IMMUNE_NETWORK_FOR_IGA_PRODUCTION	22	0.752525	1.98176	0.0128205	0.0547989	0.039011	1086	tags=59%, list=9%, signal=54%	CXCL12/CXCR4/IL6/HLA-DOA/HLA-DMB/HLA-DQA2/HLA-DQA1/HLA-DRA/HLA-DPA1/TNFSF13B/CD86/HLA-DPB1/MAP3K14
BLCA	KEGG_PRIMARY_IMMUNODEFICIENCY	KEGG_PRIMARY_IMMUNODEFICIENCY	22	0.729078	1.92001	0.0128205	0.0547989	0.039011	1205	tags=50%, list=10%, signal=45%	CD79A/PTPRC/IL7R/CD4/LCK/CIITA/CD3E/CD8A/JAK3/BLNK/IL2RG
BLCA	KEGG_GLYCOSAMINOGLYCAN_BIOSYNTHESIS_CHONDROITIN_SULFATE	KEGG_GLYCOSAMINOGLYCAN_BIOSYNTHESIS_CHONDROITIN_SULFATE	18	0.716087	1.81904	0.012987	0.0547989	0.039011	1062	tags=44%, list=8%, signal=41%	XYLT1/CHST15/CHST3/CSGALNACT1/CHST11/DSE/CSGALNACT2/CHSY1
BLCA	KEGG_ASTHMA	KEGG_ASTHMA	14	0.782164	1.86965	0.0138889	0.057209	0.0407268	2190	tags=86%, list=17%, signal=71%	HLA-DOA/CCL11/HLA-DMB/HLA-DQA2/HLA-DQA1/HLA-DRA/HLA-DPA1/HLA-DPB1/FCER1G/HLA-DMA/HLA-DRB1/HLA-DQB1
BLCA	KEGG_WNT_SIGNALING_PATHWAY	KEGG_WNT_SIGNALING_PATHWAY	110	0.467209	1.5863	0.0215054	0.0827158	0.058885	2949	tags=35%, list=23%, signal=27%	SFRP2/SFRP4/WNT2/LEF1/PRICKLE2/FZD1/NFATC2/NFAT5/TCF7/CCND2/NFATC3/FZD7/MMP7/ROCK1/PLCB2/NFATC4/CAMK2D/DAAM1/TCF7L1/PRKACB/LRP6/APC/CREBBP/FZD4/PLCB1/RAC2/PRKCA/CSNK1A1/ROCK2/FZD5/PPP3CB/PPP3CC/FBXW11/EP300/SMAD4/PRKX/PPP3CA/CTNNB1/TBL1X
BLCA	KEGG_AXON_GUIDANCE	KEGG_AXON_GUIDANCE	90	0.472025	1.58384	0.0217391	0.0827158	0.058885	3084	tags=48%, list=25%, signal=36%	CXCL12/CFL2/DPYSL2/CXCR4/NFATC2/NRP1/NFAT5/FYN/SLIT3/SEMA3G/NFATC3/ITGB1/ROBO1/ABL1/ROCK1/MET/SEMA6B/NFATC4/SEMA6C/SRGAP2/UNC5B/ARHGEF12/EPHB2/RASA1/RAC2/EFNB2/ABLIM3/ROCK2/SEMA3C/PPP3CB/PPP3CC/LIMK2/EPHB3/NTN4/NRAS/SEMA7A/SEMA4F/EPHA4/SEMA4D/PPP3CA/RGS3/SEMA5A/MAPK1
BLCA	KEGG_TIGHT_JUNCTION	KEGG_TIGHT_JUNCTION	91	0.469613	1.57868	0.0217391	0.0827158	0.058885	2902	tags=35%, list=23%, signal=27%	MYH11/MYL9/JAM3/AKT3/EPB41L2/MAP3K20/MRAS/AMOTL1/MPDZ/MYH10/ACTN1/HCLS1/MAGI3/PARD6B/ASH1L/CLDN5/EPB41/PTEN/PRKCA/PRKCH/MYH9/TJP1/PRKCE/MAGI1/NRAS/CDK4/OCLN/MPP5/SPTAN1/CTNNB1/CGN/AFDN
BLCA	KEGG_TOLL_LIKE_RECEPTOR_SIGNALING_PATHWAY	KEGG_TOLL_LIKE_RECEPTOR_SIGNALING_PATHWAY	72	0.467578	1.50428	0.0222222	0.0827158	0.058885	3595	tags=42%, list=29%, signal=30%	CTSK/CXCL9/AKT3/IL6/CCL5/SPP1/TLR4/PIK3CD/TLR5/LY96/CD86/TAB2/PIK3R3/PIK3CA/PIK3R1/CD14/NFKB1/PIK3CB/IFNAR2/TLR3/TIRAP/MAPK14/TRAF6/CCL4/MAPK1/TRAF3/STAT1/IKBKG/TLR2/CHUK
BLCA	KEGG_T_CELL_RECEPTOR_SIGNALING_PATHWAY	KEGG_T_CELL_RECEPTOR_SIGNALING_PATHWAY	76	0.496179	1.59741	0.0224719	0.0827158	0.058885	3084	tags=43%, list=25%, signal=33%	PTPRC/AKT3/NFATC2/CD4/LCP2/NFAT5/FYN/LCK/CD3E/VAV1/NFATC3/CBL/PIK3CD/CD8A/MAP3K14/NFATC4/PIK3R3/PDPK1/PIK3CA/SOS2/PIK3R1/PPP3CB/PPP3CC/CD3D/NFKB1/PIK3CB/NRAS/CDK4/MAPK14/SOS1/PPP3CA/MALT1/MAPK1
BLCA	KEGG_TYPE_I_DIABETES_MELLITUS	KEGG_TYPE_I_DIABETES_MELLITUS	26	0.60002	1.66223	0.0238095	0.085075	0.0605645	2190	tags=54%, list=17%, signal=45%	HLA-DOA/CPE/HLA-DMB/HLA-DQA2/HLA-DQA1/HLA-DRA/HLA-DPA1/CD86/HLA-DPB1/PRF1/FAS/HLA-DMA/HLA-DRB1/HLA-DQB1
BLCA	KEGG_BASAL_CELL_CARCINOMA	KEGG_BASAL_CELL_CARCINOMA	31	0.584395	1.59695	0.0240964	0.085075	0.0605645	2201	tags=39%, list=18%, signal=32%	WNT2/LEF1/FZD1/TCF7/BMP4/GLI3/FZD7/TCF7L1/APC/FZD4/SMO/FZD5
BLCA	KEGG_GRAFT_VERSUS_HOST_DISEASE	KEGG_GRAFT_VERSUS_HOST_DISEASE	24	0.638877	1.71259	0.0246914	0.0854321	0.0608187	2190	tags=58%, list=17%, signal=48%	IL6/HLA-DOA/HLA-DMB/HLA-DQA2/HLA-DQA1/HLA-DRA/HLA-DPA1/CD86/HLA-DPB1/PRF1/FAS/HLA-DMA/HLA-DRB1/HLA-DQB1
BLCA	KEGG_ENDOCYTOSIS	KEGG_ENDOCYTOSIS	155	0.391426	1.38441	0.031579	0.107121	0.0762588	3408	tags=37%, list=27%, signal=27%	PDGFRA/DAB2/CSF1R/CXCR4/GRK5/F2R/HSPA2/KDR/RAB11FIP2/ASAP1/ACAP1/NEDD4/IL2RB/CBL/RAB11FIP1/MET/RAB31/ASAP2/EEA1/ARRB1/GIT2/EHD2/IL2RG/PARD6B/AGAP2/SH3KBP1/IGF1R/ITCH/PSD3/IQSEC1/ACAP2/PIKFYVE/PLD1/EPS15/RBSN/DNM1/ASAP3/ARRB2/CLTC/MDM2/ARFGAP3/AGAP1/WWP1/FLT1/RAB11FIP3/SMAP2/TRAF6/RABEP1/MVB12B/VPS36/AP2B1/USP8/RAB11FIP5/SMURF2/PRKCI/STAM2/PIP5K1A
BLCA	KEGG_PATHOGENIC_ESCHERICHIA_COLI_INFECTION	KEGG_PATHOGENIC_ESCHERICHIA_COLI_INFECTION	45	0.483014	1.4295	0.0337079	0.109217	0.0777512	2866	tags=36%, list=23%, signal=28%	TUBA1A/FYN/WAS/TLR4/HCLS1/ITGB1/TLR5/ABL1/LY96/ROCK1/PRKCA/ROCK2/CD14/TUBA1B/OCLN/CTNNB1
BLCA	KEGG_INOSITOL_PHOSPHATE_METABOLISM	KEGG_INOSITOL_PHOSPHATE_METABOLISM	44	0.483022	1.41466	0.0340909	0.109217	0.0777512	2468	tags=41%, list=20%, signal=33%	PIP4K2A/PLCG2/PIK3CD/SYNJ2/PLCB2/ITPKB/PIK3C2A/SYNJ1/INPP4B/INPP5B/PIKFYVE/INPP4A/PIK3CA/PLCB1/PTEN/PI4KA/INPP5A/PIK3CB
BLCA	KEGG_LONG_TERM_POTENTIATION	KEGG_LONG_TERM_POTENTIATION	47	0.472572	1.40404	0.0340909	0.109217	0.0777512	3315	tags=49%, list=26%, signal=36%	ITPR1/ITPR2/RPS6KA2/PLCB2/PPP1R12A/CAMK2D/RAP1B/PRKACB/CREBBP/PLCB1/RPS6KA3/PRKCA/PPP3CB/RAP1A/PPP3CC/GNAQ/EP300/NRAS/PRKX/PPP3CA/BRAF/MAPK1/PPP1CB
BLCA	KEGG_CHRONIC_MYELOID_LEUKEMIA	KEGG_CHRONIC_MYELOID_LEUKEMIA	67	0.454759	1.43312	0.045977	0.144619	0.102953	3632	tags=46%, list=29%, signal=33%	TGFB3/AKT3/TGFBR2/GAB2/CBL/PIK3CD/ABL1/TGFBR1/CDK6/PIK3R3/PIK3CA/SOS2/SHC2/PIK3R1/MDM2/CDKN1B/PTPN11/NFKB1/PIK3CB/SMAD4/NRAS/CDK4/SOS1/RUNX1/BRAF/MAPK1/STAT5B/RB1/IKBKG/CHUK/E2F2
BLCA	KEGG_HEDGEHOG_SIGNALING_PATHWAY	KEGG_HEDGEHOG_SIGNALING_PATHWAY	28	0.527554	1.44329	0.0481928	0.148881	0.105988	2375	tags=36%, list=19%, signal=29%	GAS1/RAB23/WNT2/BMP4/GLI3/PRKACB/SMO/CSNK1A1/BMP8B/FBXW11
BRCA	KEGG_REGULATION_OF_ACTIN_CYTOSKELETON	KEGG_REGULATION_OF_ACTIN_CYTOSKELETON	155	0.440956	2.13873	0.0144928	0.0868056	0.0616124	3453	tags=46%, list=26%, signal=34%	EGFR/ITGA4/PDGFRA/FGF7/FN1/IQGAP2/ITGA11/F2R/ITGA2/NCKAP1L/PIK3R1/PDGFRB/PDGFC/APC/FGF1/ITGB1/ITGAV/ITGB6/PDGFD/SSH2/ITGAL/ITGAM/PIK3R5/PIKFYVE/GNG12/ROCK1/MYLK/ARHGAP35/ARHGEF12/VCL/SSH1/IQGAP1/ITGA1/DOCK1/ARHGEF6/ITGAX/PIK3CD/FGD3/PPP1R12A/SOS2/ROCK2/ITGA5/MYH10/PIP4K2A/ENAH/WASF2/PIK3CA/TIAM1/ITGB5/ITGA9/ITGB2/SOS1/RDX/BDKRB2/MAPK1/VAV3/ITGA7/PAK2/DIAPH2/BRAF/GNA12/GNA13/NCKAP1/KRAS/PIK3R3/CYF…
BRCA	KEGG_FOCAL_ADHESION	KEGG_FOCAL_ADHESION	156	0.540753	2.60459	0.0149254	0.0868056	0.0616124	3528	tags=57%, list=27%, signal=42%	LAMA2/TNN/EGFR/ITGA4/COL3A1/COL11A1/COL6A3/COL5A2/PDGFRA/THBS2/THBS4/COL1A2/FN1/ITGA11/COL5A1/ITGA2/MET/COL1A1/PIK3R1/TLN2/PDGFRB/FLNC/PDGFC/ITGB1/ITGAV/ITGB6/THBS1/PDGFD/VWF/LAMA4/LAMC1/PIK3R5/ROCK1/MYLK/ARHGAP35/ARHGAP5/VCL/CAV1/PDPK1/TNC/ITGA1/DOCK1/LAMB1/AKT3/PIK3CD/PPP1R12A/KDR/BIRC3/CCND2/COL6A1/SOS2/COMP/XIAP/PARVA/CTNNB1/FLNA/ROCK2/ITGA5/RAP1B/TLN1/PTEN/PIK3CA/ITGB5/ITGA9/RAPGEF1/FLNB/SOS…
BRCA	KEGG_PATHWAYS_IN_CANCER	KEGG_PATHWAYS_IN_CANCER	246	0.350488	1.77724	0.015625	0.0868056	0.0616124	3337	tags=38%, list=26%, signal=29%	LAMA2/EGFR/PDGFRA/TGFBR2/FGF7/FN1/MITF/TGFB2/MMP2/FOXO1/ITGA2/MET/WNT5A/PIK3R1/PDGFRB/GLI3/TGFBR1/APC/FGF1/ITGB1/ITGAV/TGFB3/FZD4/LAMA4/LAMC1/CREBBP/PIK3R5/MECOM/AR/WNT2/EPAS1/KITLG/ETS1/CBL/RUNX1/JAK1/LAMB1/AKT3/EP300/CSF1R/FAS/PIAS1/TRAF6/STK4/PIK3CD/RASSF5/HIF1A/BIRC3/SOS2/KIT/RB1/EGLN3/XIAP/CSF2RA/APPL1/TCF7/CTNNB1/MSH3/STAT3/LEF1/CBLB/STAT5B/FOS/MTOR/TRAF5/PTEN/NFKB1/PIK3CA/ABL1/VHL/AXIN2/SO…
BRCA	KEGG_MAPK_SIGNALING_PATHWAY	KEGG_MAPK_SIGNALING_PATHWAY	187	0.329752	1.60349	0.015873	0.0868056	0.0616124	2998	tags=33%, list=23%, signal=26%	EGFR/RASGRF2/PDGFRA/TGFBR2/FGF7/TGFB2/CACNA2D1/MAP3K1/IL1R1/CACNA1D/PDGFRB/FLNC/TGFBR1/FGF1/NF1/TAOK1/NFATC2/TGFB3/RASA1/MEF2C/MECOM/GNG12/RAPGEF2/AKT3/RPS6KA2/MAP3K2/FAS/MAPT/RPS6KA3/TRAF6/TAOK3/STK4/ELK4/TAB2/SOS2/FLNA/RAP1B/MAP3K5/FOS/MAP3K4/MAP3K20/NFKB1/RASGRP1/PTPN7/MAP3K3/MAP4K4/FLNB/MAP2K4/MAP3K14/RASA2/SOS1/DUSP1/DUSP3/CHUK/MAPK1/PPM1A/PAK2/MAP4K3/CACNA1H/ATF2/MAPK14/BRAF
BRCA	KEGG_B_CELL_RECEPTOR_SIGNALING_PATHWAY	KEGG_B_CELL_RECEPTOR_SIGNALING_PATHWAY	67	0.436623	1.81406	0.0163934	0.0868056	0.0616124	3419	tags=49%, list=26%, signal=37%	NFAT5/CD22/PIK3R1/INPP5D/NFATC2/BTK/PIK3R5/CARD11/PIK3AP1/AKT3/PIK3CD/NFATC3/SOS2/FOS/FCGR2B/NFKB1/PIK3CA/SYK/CD79A/SOS1/DAPP1/CHUK/MAPK1/VAV3/GSK3B/MALT1/KRAS/PIK3R3/BLNK/CD79B/RASGRP3/VAV1/PIK3CB
BRCA	KEGG_ADHERENS_JUNCTION	KEGG_ADHERENS_JUNCTION	68	0.416704	1.75035	0.0166667	0.0868056	0.0616124	4258	tags=51%, list=33%, signal=35%	EGFR/TGFBR2/SORBS1/MET/PTPRB/FER/TGFBR1/CREBBP/PTPRM/VCL/IQGAP1/PTPRJ/EP300/TJP1/FARP2/TCF7/CTNNB1/SNAI2/LEF1/WASF2/CTNND1/MAPK1/SMAD3/TCF7L2/WASF3/FYN/CTNNA1/WASL/ACTN1/MAP3K7/INSR/AFDN/SMAD4/SMAD2/CDC42
BRCA	KEGG_AXON_GUIDANCE	KEGG_AXON_GUIDANCE	95	0.384899	1.7121	0.0166667	0.0868056	0.0616124	1795	tags=24%, list=14%, signal=21%	SLIT2/PLXNC1/CXCL12/SEMA5A/SEMA3E/SLIT3/NTN4/NFAT5/MET/SEMA3C/ITGB1/UNC5B/NFATC2/NRP1/RASA1/ROCK1/ARHGEF12/ROBO1/ABLIM1/NFATC3/SEMA3G/ROCK2/EPHA4
BRCA	KEGG_CHEMOKINE_SIGNALING_PATHWAY	KEGG_CHEMOKINE_SIGNALING_PATHWAY	125	0.36203	1.64702	0.0166667	0.0868056	0.0616124	3568	tags=42%, list=27%, signal=31%	CX3CR1/CXCL12/DOCK2/PIK3R1/CCL21/GNG2/PIK3R5/GNG12/ROCK1/CCR5/JAK2/ADCY9/AKT3/GRK3/PIK3CD/SOS2/FOXO3/PREX1/ROCK2/STAT3/RAP1B/STAT5B/FGR/NFKB1/CCR1/PIK3CA/JAK3/TIAM1/CCL22/ELMO1/PLCB2/SOS1/CHUK/CXCL9/MAPK1/VAV3/STAT2/CCR7/CCL28/ADCY6/BRAF/GSK3B/GNB4/KRAS/PIK3R3/ADCY4/VAV1/CCL19/PIK3CB/WASL/CXCR3/PTK2B
BRCA	KEGG_CYTOKINE_CYTOKINE_RECEPTOR_INTERACTION	KEGG_CYTOKINE_CYTOKINE_RECEPTOR_INTERACTION	118	0.48744	2.20787	0.0169491	0.0868056	0.0616124	1637	tags=32%, list=13%, signal=28%	EGFR/CX3CR1/PDGFRA/IL7R/TGFBR2/CXCL12/TGFB2/IL6ST/INHBA/MET/IL1R1/CCL21/CSF2RB/PDGFRB/PDGFC/LIFR/TGFBR1/OSMR/PRLR/BMPR2/TNFRSF11B/GHR/TNFSF4/TGFB3/IL10RA/CCR5/KITLG/TNFRSF19/CSF1R/FAS/IL6R/IL4R/ACVR2A/ACVR1/IL13RA1/KDR/KIT/CSF2RA
BRCA	KEGG_ECM_RECEPTOR_INTERACTION	KEGG_ECM_RECEPTOR_INTERACTION	58	0.689217	2.75541	0.0172414	0.0868056	0.0616124	1026	tags=47%, list=8%, signal=43%	LAMA2/TNN/ITGA4/COL3A1/COL11A1/COL6A3/COL5A2/THBS2/THBS4/HSPG2/COL1A2/FN1/CD36/ITGA11/COL5A1/ITGA2/COL1A1/ITGB1/ITGAV/ITGB6/THBS1/VWF/LAMA4/LAMC1/TNC/ITGA1/LAMB1
BRCA	KEGG_GAP_JUNCTION	KEGG_GAP_JUNCTION	58	0.40184	1.60651	0.0172414	0.0868056	0.0616124	1505	tags=24%, list=12%, signal=21%	EGFR/PDGFRA/GJA1/PRKG1/PDGFRB/LPAR1/PDGFC/PDGFD/ITPR1/ADCY9/MAP3K2/ITPR2/TJP1/SOS2
BRCA	KEGG_JAK_STAT_SIGNALING_PATHWAY	KEGG_JAK_STAT_SIGNALING_PATHWAY	84	0.546535	2.41786	0.0172414	0.0868056	0.0616124	3705	tags=58%, list=28%, signal=42%	IL7R/IL6ST/PIK3R1/CSF2RB/LIFR/OSMR/SPRY1/PRLR/GHR/CREBBP/PIK3R5/IL10RA/JAK2/CBL/JAK1/SPRED1/AKT3/EP300/IL6R/IL4R/PIAS1/PIK3CD/IL13RA1/SOCS5/STAM2/CCND2/SOS2/CSF2RA/STAT3/CBLB/STAT5B/SPRED2/PIK3CA/JAK3/SOCS4/SPRY2/SOS1/STAT2/PTPN11/IL24/IL2RB/STAT5A/PIK3R3/SOCS7/PIK3CB/IL2RG/IFNGR1/IFNAR1/STAT1
BRCA	KEGG_PROSTATE_CANCER	KEGG_PROSTATE_CANCER	79	0.382472	1.65578	0.0172414	0.0868056	0.0616124	3225	tags=41%, list=25%, signal=31%	EGFR/PDGFRA/FOXO1/PIK3R1/PDGFRB/PDGFC/PDGFD/CREBBP/PIK3R5/AR/PDPK1/AKT3/EP300/CREB1/PIK3CD/SOS2/RB1/TCF7/CTNNB1/LEF1/MTOR/PTEN/NFKB1/PIK3CA/SOS1/CHUK/MAPK1/BRAF/GSK3B/TCF7L2/KRAS/PIK3R3
BRCA	KEGG_T_CELL_RECEPTOR_SIGNALING_PATHWAY	KEGG_T_CELL_RECEPTOR_SIGNALING_PATHWAY	79	0.421805	1.82606	0.0172414	0.0868056	0.0616124	3273	tags=46%, list=25%, signal=34%	PTPRC/NFAT5/PIK3R1/NFATC2/PIK3R5/CARD11/CBL/PDPK1/AKT3/LCP2/CD4/PIK3CD/NFATC3/SOS2/CBLB/FOS/CD8A/NFKB1/RASGRP1/PIK3CA/CD3E/LCK/MAP3K14/SOS1/CHUK/MAPK1/DLG1/VAV3/PAK2/MAPK14/GSK3B/MALT1/KRAS/PIK3R3/FYN/VAV1
BRCA	KEGG_TGF_BETA_SIGNALING_PATHWAY	KEGG_TGF_BETA_SIGNALING_PATHWAY	63	0.515689	2.09851	0.0172414	0.0868056	0.0616124	1780	tags=35%, list=14%, signal=30%	DCN/THBS2/THBS4/TGFBR2/TGFB2/INHBA/TGFBR1/THBS1/BMPR2/TGFB3/CREBBP/ROCK1/EP300/ACVR2A/ACVR1/RBL2/SMAD5/ZFYVE16/SMAD1/COMP/SP1/ROCK2
BRCA	KEGG_CELL_ADHESION_MOLECULES_CAMS	KEGG_CELL_ADHESION_MOLECULES_CAMS	85	0.494186	2.17772	0.0175439	0.0868056	0.0616124	2384	tags=44%, list=18%, signal=36%	CNTN1/VCAN/ITGA4/PTPRC/SELL/SELP/SPN/CD22/SELE/ITGB1/ITGAV/ITGAL/ITGAM/JAM2/HLA-DOA/PTPRM/JAM3/PECAM1/PDCD1LG2/CNTNAP1/HLA-DPA1/VCAM1/CD4/HLA-DMB/NEO1/CDH5/HLA-DRA/OCLN/SELPLG/CD8A/CD6/HLA-DQA1/CD34/ITGA9/SIGLEC1/ITGB2/CD86
BRCA	KEGG_LEISHMANIA_INFECTION	KEGG_LEISHMANIA_INFECTION	55	0.492309	1.92662	0.0175439	0.0868056	0.0616124	2755	tags=45%, list=21%, signal=36%	ITGA4/TLR4/TGFB2/ITGB1/ITGAM/TGFB3/HLA-DOA/JAK2/JAK1/HLA-DPA1/HLA-DMB/TRAF6/C3/TAB2/FCGR3A/HLA-DRA/NCF2/FOS/HLA-DQA1/NFKB1/TLR2/ITGB2/FCGR2A/MAPK1/HLA-DQA2
BRCA	KEGG_LEUKOCYTE_TRANSENDOTHELIAL_MIGRATION	KEGG_LEUKOCYTE_TRANSENDOTHELIAL_MIGRATION	85	0.398803	1.7574	0.0175439	0.0868056	0.0616124	1947	tags=31%, list=15%, signal=26%	ITGA4/CXCL12/MMP2/CYBB/PIK3R1/ITGB1/ITGAL/ITGAM/JAM2/PIK3R5/ROCK1/ARHGAP35/JAM3/ARHGAP5/PECAM1/VCL/VCAM1/PIK3CD/RASSF5/RAPGEF4/CDH5/CTNNB1/ROCK2/NCF2/OCLN/RAP1B
BRCA	KEGG_PHOSPHATIDYLINOSITOL_SIGNALING_SYSTEM	KEGG_PHOSPHATIDYLINOSITOL_SIGNALING_SYSTEM	60	0.439674	1.76917	0.0175439	0.0868056	0.0616124	3000	tags=42%, list=23%, signal=32%	INPP4B/PIK3R1/INPP5D/DGKH/PIK3R5/PIKFYVE/ITPR1/PIK3C2A/ITPR2/PIK3CD/PIK3C2B/PIP4K2A/SYNJ1/INPP4A/PTEN/PIK3CA/IPPK/PI4KA/PLCB2/DGKA/ITPKB/INPP5B/PIK3C3/CDS2/DGKD
BRCA	KEGG_RNA_POLYMERASE	KEGG_RNA_POLYMERASE	24	-0.504759	-1.69994	0.0175439	0.0868056	0.0616124	2573	tags=42%, list=20%, signal=34%	POLR2K/POLR1D/POLR2G/POLR1E/POLR2E/POLR1C/POLR2H/POLR2L/POLR2I/POLR2J
BRCA	KEGG_SYSTEMIC_LUPUS_ERYTHEMATOSUS	KEGG_SYSTEMIC_LUPUS_ERYTHEMATOSUS	36	0.493006	1.77188	0.0175439	0.0868056	0.0616124	2755	tags=44%, list=21%, signal=35%	C7/C4A/HLA-DOA/C4B/HLA-DPA1/HLA-DMB/C3/C1S/FCGR3A/HLA-DRA/C5/FCGR2B/HLA-DQA1/CD86/FCGR2A/HLA-DQA2
BRCA	KEGG_HOMOLOGOUS_RECOMBINATION	KEGG_HOMOLOGOUS_RECOMBINATION	23	-0.525205	-1.76698	0.0178571	0.0868056	0.0616124	3504	tags=57%, list=27%, signal=41%	POLD4/RAD51C/XRCC3/BLM/MUS81/RPA3/EME1/POLD1/SSBP1/RAD51/RAD54L/POLD2/SEM1
BRCA	KEGG_PROTEIN_EXPORT	KEGG_PROTEIN_EXPORT	23	-0.467135	-1.57161	0.0178571	0.0868056	0.0616124	4556	tags=70%, list=35%, signal=45%	IMMP2L/SEC61A1/OXA1L/SEC11A/SRP68/SPCS1/SEC61A2/SRP19/SRP14/HSPA5/IMMP1L/SRPRB/SPCS2/SEC11C/SEC61G/SEC61B
BRCA	KEGG_CALCIUM_SIGNALING_PATHWAY	KEGG_CALCIUM_SIGNALING_PATHWAY	76	0.435213	1.85133	0.0181818	0.0868056	0.0616124	1706	tags=29%, list=13%, signal=25%	EGFR/GRPR/PDGFRA/PTGER3/F2R/EDNRA/CACNA1D/PDGFRB/PLN/ERBB4/PTAFR/ITPR1/P2RX7/MYLK/ATP2B4/ADCY9/HRH1/ITPR2/ATP2B1/OXTR/GNA14/EDNRB
BRCA	KEGG_TOLL_LIKE_RECEPTOR_SIGNALING_PATHWAY	KEGG_TOLL_LIKE_RECEPTOR_SIGNALING_PATHWAY	72	0.406995	1.71984	0.0181818	0.0868056	0.0616124	4172	tags=51%, list=32%, signal=35%	TLR4/TLR7/CTSK/PIK3R1/TLR3/TLR1/PIK3R5/AKT3/TRAF6/PIK3CD/TAB2/FOS/NFKB1/TLR5/PIK3CA/TLR2/CD86/MAP2K4/CHUK/CXCL9/MAPK1/TIRAP/CASP8/MAPK14/PIK3R3/RIPK1/IRAK4/PIK3CB/SPP1/IFNAR1/STAT1/MAP3K7/TRAF3/MAPK9/IFNAR2/IKBKB/TBK1
BRCA	KEGG_ARRHYTHMOGENIC_RIGHT_VENTRICULAR_CARDIOMYOPATHY_ARVC	KEGG_ARRHYTHMOGENIC_RIGHT_VENTRICULAR_CARDIOMYOPATHY_ARVC	43	0.552433	1.94052	0.0185185	0.0868056	0.0616124	3598	tags=63%, list=28%, signal=46%	LAMA2/SGCD/ITGA4/GJA1/ITGA11/CACNA2D1/ITGA2/CACNA1D/ITGB1/ITGAV/ITGB6/ITGA1/TCF7/CTNNB1/ITGA5/LEF1/ITGB5/ITGA9/ITGA7/TCF7L2/DSP/DSG2/DAG1/CTNNA1/ITGA6/PKP2/ACTN1
BRCA	KEGG_COMPLEMENT_AND_COAGULATION_CASCADES	KEGG_COMPLEMENT_AND_COAGULATION_CASCADES	39	0.540718	1.92186	0.0185185	0.0868056	0.0616124	2019	tags=49%, list=15%, signal=41%	C7/F13A1/F2R/CFH/C4A/VWF/PROS1/C4B/C3AR1/F3/F8/CFI/THBD/C3/C1S/SERPINE1/C5/SERPING1/PLAU
BRCA	KEGG_DILATED_CARDIOMYOPATHY	KEGG_DILATED_CARDIOMYOPATHY	46	0.54959	1.99998	0.0185185	0.0868056	0.0616124	998	tags=33%, list=8%, signal=30%	LAMA2/SGCD/ITGA4/ITGA11/TGFB2/CACNA2D1/ITGA2/CACNA1D/ITGB1/ITGAV/ITGB6/PLN/TGFB3/ADCY9/ITGA1
BRCA	KEGG_ENDOMETRIAL_CANCER	KEGG_ENDOMETRIAL_CANCER	46	0.486688	1.77108	0.0185185	0.0868056	0.0616124	3419	tags=54%, list=26%, signal=40%	EGFR/PIK3R1/APC/PIK3R5/PDPK1/AKT3/PIK3CD/SOS2/FOXO3/TCF7/CTNNB1/LEF1/PTEN/PIK3CA/AXIN2/SOS1/MAPK1/ILK/BRAF/GSK3B/TCF7L2/KRAS/PIK3R3/CTNNA1/PIK3CB
BRCA	KEGG_HYPERTROPHIC_CARDIOMYOPATHY_HCM	KEGG_HYPERTROPHIC_CARDIOMYOPATHY_HCM	43	0.571913	2.00895	0.0185185	0.0868056	0.0616124	2332	tags=44%, list=18%, signal=36%	LAMA2/SGCD/ITGA4/ITGA11/TGFB2/CACNA2D1/ITGA2/CACNA1D/ITGB1/ITGAV/ITGB6/TGFB3/ITGA1/PRKAA2/PRKAA1/ITGA5/PRKAB2/ITGB5/ITGA9
BRCA	KEGG_PENTOSE_PHOSPHATE_PATHWAY	KEGG_PENTOSE_PHOSPHATE_PATHWAY	21	-0.481457	-1.59456	0.0185185	0.0868056	0.0616124	4347	tags=67%, list=33%, signal=45%	G6PD/PGD/DERA/ALDOA/PGM1/FBP1/RPIA/PFKL/TKT/GPI/TALDO1/PFKP/ALDOC/PGLS
BRCA	KEGG_SMALL_CELL_LUNG_CANCER	KEGG_SMALL_CELL_LUNG_CANCER	73	0.388904	1.66261	0.0185185	0.0868056	0.0616124	3528	tags=42%, list=27%, signal=31%	LAMA2/FN1/ITGA2/PIK3R1/ITGB1/ITGAV/LAMA4/LAMC1/PIK3R5/APAF1/LAMB1/AKT3/PIAS1/TRAF6/PIK3CD/BIRC3/RB1/XIAP/TRAF5/PTEN/NFKB1/PIK3CA/CHUK/LAMA3/TRAF1/LAMC2/PIK3R3/ITGA6/LAMB2/PIK3CB/BIRC2
BRCA	KEGG_HEMATOPOIETIC_CELL_LINEAGE	KEGG_HEMATOPOIETIC_CELL_LINEAGE	44	0.636547	2.24493	0.0188679	0.0868056	0.0616124	2638	tags=57%, list=20%, signal=45%	ITGA4/IL7R/CD36/ITGA2/IL1R1/CD22/ITGAM/CD5/KITLG/ITGA1/CSF1R/IL6R/IL4R/CD37/CD4/KIT/CSF2RA/HLA-DRA/ITGA5/MME/CD8A/CD34/CD3E/CD2/CD44
BRCA	KEGG_NEUROACTIVE_LIGAND_RECEPTOR_INTERACTION	KEGG_NEUROACTIVE_LIGAND_RECEPTOR_INTERACTION	49	0.591872	2.17017	0.0192308	0.0868056	0.0616124	2629	tags=65%, list=20%, signal=52%	GRPR/F2RL2/PTGER3/P2RY13/F2R/EDNRA/LPAR1/NR3C1/PTGER4/PRLR/GHR/CALCRL/PTAFR/P2RX7/S1PR1/FPR1/P2RY8/FPR3/HRH1/C3AR1/THRB/ADRA2A/OXTR/P2RY2/NPY1R/EDNRB/F2RL1/S1PR3/LPAR6/C5AR1/APLNR/BDKRB2
BRCA	KEGG_GALACTOSE_METABOLISM	KEGG_GALACTOSE_METABOLISM	19	-0.476843	-1.53163	0.0196078	0.0868056	0.0616124	3329	tags=42%, list=25%, signal=31%	GAA/PGM1/GALE/GALT/PFKL/B4GALT2/PFKP/GALK1
BRCA	KEGG_GLYCINE_SERINE_AND_THREONINE_METABOLISM	KEGG_GLYCINE_SERINE_AND_THREONINE_METABOLISM	19	-0.504515	-1.62051	0.0196078	0.0868056	0.0616124	1023	tags=26%, list=8%, signal=24%	GNMT/GAMT/GCAT/PHGDH/PSAT1
BRCA	KEGG_O_GLYCAN_BIOSYNTHESIS	KEGG_O_GLYCAN_BIOSYNTHESIS	17	0.611437	1.71042	0.0204082	0.0868056	0.0616124	2964	tags=53%, list=23%, signal=41%	GALNT15/GALNT5/GALNT10/GALNT16/GCNT1/GALNT1/GALNT7/B4GALT5/ST3GAL2
BRCA	KEGG_DNA_REPLICATION	KEGG_DNA_REPLICATION	35	-0.568983	-1.94553	0.0208333	0.0868056	0.0616124	3742	tags=60%, list=29%, signal=43%	RFC3/RNASEH2B/POLD4/LIG1/PCNA/MCM4/MCM3/POLA2/RPA3/MCM5/MCM2/POLD1/SSBP1/RFC4/FEN1/RFC2/POLE4/MCM7/POLD2/RNASEH2A/RNASEH2C
BRCA	KEGG_GLUTATHIONE_METABOLISM	KEGG_GLUTATHIONE_METABOLISM	39	-0.487015	-1.79099	0.0208333	0.0868056	0.0616124	4580	tags=67%, list=35%, signal=43%	GSTA4/GPX7/G6PD/PGD/SMS/GSTO2/TXNDC12/MGST1/ANPEP/GGT7/GSTK1/OPLAH/MGST2/RRM2/GSTZ1/MGST3/IDH2/GSS/GSTO1/GPX1/GGCT/ODC1/GPX4/GSTP1/GGT1/SRM
BRCA	KEGG_CARDIAC_MUSCLE_CONTRACTION	KEGG_CARDIAC_MUSCLE_CONTRACTION	41	-0.610384	-2.2789	0.0217391	0.0868056	0.0616124	1905	tags=59%, list=15%, signal=50%	COX7C/MT-CO1/UQCRC1/TPM2/UQCRQ/COX7B/COX4I2/MT-CYB/UQCRB/COX7A1/COX5A/UQCR11/UQCR10/COX7A2/MT-CO3/COX6A1/COX8A/CYC1/COX6B1/UQCRH/COX5B/MT-CO2/COX4I1/COX6C
BRCA	KEGG_INTESTINAL_IMMUNE_NETWORK_FOR_IGA_PRODUCTION	KEGG_INTESTINAL_IMMUNE_NETWORK_FOR_IGA_PRODUCTION	25	0.560747	1.76678	0.0217391	0.0868056	0.0616124	2846	tags=48%, list=22%, signal=38%	ITGA4/CXCL12/PIGR/HLA-DOA/HLA-DPA1/HLA-DMB/HLA-DRA/HLA-DQA1/CD86/MAP3K14/HLA-DQA2/CCL28
BRCA	KEGG_PROTEASOME	KEGG_PROTEASOME	41	-0.650563	-2.42891	0.0217391	0.0868056	0.0616124	3292	tags=68%, list=25%, signal=51%	PSMD12/PSMA3/PSMA1/PSME1/PSMA5/PSMD8/PSMA4/PSMD3/PSMB2/PSMB10/PSMC4/PSMB7/PSMD13/POMP/PSMB1/PSMA7/PSMA2/PSMC5/PSMD4/PSMC3/PSMB5/PSMB8/PSMB9/PSMB6/PSME2/PSMB4/PSMB3/SEM1
BRCA	KEGG_PYRIMIDINE_METABOLISM	KEGG_PYRIMIDINE_METABOLISM	85	-0.445417	-1.99902	0.0222222	0.0868056	0.0616124	3254	tags=45%, list=25%, signal=34%	UCK1/DHODH/ENTPD6/PNP/NUDT2/POLA2/UCK2/POLR2K/RRM2/POLR1D/POLR2G/POLR1E/DUT/UCKL1/POLR2E/CTPS1/POLD1/TXNRD2/NME4/CDA/TYMP/POLR1C/ITPA/UPP1/POLE4/POLR2H/DTYMK/NT5M/TYMS/POLD2/POLR2L/NME2/NME3/NT5C/POLR2I/POLR2J/NME1/TK1
BRCA	KEGG_BASE_EXCISION_REPAIR	KEGG_BASE_EXCISION_REPAIR	32	-0.473363	-1.55367	0.0227273	0.0868056	0.0616124	4137	tags=56%, list=32%, signal=39%	XRCC1/POLL/NEIL1/APEX2/APEX1/POLD4/LIG1/UNG/SMUG1/PCNA/POLB/MPG/POLD1/MUTYH/FEN1/POLE4/POLD2/NTHL1
BRCA	KEGG_RIBOSOME	KEGG_RIBOSOME	84	-0.736201	-3.28829	0.0227273	0.0868056	0.0616124	2875	tags=88%, list=22%, signal=69%	RPL41/RPL10/RPL17/RPS4X/RPL4/RPL26/MRPL13/RPL26L1/RPL6/RPL5/RPL7/RPL3/RPS25/RPL11/RPS29/RPL36AL/RPL9/RPL23A/RPL23/RPL34/RPL7A/RPS13/RPLP0/RPL27/RPS12/RPS27A/RPS5/RPL31/RPS17/RPL13A/RPS26/RPS6/RPS11/RPL39/RPL35A/RPSA/RPL14/RPL29/RPL32/RPS2/RPS18/RPS10/RPS8/RPS24/RPS9/RPL12/RPL30/RPL27A/UBA52/RPL37/RPL37A/RPL24/RPLP1/RPL36A/RPS7/RPS20/RPS16/RPS15/RPS3/RPL19/RPL18/RPL28/FAU/RPS28/RPL22L1/RPL18A/RPS2…
BRCA	KEGG_CELL_CYCLE	KEGG_CELL_CYCLE	119	-0.364778	-1.75946	0.0232558	0.0868056	0.0616124	3439	tags=42%, list=26%, signal=31%	HDAC2/ANAPC7/E2F4/FZR1/ZBTB17/DBF4/CCND3/PCNA/ESPL1/MCM4/MCM3/BUB1B/E2F5/BUB1/MCM5/MCM2/CDC25B/CDC7/MYC/CHEK2/CDKN2C/MAD1L1/CHEK1/MAD2L1/CDK1/RBX1/CDC6/E2F2/ORC1/PLK1/CCNB1/CDC25C/TTK/CCNA2/GADD45G/MCM7/MAD2L2/PKMYT1/CDKN2D/CDC45/CDC25A/CCNB2/E2F1/ORC6/ANAPC11/SFN/PTTG1/CDC20/CCNE1/CDKN2A
BRCA	KEGG_OXIDATIVE_PHOSPHORYLATION	KEGG_OXIDATIVE_PHOSPHORYLATION	116	-0.690638	-3.29784	0.0238095	0.0868056	0.0616124	1990	tags=62%, list=15%, signal=53%	MT-ND1/ATP6V0E2/NDUFB4/COX7C/MT-CO1/UQCRC1/ATP5MC2/NDUFV1/ATP5MC3/NDUFA4/NDUFC2/ATP5PF/UQCRQ/NDUFA6/NDUFB6/NDUFC1/ATP5F1C/NDUFA9/NDUFV2/NDUFB10/COX7B/ATP5MG/COX4I2/MT-CYB/MT-ATP6/NDUFA8/UQCRB/ATP5PO/MT-ND4/COX7A1/COX5A/NDUFS3/UQCR11/NDUFS7/NDUFB1/UQCR10/COX7A2/ATP5PD/ATP5F1E/NDUFB8/MT-CO3/NDUFA1/MT-ND2/ATP6V1F/COX6A1/NDUFB2/NDUFA2/ATP6V0B/COX17/COX8A/CYC1/NDUFB9/NDUFS8/COX6B1/UQCRH/ATP6V1B1/ATP5M…
BRCA	KEGG_SPLICEOSOME	KEGG_SPLICEOSOME	125	-0.437912	-2.12912	0.0238095	0.0868056	0.0616124	3988	tags=45%, list=31%, signal=31%	BCAS2/PRPF19/EIF4A3/U2AF2/USP39/PRPF3/LSM8/SRSF2/SRSF9/PPIE/PRPF6/PPIL1/RBM8A/LSM6/LSM3/SNRPB2/RBM17/SF3B4/PHF5A/SNRPD3/LSM5/CWC15/SNRNP70/HSPA1B/THOC3/ISY1/MAGOHB/SNU13/SNRPA1/SNRPE/HSPA1A/BUD31/SF3B6/XAB2/PRPF31/PUF60/PPIH/LSM2/SNRPD1/SNRPG/SF3A2/SART1/SNRPC/SF3B5/MAGOH/SNRPD2/TXNL4A/SNRPA/SNRPB/CCDC12/SNRPF/PQBP1/LSM4/ALYREF/LSM7/HSPA6
BRCA	KEGG_PARKINSONS_DISEASE	KEGG_PARKINSONS_DISEASE	111	-0.673123	-3.19152	0.0263158	0.093985	0.0667081	2119	tags=62%, list=16%, signal=53%	MT-ND4L/GPR37/MT-ND1/NDUFB4/PARK7/COX7C/MT-CO1/UQCRC1/ATP5MC2/CYCS/NDUFV1/ATP5MC3/NDUFA4/NDUFC2/ATP5PF/UQCRQ/NDUFA6/SLC25A6/NDUFB6/NDUFC1/ATP5F1C/NDUFA9/NDUFV2/NDUFB10/COX7B/COX4I2/MT-CYB/MT-ATP6/NDUFA8/UQCRB/ATP5PO/MT-ND4/COX7A1/COX5A/NDUFS3/UQCR11/NDUFS7/NDUFB1/UQCR10/COX7A2/ATP5PD/ATP5F1E/NDUFB8/MT-CO3/NDUFA1/MT-ND2/COX6A1/NDUFB2/NDUFA2/COX8A/CYC1/NDUFB9/NDUFS8/COX6B1/UQCRH/ATP5MC1/NDUFA3/COX5…
BRCA	KEGG_ALZHEIMERS_DISEASE	KEGG_ALZHEIMERS_DISEASE	140	-0.538364	-2.6005	0.0285714	0.1	0.0709774	1677	tags=46%, list=13%, signal=40%	UQCRC1/ATP5MC2/CYCS/NDUFV1/ATP5MC3/NDUFA4/NDUFC2/ATP5PF/UQCRQ/NDUFA6/APOE/NDUFB6/NDUFC1/ATP5F1C/NDUFA9/NDUFV2/NDUFB10/PSENEN/COX7B/COX4I2/MT-CYB/MT-ATP6/NDUFA8/UQCRB/ATP5PO/COX7A1/COX5A/NDUFS3/UQCR11/CDK5/NDUFS7/NDUFB1/UQCR10/COX7A2/ATP5PD/ATP5F1E/NDUFB8/MT-CO3/NDUFA1/COX6A1/NDUFB2/GAPDH/HSD17B10/NDUFA2/BAD/COX8A/CYC1/NDUFB9/NDUFS8/COX6B1/UQCRH/ATP5MC1/NDUFA3/COX5B/MT-CO2/NDUFS6/NDUFS5/COX4I1/NDU…
BRCA	KEGG_HUNTINGTONS_DISEASE	KEGG_HUNTINGTONS_DISEASE	152	-0.547793	-2.61201	0.0294118	0.100923	0.0716324	1972	tags=47%, list=15%, signal=41%	NDUFB4/COX7C/POLR2E/MT-CO1/UQCRC1/ATP5MC2/CYCS/NDUFV1/ATP5MC3/NDUFA4/NDUFC2/ATP5PF/GPX1/UQCRQ/NDUFA6/SLC25A6/NDUFB6/NDUFC1/ATP5F1C/NDUFA9/NDUFV2/CLTA/NDUFB10/COX7B/COX4I2/MT-CYB/MT-ATP6/NDUFA8/UQCRB/AP2S1/ATP5PO/COX7A1/SOD1/COX5A/NDUFS3/BAX/POLR2H/UQCR11/NDUFS7/NDUFB1/UQCR10/COX7A2/ATP5PD/ATP5F1E/NDUFB8/MT-CO3/NDUFA1/COX6A1/POLR2L/NDUFB2/CLTB/NDUFA2/COX8A/CYC1/NDUFB9/NDUFS8/COX6B1/UQCRH/ATP5MC1/N…
BRCA	KEGG_RENAL_CELL_CARCINOMA	KEGG_RENAL_CELL_CARCINOMA	63	0.383336	1.55992	0.0344828	0.116048	0.0823677	3419	tags=46%, list=26%, signal=34%	TGFB2/MET/PIK3R1/TGFB3/CREBBP/PIK3R5/EPAS1/ETS1/AKT3/EP300/GAB1/PIK3CD/HIF1A/SOS2/EGLN3/RAP1B/PIK3CA/RAPGEF1/VHL/SOS1/ARNT/MAPK1/PTPN11/PAK2/BRAF/KRAS/PIK3R3/FLCN/PIK3CB
BRCA	KEGG_FC_EPSILON_RI_SIGNALING_PATHWAY	KEGG_FC_EPSILON_RI_SIGNALING_PATHWAY	52	0.392273	1.51928	0.0363636	0.117845	0.0836434	3419	tags=44%, list=26%, signal=33%	FCER1A/PIK3R1/INPP5D/BTK/PIK3R5/PDPK1/AKT3/LCP2/PIK3CD/SOS2/PIK3CA/SYK/MAP2K4/SOS1/MAPK1/PRKCE/VAV3/MAPK14/KRAS/PIK3R3/FYN/VAV1/PIK3CB
BRCA	KEGG_GLYOXYLATE_AND_DICARBOXYLATE_METABOLISM	KEGG_GLYOXYLATE_AND_DICARBOXYLATE_METABOLISM	13	-0.547663	-1.55084	0.037037	0.117845	0.0836434	2889	tags=69%, list=22%, signal=54%	MTHFD2L/MTHFD2/GRHPR/MDH1/MTHFD1L/HYI/AFMID/PGP/MDH2
BRCA	KEGG_MELANOMA	KEGG_MELANOMA	46	0.457925	1.66641	0.037037	0.117845	0.0836434	1527	tags=30%, list=12%, signal=27%	EGFR/PDGFRA/FGF7/MITF/MET/PIK3R1/PDGFRB/PDGFC/FGF1/PDGFD/PIK3R5/AKT3/PIK3CD/RB1
BRCA	KEGG_PRIMARY_IMMUNODEFICIENCY	KEGG_PRIMARY_IMMUNODEFICIENCY	23	0.491824	1.51697	0.0434783	0.133486	0.0947449	2414	tags=43%, list=18%, signal=36%	PTPRC/IL7R/CIITA/BTK/CD4/CD8A/JAK3/CD3E/LCK/CD79A
BRCA	KEGG_TYPE_II_DIABETES_MELLITUS	KEGG_TYPE_II_DIABETES_MELLITUS	27	0.506471	1.58113	0.0434783	0.133486	0.0947449	4285	tags=63%, list=33%, signal=42%	PIK3R1/CACNA1D/PIK3R5/IRS1/PIK3CD/MTOR/PIK3CA/SOCS4/MAPK1/PRKCE/PIK3R3/PIK3CB/INSR/MAPK9/IKBKB/SOCS2/SOCS3
CESC	ID	Description	setSize	enrichmentScore	NES	pvalue	p.adjust	qvalues	rank	leading_edge	core_enrichment
CESC	KEGG_FOCAL_ADHESION	KEGG_FOCAL_ADHESION	143	0.479434	1.98776	0.0103093	0.0976849	0.0849951	2973	tags=42%, list=23%, signal=32%	COL3A1/COL1A2/COL1A1/COL6A3/THBS2/MYLK/ERBB2/PDGFRB/KDR/COL5A2/EGFR/COL5A1/COL6A2/AKT3/COMP/TNC/PDGFC/COL5A3/LAMC2/FN1/ITGAV/COL4A1/COL6A1/COL4A2/LAMA3/SOS2/ILK/DOCK1/PDPK1/ROCK1/ITGB5/VCL/LAMC3/PPP1R12A/VWF/ITGA2/FLNA/ITGB1/LAMA4/ARHGAP5/THBS1/ITGA6/VAV3/GSK3B/XIAP/SOS1/PIK3CA/PTEN/RAPGEF1/MAPK1/LAMC1/PDGFB/PARVG/PIK3R3/SRC/ARHGAP35/LAMB1/TLN1/SPP1/PARVA
CESC	KEGG_REGULATION_OF_ACTIN_CYTOSKELETON	KEGG_REGULATION_OF_ACTIN_CYTOSKELETON	148	0.414811	1.73539	0.0103093	0.0976849	0.0849951	3696	tags=45%, list=29%, signal=32%	FGFR1/MYLK/PDGFRB/EGFR/ITGAM/TIAM1/ARHGEF6/IQGAP2/PDGFC/FN1/ITGAV/F2R/SOS2/DOCK1/FGFR2/ROCK1/ITGB5/MYH10/VCL/PIKFYVE/ITGAL/PPP1R12A/NCKAP1L/SSH1/ARHGEF12/ITGA2/ENAH/ITGB1/ITGA6/VAV3/GNA13/APC/MYH9/BDKRB2/SOS1/PFN2/PIK3CA/ABI2/ITGAX/IQGAP3/MAPK1/IQGAP1/ITGB2/KRAS/CFL2/ARHGEF4/GNG12/PDGFB/PIP4K2A/PIK3R3/ARHGAP35/SSH2/GSN/WASF2/ARHGEF7/CRKL/ACTN1/LIMK2/DIAPH2/CYFIP1/RDX/MSN/GNA12/PIK3CB/NCKAP1/FGD3/…
CESC	KEGG_PATHWAYS_IN_CANCER	KEGG_PATHWAYS_IN_CANCER	240	0.349556	1.53114	0.0105263	0.0976849	0.0849951	4319	tags=45%, list=34%, signal=31%	FGFR1/MMP2/ERBB2/PDGFRB/FZD7/WNT2/EGFR/TRAF1/AKT3/MMP9/ETS1/GLI3/CREBBP/FZD8/CCNE2/LAMC2/TGFB3/FZD5/FN1/ITGAV/COL4A1/COL4A2/LAMA3/SOS2/FGFR2/WNT9A/STK36/TGFBR2/MECOM/EP300/PLCG1/RARB/PIAS3/CBLB/JAK1/LAMC3/NKX3-1/RASSF5/VHL/ITGA2/CBL/FAS/ITGB1/LAMA4/IKBKG/PLD1/MTOR/ITGA6/CSF1R/CDH1/APC/GSK3B/XIAP/SOS1/SUFU/PIK3CA/E2F2/FZD1/PTEN/TRAF5/MAPK1/FOXO1/KRAS/LAMC1/NFKB1/CUL2/NCOA4/PDGFB/BRCA2/CDKN2B/PIK3R…
CESC	KEGG_CHEMOKINE_SIGNALING_PATHWAY	KEGG_CHEMOKINE_SIGNALING_PATHWAY	126	0.402831	1.61229	0.0106383	0.0976849	0.0849951	2917	tags=33%, list=23%, signal=26%	CCL19/CXCL12/CCL21/ADCY7/CXCL6/CCR7/AKT3/TIAM1/CXCR4/JAK2/GRK5/SOS2/CXCL9/CCL22/ADCY9/ROCK1/CXCL11/CCL28/FOXO3/PRKACB/FGR/IKBKG/VAV3/PRKX/GSK3B/CX3CL1/CXCL10/SOS1/CCL18/HCK/PIK3CA/JAK3/PREX1/MAPK1/KRAS/ADCY6/NFKB1/GNG12/PIK3R3/STAT3/CCR5/CCR1
CESC	KEGG_CYTOKINE_CYTOKINE_RECEPTOR_INTERACTION	KEGG_CYTOKINE_CYTOKINE_RECEPTOR_INTERACTION	126	0.448653	1.79568	0.0106383	0.0976849	0.0849951	2496	tags=34%, list=20%, signal=28%	CCL19/CSF2RB/CXCL12/IL7R/CCL21/PDGFRB/KDR/EGFR/CXCL6/CCR7/IL24/EPOR/CXCR4/IL1R1/PDGFC/IL2RA/TGFB3/IL10RA/CXCL9/CCL22/TGFBR2/CXCL11/IL1A/CCL28/IFNLR1/IL6R/FAS/BMP7/TNFSF13/BMPR2/INHBA/CSF1R/IFNAR2/CX3CL1/CXCL10/CCL18/ACVR1/IL13RA1/NGFR/ACVR2A/CD70/IL6ST/PDGFB
CESC	KEGG_AXON_GUIDANCE	KEGG_AXON_GUIDANCE	91	0.38526	1.50233	0.010989	0.0976849	0.0849951	2358	tags=32%, list=19%, signal=26%	CXCL12/NFAT5/PLXNC1/NFATC4/NTN1/NFATC3/CXCR4/DPYSL2/ROCK1/NFATC2/RASA1/UNC5B/ARHGEF12/ITGB1/EPHB6/PLXNA2/EPHA4/GSK3B/SEMA3C/SEMA4D/SEMA4C/NRP1/EFNB2/PLXNA3/PLXNA1/ABLIM1/MAPK1/KRAS/CFL2
CESC	KEGG_JAK_STAT_SIGNALING_PATHWAY	KEGG_JAK_STAT_SIGNALING_PATHWAY	85	0.470006	1.80584	0.0111111	0.0976849	0.0849951	3877	tags=54%, list=31%, signal=38%	CSF2RB/SPRY1/IL7R/AKT3/SPRY2/IL24/CREBBP/EPOR/JAK2/IL2RA/IL10RA/SOS2/EP300/PIAS3/CBLB/JAK1/IFNLR1/IL6R/CBL/SPRY4/IFNAR2/SPRED2/IRF9/SOS1/PIK3CA/IL13RA1/SOCS2/JAK3/SOCS4/SPRED1/SOCS7/IL6ST/PIK3R3/STAM2/IL11RA/PTPN11/STAT3/PIM1/SOCS5/CISH/PIK3CB/STAM/IL2RB/PIAS1/STAT2/TYK2
CESC	KEGG_LEUKOCYTE_TRANSENDOTHELIAL_MIGRATION	KEGG_LEUKOCYTE_TRANSENDOTHELIAL_MIGRATION	80	0.471985	1.79893	0.0111111	0.0976849	0.0849951	3658	tags=48%, list=29%, signal=34%	CXCL12/MMP2/CDH5/VCAM1/THY1/ITGAM/MMP9/CXCR4/JAM3/CYBB/PLCG1/ROCK1/VCL/ITGAL/AFDN/RASSF5/ITGB1/ARHGAP5/VAV3/CTNND1/PIK3CA/OCLN/NCF2/ITGB2/CLDN5/PIK3R3/ARHGAP35/PTPN11/PECAM1/ACTN1/PRKCA/ESAM/MSN/RAPGEF3/MAPK14/PIK3CB/PTK2B/ICAM1
CESC	KEGG_CALCIUM_SIGNALING_PATHWAY	KEGG_CALCIUM_SIGNALING_PATHWAY	68	0.455961	1.7027	0.011236	0.0976849	0.0849951	2033	tags=32%, list=16%, signal=27%	MYLK/ERBB2/PDGFRB/EDNRA/EGFR/ADCY7/LTB4R2/CAMK2D/F2R/ADCY9/PLCG1/PTAFR/PLCE1/PLCD1/ITPR3/PRKACB/ITPR2/PRKX/BDKRB2/ATP2B4/ITPKB/PHKB
CESC	KEGG_CELL_ADHESION_MOLECULES_CAMS	KEGG_CELL_ADHESION_MOLECULES_CAMS	77	0.472702	1.78419	0.011236	0.0976849	0.0849951	3324	tags=43%, list=26%, signal=32%	VCAN/CDH5/SDC2/VCAM1/CNTNAP1/PTPRC/ITGAM/SELL/HLA-DOA/JAM3/ITGAV/CD34/PTPRF/ITGAL/SPN/HLA-DMB/ITGB1/ITGA6/CDH1/SDC3/NLGN2/OCLN/CD4/GLG1/ITGB2/CD6/CLDN5/NEO1/PECAM1/PDCD1LG2/HLA-DQA2/ESAM/SDC4
CESC	KEGG_PROSTATE_CANCER	KEGG_PROSTATE_CANCER	75	0.400191	1.50222	0.0113636	0.0976849	0.0849951	2651	tags=37%, list=21%, signal=30%	FGFR1/ERBB2/PDGFRB/EGFR/AKT3/CREBBP/CCNE2/PDGFC/SOS2/FGFR2/PDPK1/EP300/NKX3-1/CREB3L2/IKBKG/MTOR/CREB1/GSK3B/SOS1/PIK3CA/E2F2/PTEN/MAPK1/FOXO1/KRAS/NFKB1/PDGFB/PIK3R3
CESC	KEGG_SMALL_CELL_LUNG_CANCER	KEGG_SMALL_CELL_LUNG_CANCER	72	0.429669	1.60169	0.0114942	0.0976849	0.0849951	4282	tags=56%, list=34%, signal=37%	TRAF1/AKT3/APAF1/CCNE2/LAMC2/FN1/ITGAV/COL4A1/COL4A2/LAMA3/RARB/PIAS3/LAMC3/ITGA2/ITGB1/LAMA4/IKBKG/ITGA6/XIAP/PIK3CA/E2F2/PTEN/TRAF5/LAMC1/NFKB1/CDKN2B/PIK3R3/LAMB1/TP53/CDKN1B/RB1/LAMB2/PIK3CB/PIAS1/CHUK/RXRB/CDK2/TRAF6/SKP2/E2F3
CESC	KEGG_PHOSPHATIDYLINOSITOL_SIGNALING_SYSTEM	KEGG_PHOSPHATIDYLINOSITOL_SIGNALING_SYSTEM	58	0.483844	1.74761	0.0116279	0.0976849	0.0849951	3794	tags=53%, list=30%, signal=38%	IPPK/PI4KA/SYNJ1/PLCG1/PLCE1/PIKFYVE/PLCD1/INPP4A/ITPR3/SYNJ2/INPP5J/INPP5B/ITPR2/PIK3C2A/PIK3CA/ITPKB/PIK3C2B/PTEN/INPP4B/PIP4K2A/PIK3R3/PIK3C3/DGKH/CALML5/INPP5A/PRKCA/INPP5D/PIK3CB/PLCB2/PIP5K1A/PIP4K2C
CESC	KEGG_TGF_BETA_SIGNALING_PATHWAY	KEGG_TGF_BETA_SIGNALING_PATHWAY	59	0.470407	1.71467	0.0116279	0.0976849	0.0849951	3054	tags=46%, list=24%, signal=35%	THBS2/DCN/ID4/COMP/RBL2/CREBBP/TGFB3/SMAD1/TGFBR2/EP300/ROCK1/LTBP1/BMP7/BMP8B/THBS1/BMPR2/INHBA/SMAD5/ACVR1/MAPK1/ACVR2A/SMURF2/CDKN2B/ZFYVE9/SMAD4/SP1/TNF
CESC	KEGG_VASCULAR_SMOOTH_MUSCLE_CONTRACTION	KEGG_VASCULAR_SMOOTH_MUSCLE_CONTRACTION	62	0.426125	1.56288	0.0116279	0.0976849	0.0849951	2384	tags=35%, list=19%, signal=29%	MYLK/EDNRA/GUCY1B1/ACTA2/ADCY7/CALCRL/CALD1/PPP1R12B/ADCY9/NPR2/ROCK1/PPP1R12A/PRKCH/ARHGEF12/ITPR3/PRKACB/GNA13/ITPR2/PRKX/ARHGEF11/MAPK1/ADCY6
CESC	KEGG_ECM_RECEPTOR_INTERACTION	KEGG_ECM_RECEPTOR_INTERACTION	49	0.711342	2.52675	0.0117647	0.0976849	0.0849951	1714	tags=59%, list=14%, signal=51%	COL3A1/COL1A2/COL1A1/COL6A3/THBS2/SDC2/HSPG2/COL5A2/COL5A1/COL6A2/COMP/TNC/COL5A3/LAMC2/FN1/ITGAV/COL4A1/COL6A1/COL4A2/LAMA3/ITGB5/LAMC3/VWF/ITGA2/ITGB1/LAMA4/THBS1/ITGA6/SDC3
CESC	KEGG_GAP_JUNCTION	KEGG_GAP_JUNCTION	52	0.502705	1.76764	0.0119048	0.0976849	0.0849951	2679	tags=42%, list=21%, signal=34%	PDGFRB/GUCY1B1/EGFR/ADCY7/LPAR1/TUBA1A/PDGFC/SOS2/ADCY9/GJA1/TJP1/ITPR3/PRKACB/MAP3K2/ITPR2/PRKX/SOS1/MAPK1/KRAS/ADCY6/PDGFB/SRC
CESC	KEGG_INOSITOL_PHOSPHATE_METABOLISM	KEGG_INOSITOL_PHOSPHATE_METABOLISM	45	0.507353	1.77493	0.0121951	0.0976849	0.0849951	4005	tags=62%, list=32%, signal=43%	IPPK/PI4KA/SYNJ1/PLCG1/PLCE1/PIKFYVE/PLCD1/INPP4A/SYNJ2/INPP5J/INPP5B/ALDH6A1/PIK3C2A/IPMK/PIK3CA/ITPKB/PIK3C2B/PTEN/INPP4B/PIP4K2A/PIK3C3/INPP5A/MINPP1/PIK3CB/PLCB2/PIP5K1A/PIP4K2C/ISYNA1
CESC	KEGG_NEUROACTIVE_LIGAND_RECEPTOR_INTERACTION	KEGG_NEUROACTIVE_LIGAND_RECEPTOR_INTERACTION	45	0.537584	1.88069	0.0121951	0.0976849	0.0849951	1805	tags=42%, list=14%, signal=36%	EDNRA/GABRQ/LPAR1/LTB4R2/S1PR1/APLNR/CALCRL/F2R/FPR3/GABBR1/P2RY1/GABRP/PTAFR/PTGER4/GABRE/LTB4R/C5AR1/FPR1/BDKRB2
CESC	KEGG_DILATED_CARDIOMYOPATHY	KEGG_DILATED_CARDIOMYOPATHY	37	0.46722	1.57631	0.0126582	0.0976849	0.0849951	1744	tags=35%, list=14%, signal=30%	ADCY7/TGFB3/ITGAV/ADCY9/ITGB5/ITGA2/ITGB1/CACNG4/PRKACB/CACNB1/ITGA6/TPM1/PRKX
CESC	KEGG_TASTE_TRANSDUCTION	KEGG_TASTE_TRANSDUCTION	11	0.631523	1.608	0.0126582	0.0976849	0.0849951	2384	tags=55%, list=19%, signal=44%	SCNN1G/SCNN1B/ITPR3/PRKACB/PRKX/ADCY6
CESC	KEGG_DORSO_VENTRAL_AXIS_FORMATION	KEGG_DORSO_VENTRAL_AXIS_FORMATION	17	0.630973	1.72151	0.0128205	0.0976849	0.0849951	2364	tags=59%, list=19%, signal=48%	NOTCH2/EGFR/ETS1/SOS2/NOTCH1/SPIRE1/SOS1/MAPK1/KRAS/NOTCH3
CESC	KEGG_HEDGEHOG_SIGNALING_PATHWAY	KEGG_HEDGEHOG_SIGNALING_PATHWAY	30	0.567481	1.77255	0.012987	0.0976849	0.0849951	2286	tags=50%, list=18%, signal=41%	WNT2/GLI3/RAB23/WNT9A/STK36/CSNK1A1/BMP7/BMP8B/PRKACB/PRKX/GSK3B/SUFU/FBXW11/ZIC2/CSNK1G1
CESC	KEGG_ENDOCYTOSIS	KEGG_ENDOCYTOSIS	156	0.317465	1.3505	0.0204082	0.147109	0.127999	3696	tags=35%, list=29%, signal=25%	PSD3/EHD3/RAB11FIP1/KDR/EGFR/CXCR4/IL2RA/GRK5/ASAP2/F2R/EEA1/RAB11FIP4/FGFR2/ASAP3/RAB11FIP3/CBLB/PIKFYVE/HSPA2/NEDD4/CBL/RAB11FIP2/ITCH/DNM1/PLD1/VPS4B/SMAP2/MVB12B/CSF1R/PSD4/ASAP1/GIT2/IQSEC1/ACAP2/EPN3/SMURF2/DAB2/STAM2/IQSEC2/SRC/ARAP3/CCR5/PARD6G/ACAP3/RBSN/USP8/SMURF1/PARD3/STAM/AGAP1/ARF6/IL2RB/EPS15/PARD6B/PIP5K1A
CESC	KEGG_NEUROTROPHIN_SIGNALING_PATHWAY	KEGG_NEUROTROPHIN_SIGNALING_PATHWAY	104	0.351455	1.38708	0.021978	0.149525	0.130101	3515	tags=37%, list=28%, signal=27%	AKT3/CAMK2D/IRS1/GAB1/MAP3K1/SOS2/SH2B3/KIDINS220/PDPK1/MAP3K3/PLCG1/FOXO3/FRS2/SORT1/GSK3B/TP73/MAP3K5/IRAK2/SOS1/PIK3CA/NGFR/RAPGEF1/MAPK1/KRAS/NFKB1/IRAK4/RPS6KA2/PIK3R3/ABL1/RPS6KA3/PTPN11/CALML5/CRKL/TP53/MAGED1/CAMK2G/MAPK14/PIK3CB
CESC	KEGG_T_CELL_RECEPTOR_SIGNALING_PATHWAY	KEGG_T_CELL_RECEPTOR_SIGNALING_PATHWAY	86	0.368899	1.4124	0.0224719	0.149525	0.130101	5584	tags=58%, list=44%, signal=33%	NFAT5/PTPRC/NFATC4/AKT3/NFATC3/RASGRP1/SOS2/PDPK1/PLCG1/NFATC2/CBLB/CBL/IKBKG/VAV3/GSK3B/SOS1/MAP3K14/PIK3CA/CD4/MAPK1/KRAS/NFKB1/PIK3R3/DLG1/TNF/LCK/ZAP70/MAPK14/PIK3CB/LCP2/JUN/CHUK/CD3E/FOS/NCK2/BCL10/CD8A/MAP3K7/RAF1/CDC42/PIK3CD/NRAS/PPP3CB/MALT1/GRB2/IKBKB/CDK4/MAP2K7/NFATC1/AKT2
CESC	KEGG_HEMATOPOIETIC_CELL_LINEAGE	KEGG_HEMATOPOIETIC_CELL_LINEAGE	42	0.436821	1.50425	0.037037	0.237311	0.206483	1603	tags=31%, list=13%, signal=27%	IL7R/ITGAM/EPOR/IL1R1/IL2RA/CD34/IL1A/ITGA2/IL6R/CD37/CD5/ITGA6/CSF1R
CESC	KEGG_DRUG_METABOLISM_CYTOCHROME_P450	KEGG_DRUG_METABOLISM_CYTOCHROME_P450	20	-0.431479	-1.56856	0.0434783	0.25937	0.225677	1308	tags=35%, list=10%, signal=31%	MGST1/MGST2/MGST3/GSTK1/GSTO1/GSTP1/ALDH3B1
CESC	KEGG_PROTEASOME	KEGG_PROTEASOME	41	-0.565979	-2.37273	0.0434783	0.25937	0.225677	3114	tags=68%, list=25%, signal=52%	PSMD6/PSMC2/PSMD3/PSMC4/PSMB2/PSMD8/PSMC5/PSMA1/PSMA3/PSMB10/PSMD13/PSMA4/PSMC3/PSMD4/PSMB9/PSMA5/PSMA7/PSMA2/PSMB8/PSME1/PSMB4/PSMB6/PSMB1/PSMB7/POMP/PSME2/SEM1/PSMB3
CESC	KEGG_CARDIAC_MUSCLE_CONTRACTION	KEGG_CARDIAC_MUSCLE_CONTRACTION	40	-0.61771	-2.49618	0.0454546	0.262121	0.22807	1361	tags=55%, list=11%, signal=49%	MT-CO1/TPM2/UQCRHL/MT-CO3/UQCRC1/COX8A/UQCRH/MT-CO2/COX6A1/UQCR10/COX7B/COX7C/COX5A/CYC1/COX4I1/UQCRB/COX7A2/UQCR11/COX6C/COX5B/UQCRQ/COX6B1
CHOL	KEGG_MAPK_SIGNALING_PATHWAY	KEGG_MAPK_SIGNALING_PATHWAY	181	0.457879	1.4481	0.010101	0.113636	0.0883838	3128	tags=40%, list=24%, signal=31%	MAP4K1/DUSP2/RASGRP1/RAC2/MEF2C/FGF1/FLNC/GNG12/NFATC2/MECOM/RPS6KA2/DUSP7/IL1R1/FOS/RRAS/PDGFRB/GADD45G/PPP3CA/RASGRP3/MAP3K3/MRAS/IL1R2/TGFB2/PDGFRA/FLNB/MAP3K6/ARRB2/GADD45A/DUSP6/PPP3CC/TAB2/NFKB2/MYC/TAOK3/MAP3K4/FAS/MAP3K5/STK4/MAP4K2/PAK1/TGFBR2/MAPKAPK3/GNA12/TRAF6/NFKB1/RAPGEF2/MKNK2/ELK4/FLNA/AKT3/SRF/MAP3K12/MAP3K14/TGFB3/ARRB1/HSPA2/PRKACB/MAP3K2/MKNK1/RAF1/SOS1/IKBKB/RPS6KA1/MAPK8IP2…
CHOL	KEGG_CYTOKINE_CYTOKINE_RECEPTOR_INTERACTION	KEGG_CYTOKINE_CYTOKINE_RECEPTOR_INTERACTION	127	0.594265	1.86102	0.0105263	0.113636	0.0883838	1547	tags=40%, list=12%, signal=36%	CCL21/CCL19/IL7R/NGFR/CXCL14/CSF2RB/CXCR4/CCL5/TNFRSF18/IL10RA/LTB/IL2RB/IL2RG/CXCL9/CD40/CCR1/CCL4/VEGFC/TNFRSF4/TNFRSF1B/CCL18/CCL4L2/LEPR/CXCL10/PLEKHO2/TNFSF13B/ACVRL1/CCL2/FLT4/TNFSF9/IL1R1/PDGFRB/OSMR/IL7/IFNGR1/CSF1R/IL1R2/TGFB2/PDGFRA/CSF1/KDR/CXCL6/IL20RA/TNFRSF10A/BMPR2/IL15RA/INHBA/TNFRSF25/TNFRSF11B/TNFSF12/TNFRSF21
CHOL	KEGG_CHEMOKINE_SIGNALING_PATHWAY	KEGG_CHEMOKINE_SIGNALING_PATHWAY	121	0.617629	1.92004	0.0107527	0.113636	0.0883838	2795	tags=47%, list=21%, signal=37%	CCL21/CCL19/CXCL14/VAV1/WAS/CXCR4/CCL5/PIK3CD/JAK3/CXCL9/JAK2/PLCB2/CCR1/GNG2/CCL4/PREX1/RAC2/FGR/PTK2B/GNG12/CCL18/GNB4/CCL4L2/HCK/CXCL10/GRK3/GRK5/CCL2/FOXO3/GNG11/PIK3R3/ELMO1/GNG7/CXCL6/ARRB2/LYN/GNAI2/CCL28/GRK6/PAK1/GRK2/CSK/NFKB1/ADCY3/CXCL2/AKT3/CXCL12/NFKBIA/SHC1/STAT5B/ARRB1/PIK3CA/PRKACB/RAF1/SOS1/PRKCD/IKBKB
CHOL	KEGG_NATURAL_KILLER_CELL_MEDIATED_CYTOTOXICITY	KEGG_NATURAL_KILLER_CELL_MEDIATED_CYTOTOXICITY	78	0.655834	1.98407	0.010989	0.113636	0.0883838	2807	tags=49%, list=21%, signal=39%	CD48/LCK/ITGAL/VAV1/HCST/PIK3CD/PRF1/GZMB/ITGB2/ICAM2/RAC2/LCP2/PTK2B/NFATC2/NFATC1/FCGR3A/PIK3R3/FYN/PPP3CA/IFNGR1/FCER1G/TNFRSF10A/PTPN6/TYROBP/PPP3CC/FAS/SH3BP2/PLCG2/HLA-E/PAK1/ICAM1/MICB/SHC1/SYK/PIK3CA/RAF1/SOS1/IFNAR2
CHOL	KEGG_T_CELL_RECEPTOR_SIGNALING_PATHWAY	KEGG_T_CELL_RECEPTOR_SIGNALING_PATHWAY	80	0.556009	1.67828	0.010989	0.113636	0.0883838	3073	tags=45%, list=23%, signal=35%	CD3D/LCK/CD3E/VAV1/PTPRC/PIK3CD/CD8A/RASGRP1/LCP2/CD4/PDCD1/NFATC2/NFATC1/FOS/PIK3R3/FYN/PPP3CA/CARD11/PTPN6/PPP3CC/BCL10/PAK1/CBLB/NFKB1/AKT3/NCK1/NFKBIA/MAP3K14/PIK3CA/RAF1/SOS1/IKBKB/CHUK/MAP3K8/CBL/JUN
CHOL	KEGG_CELL_ADHESION_MOLECULES_CAMS	KEGG_CELL_ADHESION_MOLECULES_CAMS	83	0.670836	2.01545	0.011236	0.113636	0.0883838	1384	tags=47%, list=11%, signal=42%	VCAM1/HLA-DOB/CD2/SELL/ITGAL/PTPRC/CD8A/SELPLG/SPN/HLA-DQA1/CD40/HLA-DOA/HLA-DRB1/CD22/HLA-DPB1/ITGB2/HLA-DRA/ICAM2/HLA-DRB5/PECAM1/HLA-DPA1/HLA-DQA2/CD4/HLA-DQB1/JAM3/HLA-DMA/PDCD1/CD86/NECTIN1/CLDN5/ITGA9/CDH5/SIGLEC1/ITGA6/ITGAM/CD34/ITGB8/CLDN2/ITGAV
CHOL	KEGG_LEUKOCYTE_TRANSENDOTHELIAL_MIGRATION	KEGG_LEUKOCYTE_TRANSENDOTHELIAL_MIGRATION	85	0.545284	1.64845	0.011236	0.113636	0.0883838	2079	tags=38%, list=16%, signal=32%	VCAM1/ITGAL/VAV1/CXCR4/PIK3CD/NCF4/RASSF5/MMP2/CYBB/ITGB2/RAC2/PECAM1/PTK2B/JAM3/CLDN5/SIPA1/PIK3R3/CDH5/ITGAM/MSN/CTNNB1/MYL9/CLDN2/GNAI2/MMP9/VCL/ACTN1/EZR/NCF2/PLCG2/ESAM/ICAM1
CHOL	KEGG_B_CELL_RECEPTOR_SIGNALING_PATHWAY	KEGG_B_CELL_RECEPTOR_SIGNALING_PATHWAY	60	0.599421	1.69904	0.0114942	0.113636	0.0883838	3073	tags=48%, list=23%, signal=37%	INPP5D/VAV1/PIK3CD/CD22/RAC2/BLNK/NFATC2/NFATC1/FOS/PIK3R3/PPP3CA/RASGRP3/CARD11/PTPN6/LYN/IFITM1/PPP3CC/BCL10/PLCG2/NFKB1/AKT3/NFKBIA/SYK/PIK3CA/RAF1/SOS1/IKBKB/CHUK/JUN
CHOL	KEGG_NEUROACTIVE_LIGAND_RECEPTOR_INTERACTION	KEGG_NEUROACTIVE_LIGAND_RECEPTOR_INTERACTION	60	0.5366	1.52097	0.0114942	0.113636	0.0883838	1283	tags=37%, list=10%, signal=33%	GABRP/PTGER4/C3AR1/NPY1R/CALCRL/GZMA/S1PR1/FPR3/S1PR3/LEPR/NPBWR1/EDNRB/FPR1/PTGIR/F2R/APLNR/GABRD/P2RX7/LPAR1/LPAR6/F2RL3/EDNRA
CHOL	KEGG_ANTIGEN_PROCESSING_AND_PRESENTATION	KEGG_ANTIGEN_PROCESSING_AND_PRESENTATION	52	0.649908	1.81429	0.0119048	0.113636	0.0883838	586	tags=29%, list=4%, signal=28%	HLA-DOB/CD8A/CIITA/HLA-DQA1/HLA-DOA/HLA-DRB1/CD74/HLA-DPB1/HLA-DRA/HLA-DRB5/HLA-DPA1/HLA-DQA2/CD4/HLA-DQB1/HLA-DMA
CHOL	KEGG_VIRAL_MYOCARDITIS	KEGG_VIRAL_MYOCARDITIS	51	0.677564	1.88704	0.0119048	0.113636	0.0883838	929	tags=39%, list=7%, signal=37%	HLA-DOB/ITGAL/PRF1/MYH11/HLA-DQA1/CD40/HLA-DOA/HLA-DRB1/HLA-DPB1/ITGB2/HLA-DRA/HLA-DRB5/RAC2/LAMA2/HLA-DPA1/HLA-DQA2/HLA-DQB1/HLA-DMA/CD86/FYN
CHOL	KEGG_ECM_RECEPTOR_INTERACTION	KEGG_ECM_RECEPTOR_INTERACTION	54	0.579646	1.61316	0.0120482	0.113636	0.0883838	1570	tags=41%, list=12%, signal=36%	VWF/LAMA2/LAMA4/LAMA3/THBS2/COL6A2/LAMB3/LAMC2/ITGA9/ITGA7/ITGA6/LAMC3/COL6A3/COMP/THBS1/ITGB8/COL3A1/ITGAV/CD44/COL5A2/COL1A2/COL6A1
CHOL	KEGG_LEISHMANIA_INFECTION	KEGG_LEISHMANIA_INFECTION	53	0.675807	1.87514	0.0120482	0.113636	0.0883838	2473	tags=58%, list=19%, signal=48%	HLA-DOB/NCF4/HLA-DQA1/JAK2/HLA-DOA/HLA-DRB1/HLA-DPB1/ITGB2/HLA-DRA/HLA-DRB5/HLA-DPA1/TLR4/HLA-DQA2/HLA-DQB1/HLA-DMA/FCGR2A/FCGR3A/FOS/IFNGR1/ITGAM/TGFB2/TLR2/PTPN6/IRAK4/TAB2/MYD88/NCF2/TRAF6/NFKB1/NFKBIA/TGFB3
CHOL	KEGG_SYSTEMIC_LUPUS_ERYTHEMATOSUS	KEGG_SYSTEMIC_LUPUS_ERYTHEMATOSUS	38	0.691549	1.97577	0.0121951	0.113636	0.0883838	912	tags=50%, list=7%, signal=47%	C7/HLA-DOB/HLA-DQA1/CD40/HLA-DOA/HLA-DRB1/HLA-DPB1/HLA-DRA/HLA-DRB5/HLA-DPA1/HLA-DQA2/HLA-DQB1/HLA-DMA/C1QA/CD86/FCGR2A/FCGR3A/C1QB/C1QC
CHOL	KEGG_HEMATOPOIETIC_CELL_LINEAGE	KEGG_HEMATOPOIETIC_CELL_LINEAGE	40	0.747201	2.10244	0.0123457	0.113636	0.0883838	2327	tags=72%, list=18%, signal=60%	CD3D/IL7R/CD3E/CD37/CD2/CD7/CD8A/HLA-DRB1/CD22/CD1D/HLA-DRA/HLA-DRB5/CD4/IL1R1/ITGA6/IL7/CSF1R/ITGAM/IL1R2/CD34/CSF1/CD44/CD59/CD55/KITLG/IL3RA/CSF3R/ITGA5/ITGA2
CHOL	KEGG_TYPE_I_DIABETES_MELLITUS	KEGG_TYPE_I_DIABETES_MELLITUS	26	0.836034	2.24228	0.0128205	0.113636	0.0883838	693	tags=62%, list=5%, signal=58%	HLA-DOB/PTPRN2/PRF1/CPE/HLA-DQA1/HLA-DOA/HLA-DRB1/GZMB/HLA-DPB1/HLA-DRA/HLA-DRB5/HLA-DPA1/HLA-DQA2/HLA-DQB1/HLA-DMA/CD86
CHOL	KEGG_INTESTINAL_IMMUNE_NETWORK_FOR_IGA_PRODUCTION	KEGG_INTESTINAL_IMMUNE_NETWORK_FOR_IGA_PRODUCTION	24	0.831202	2.19452	0.012987	0.113636	0.0883838	693	tags=67%, list=5%, signal=63%	HLA-DOB/CXCR4/HLA-DQA1/CD40/HLA-DOA/HLA-DRB1/HLA-DPB1/HLA-DRA/HLA-DRB5/HLA-DPA1/HLA-DQA2/HLA-DQB1/HLA-DMA/PIGR/TNFSF13B/CD86
CHOL	KEGG_ALLOGRAFT_REJECTION	KEGG_ALLOGRAFT_REJECTION	23	0.838579	2.20088	0.0131579	0.113636	0.0883838	693	tags=65%, list=5%, signal=62%	HLA-DOB/PRF1/HLA-DQA1/CD40/HLA-DOA/HLA-DRB1/GZMB/HLA-DPB1/HLA-DRA/HLA-DRB5/HLA-DPA1/HLA-DQA2/HLA-DQB1/HLA-DMA/CD86
CHOL	KEGG_AUTOIMMUNE_THYROID_DISEASE	KEGG_AUTOIMMUNE_THYROID_DISEASE	23	0.838579	2.20088	0.0131579	0.113636	0.0883838	693	tags=65%, list=5%, signal=62%	HLA-DOB/PRF1/HLA-DQA1/CD40/HLA-DOA/HLA-DRB1/GZMB/HLA-DPB1/HLA-DRA/HLA-DRB5/HLA-DPA1/HLA-DQA2/HLA-DQB1/HLA-DMA/CD86
CHOL	KEGG_GRAFT_VERSUS_HOST_DISEASE	KEGG_GRAFT_VERSUS_HOST_DISEASE	22	0.831076	2.16621	0.0133333	0.113636	0.0883838	693	tags=64%, list=5%, signal=60%	HLA-DOB/PRF1/HLA-DQA1/HLA-DOA/HLA-DRB1/GZMB/HLA-DPB1/HLA-DRA/HLA-DRB5/HLA-DPA1/HLA-DQA2/HLA-DQB1/HLA-DMA/CD86
CHOL	KEGG_PRIMARY_IMMUNODEFICIENCY	KEGG_PRIMARY_IMMUNODEFICIENCY	21	0.860122	2.20266	0.0135135	0.113636	0.0883838	610	tags=57%, list=5%, signal=55%	CD3D/IL7R/LCK/CD3E/PTPRC/CD8A/JAK3/CIITA/IL2RG/CD40/CD4/BLNK
CHOL	KEGG_ASTHMA	KEGG_ASTHMA	15	0.876012	2.08768	0.0138889	0.113636	0.0883838	586	tags=80%, list=4%, signal=77%	HLA-DOB/HLA-DQA1/CD40/HLA-DOA/HLA-DRB1/HLA-DPB1/HLA-DRA/HLA-DRB5/HLA-DPA1/HLA-DQA2/HLA-DQB1/HLA-DMA
CHOL	KEGG_PATHWAYS_IN_CANCER	KEGG_PATHWAYS_IN_CANCER	243	0.388987	1.24247	0.02	0.120482	0.0937082	3234	tags=36%, list=25%, signal=28%	PIK3CD/BIRC3/RASSF5/MMP2/VEGFC/RAC2/MMP1/ETS1/LAMA2/LEF1/FGF1/LAMA4/ARNT2/LAMA3/STAT5A/SPI1/MECOM/TRAF5/PPARG/LAMB3/LAMC2/FZD7/FOS/PIK3R3/PDGFRB/ITGA6/LAMC3/CSF1R/TGFB2/BCL2/PDGFRA/TRAF1/TRAF3/IGF1R/CTNNB1/FOXO1/ITGAV/SUFU/PML/RUNX1/FZD2/MMP9/RASSF1/PGF/FZD1/NFKB2/MYC/FAS/HIF1A/STK4/APPL1/MET/KITLG/PLCG2/TGFBR2/RARB/CSF3R/BIRC2/CBLB/FZD6/TRAF6/NFKB1/ITGA2/AKT3/NFKBIA/TGFB3/STAT5B/APC/PIK3CA/PTEN/…
CHOL	KEGG_FOCAL_ADHESION	KEGG_FOCAL_ADHESION	153	0.486864	1.53545	0.0204082	0.120482	0.0937082	2732	tags=39%, list=21%, signal=31%	VAV1/PIK3CD/PARVG/VWF/BIRC3/VEGFC/RAC2/LAMA2/FLNC/LAMA4/LAMA3/FLT4/THBS2/COL6A2/LAMB3/LAMC2/ITGA9/ITGA7/PIK3R3/PDGFRB/MYLK/FYN/ITGA6/LAMC3/COL6A3/COMP/BCL2/PDGFRA/THBS1/FLNB/IGF1R/KDR/CTNNB1/MYL9/ITGB8/COL3A1/ITGAV/COL5A2/COL1A2/COL6A1/PGF/VCL/ACTN1/MET/PAK1/BIRC2/PARVA/ITGA5/ITGA2/FLNA/PDGFC/AKT3/PPP1R12A/ITGA1/SHC1/PIK3CA/PTEN/FLT1/RAF1/SOS1
CHOL	KEGG_REGULATION_OF_ACTIN_CYTOSKELETON	KEGG_REGULATION_OF_ACTIN_CYTOSKELETON	152	0.489365	1.54279	0.0204082	0.120482	0.0937082	2845	tags=39%, list=22%, signal=31%	ITGAL/VAV1/WAS/PIK3CD/NCKAP1L/ARHGEF6/ITGB2/RAC2/FGF1/GNG12/FGD3/ITGA9/RRAS/F2R/ITGA7/PIK3R3/PDGFRB/MYLK/ITGA6/MRAS/PIP4K2A/GSN/ITGAM/ITGAX/PDGFRA/MSN/ENAH/SSH2/MYL9/ITGB8/SLC9A1/ITGAV/WASF2/PFN2/VCL/MYH10/ACTN1/EZR/ARHGEF1/PAK1/IQGAP1/GNA12/ITGA5/CSK/PIKFYVE/ITGA2/SSH1/PDGFC/PPP1R12A/DIAPH2/ITGA1/APC/PIK3CA/ARPC1B/RAF1/SOS1/TMSB4XP8/TMSB4X/BRK1/LIMK2
CHOL	KEGG_APOPTOSIS	KEGG_APOPTOSIS	71	0.470668	1.39073	0.021978	0.120482	0.0937082	2795	tags=38%, list=21%, signal=30%	CSF2RB/PIK3CD/BIRC3/IRAK2/IL1R1/PIK3R3/PPP3CA/BCL2/TNFRSF10A/ATM/IRAK4/PPP3CC/FAS/MYD88/IL3RA/CFLAR/BIRC2/PRKAR2A/NFKB1/AKT3/NFKBIA/MAP3K14/DFFB/CASP10/PIK3CA/PRKACB/IKBKB
CHOL	KEGG_AXON_GUIDANCE	KEGG_AXON_GUIDANCE	100	0.493581	1.48743	0.0224719	0.120482	0.0937082	2031	tags=28%, list=15%, signal=24%	EFNB1/SEMA7A/CXCR4/EFNA5/SLIT2/EPHA3/ROBO1/RAC2/UNC5A/PLXNC1/EFNB2/SEMA3G/NFATC2/NFATC1/SEMA4D/FYN/PPP3CA/EPHB3/PLXNA2/GNAI2/PPP3CC/ABLIM2/MET/SEMA6C/EPHA2/PAK1/SEMA4A/PLXNA1
CHOL	KEGG_FC_GAMMA_R_MEDIATED_PHAGOCYTOSIS	KEGG_FC_GAMMA_R_MEDIATED_PHAGOCYTOSIS	76	0.529567	1.58466	0.0224719	0.120482	0.0937082	2845	tags=37%, list=22%, signal=29%	INPP5D/VAV1/PTPRC/WAS/PIK3CD/RAC2/HCK/FCGR2A/FCGR3A/PIK3R3/GSN/ASAP2/LYN/SPHK1/PLPP3/WASF3/WASF2/PLCG2/PAK1/ASAP3/PIKFYVE/AKT3/SYK/PIK3CA/ARPC1B/RAF1/PRKCD/LIMK2
CHOL	KEGG_SMALL_CELL_LUNG_CANCER	KEGG_SMALL_CELL_LUNG_CANCER	72	0.470762	1.38056	0.0224719	0.120482	0.0937082	2970	tags=40%, list=23%, signal=31%	PIK3CD/BIRC3/LAMA2/LAMA4/LAMA3/TRAF5/LAMB3/LAMC2/PIK3R3/ITGA6/LAMC3/BCL2/TRAF1/TRAF3/ITGAV/MYC/RARB/BIRC2/TRAF6/NFKB1/ITGA2/AKT3/NFKBIA/PIK3CA/PTEN/IKBKB/PIAS3/CHUK/MAX
CHOL	KEGG_TOLL_LIKE_RECEPTOR_SIGNALING_PATHWAY	KEGG_TOLL_LIKE_RECEPTOR_SIGNALING_PATHWAY	72	0.531802	1.55956	0.0224719	0.120482	0.0937082	3289	tags=49%, list=25%, signal=37%	CCL5/PIK3CD/CXCL9/CD40/LY96/CCL4/TLR4/TLR1/CTSK/CXCL10/CD86/FOS/PIK3R3/TLR5/IKBKE/TRAF3/TLR2/IRAK4/TAB2/MYD88/TRAF6/IRF5/NFKB1/AKT3/NFKBIA/PIK3CA/IKBKB/IFNAR2/CHUK/MAP3K8/TLR3/JUN/CASP8/TIRAP/CD14
CHOL	KEGG_ADHERENS_JUNCTION	KEGG_ADHERENS_JUNCTION	68	0.487949	1.41582	0.0227273	0.120482	0.0937082	1968	tags=32%, list=15%, signal=28%	WAS/SNAI2/RAC2/LEF1/NECTIN1/FYN/IGF1R/PTPRB/SNAI1/CTNNB1/PTPN6/LMO7/WASF3/SSX2IP/WASF2/VCL/NECTIN4/ACTN1/MET/PTPN1/TGFBR2/IQGAP1
CHOL	KEGG_JAK_STAT_SIGNALING_PATHWAY	KEGG_JAK_STAT_SIGNALING_PATHWAY	86	0.480927	1.44174	0.0227273	0.120482	0.0937082	2807	tags=41%, list=21%, signal=32%	IL7R/CSF2RB/PIK3CD/JAK3/IL10RA/SOCS1/IL2RB/IL2RG/JAK2/STAT5A/LEPR/SPRY1/PIK3R3/OSMR/IL7/IFNGR1/IL20RA/PTPN6/IL15RA/SOCS2/SOCS3/MYC/SOCS5/IL3RA/CSF3R/CBLB/PIM1/AKT3/STAT5B/PIK3CA/CISH/SOS1/STAM2/CREBBP/IFNAR2
CHOL	KEGG_VASCULAR_SMOOTH_MUSCLE_CONTRACTION	KEGG_VASCULAR_SMOOTH_MUSCLE_CONTRACTION	68	0.521781	1.51399	0.0227273	0.120482	0.0937082	2754	tags=38%, list=21%, signal=30%	PPP1R12B/MYH11/RAMP3/PLCB2/GUCY1A1/CALCRL/RAMP1/GUCY1B1/PRKCH/RAMP2/PTGIR/MYLK/ACTA2/MYL9/EDNRA/ITPR2/PPP1R14A/CALD1/ARHGEF1/ACTG2/GNA12/ADCY3/PPP1R12A/PRKACB/RAF1/PRKCD
CHOL	KEGG_CYTOSOLIC_DNA_SENSING_PATHWAY	KEGG_CYTOSOLIC_DNA_SENSING_PATHWAY	34	0.575488	1.62994	0.0238095	0.120482	0.0937082	2967	tags=41%, list=23%, signal=32%	CCL5/IL33/CCL4/CASP1/CCL4L2/CXCL10/IKBKE/RIPK3/POLR3GL/NFKB1/NFKBIA/DDX58/IKBKB/CHUK
CHOL	KEGG_DILATED_CARDIOMYOPATHY	KEGG_DILATED_CARDIOMYOPATHY	39	0.53779	1.52757	0.0240964	0.120482	0.0937082	2865	tags=44%, list=22%, signal=34%	PLN/LAMA2/TPM2/ITGA9/ITGA7/ITGA6/TGFB2/ITGB8/ITGAV/SGCB/ITGA5/ADCY3/ITGA2/TGFB3/ITGA1/PRKACB/TPM4
CHOL	KEGG_HYPERTROPHIC_CARDIOMYOPATHY_HCM	KEGG_HYPERTROPHIC_CARDIOMYOPATHY_HCM	36	0.542992	1.54766	0.0240964	0.120482	0.0937082	2513	tags=42%, list=19%, signal=34%	ACE/LAMA2/TPM2/ITGA9/ITGA7/ITGA6/TGFB2/PRKAA2/ITGB8/ITGAV/SGCB/ITGA5/ITGA2/TGFB3/ITGA1
CHOL	KEGG_MATURITY_ONSET_DIABETES_OF_THE_YOUNG	KEGG_MATURITY_ONSET_DIABETES_OF_THE_YOUNG	14	-0.758513	-2.08843	0.0333333	0.162162	0.126126	2538	tags=93%, list=19%, signal=75%	HHEX/BHLHA15/NR5A2/HES1/HNF4A/HNF4G/FOXA3/HNF1A/FOXA2/PDX1/HNF1B/MNX1/PKLR
CHOL	KEGG_GLYOXYLATE_AND_DICARBOXYLATE_METABOLISM	KEGG_GLYOXYLATE_AND_DICARBOXYLATE_METABOLISM	13	-0.640672	-1.77002	0.0357143	0.164835	0.128205	1970	tags=69%, list=15%, signal=59%	AFMID/PGP/MDH1/ACO1/GRHPR/MDH2/ACO2/MTHFD2/GLYCTK
CHOL	KEGG_PROXIMAL_TUBULE_BICARBONATE_RECLAMATION	KEGG_PROXIMAL_TUBULE_BICARBONATE_RECLAMATION	13	-0.802216	-2.21633	0.0357143	0.164835	0.128205	1838	tags=77%, list=14%, signal=66%	PCK2/SLC4A4/MDH1/ATP1B3/ATP1A1/ATP1B1/SLC25A10/AQP1/SLC38A3/FXYD2
CHOL	KEGG_GLYCINE_SERINE_AND_THREONINE_METABOLISM	KEGG_GLYCINE_SERINE_AND_THREONINE_METABOLISM	22	-0.650508	-1.99451	0.037037	0.166667	0.12963	1501	tags=45%, list=11%, signal=40%	GAMT/GLDC/MAOB/SHMT1/CTH/PSPH/GLYCTK/PSAT1/PIPOX/SDS
CHOL	KEGG_BUTANOATE_METABOLISM	KEGG_BUTANOATE_METABOLISM	26	-0.515485	-1.62077	0.0416667	0.177866	0.13834	1209	tags=38%, list=9%, signal=35%	AACS/ECHS1/AKR1B10/ACAT1/PDHA1/ACADS/ALDH1B1/EHHADH/BDH1/ACSM3
CHOL	KEGG_CITRATE_CYCLE_TCA_CYCLE	KEGG_CITRATE_CYCLE_TCA_CYCLE	28	-0.682017	-2.27752	0.0434783	0.177866	0.13834	3315	tags=75%, list=25%, signal=56%	DLST/DLD/SUCLA2/SDHB/IDH3B/FH/SDHC/PCK2/PC/IDH1/MDH1/ACO1/SUCLG2/IDH2/SUCLG1/MDH2/ACO2/SDHD/PDHA1/SDHA/OGDHL
CHOL	KEGG_FRUCTOSE_AND_MANNOSE_METABOLISM	KEGG_FRUCTOSE_AND_MANNOSE_METABOLISM	27	-0.465803	-1.53073	0.0434783	0.177866	0.13834	2618	tags=52%, list=20%, signal=42%	PFKL/ALDOA/TPI1/MPI/PHPT1/GMPPA/PMM1/ALDOC/SORD/AKR1B10/PFKP/GMDS/KHK/ALDOB
CHOL	KEGG_PROPANOATE_METABOLISM	KEGG_PROPANOATE_METABOLISM	27	-0.522807	-1.71806	0.0434783	0.177866	0.13834	1512	tags=33%, list=12%, signal=30%	SUCLG2/PCCB/PCCA/ECHS1/SUCLG1/ACAT1/ACSS1/ALDH1B1/EHHADH
CHOL	KEGG_ACUTE_MYELOID_LEUKEMIA	KEGG_ACUTE_MYELOID_LEUKEMIA	48	0.522689	1.43556	0.0476191	0.184568	0.143553	2967	tags=40%, list=23%, signal=31%	PIK3CD/LEF1/PIM2/STAT5A/SPI1/PIK3R3/PML/RUNX1/MYC/NFKB1/PIM1/AKT3/STAT5B/PIK3CA/TCF7L2/RAF1/SOS1/IKBKB/CHUK
CHOL	KEGG_CARDIAC_MUSCLE_CONTRACTION	KEGG_CARDIAC_MUSCLE_CONTRACTION	40	-0.59995	-2.20287	0.0476191	0.184568	0.143553	1966	tags=68%, list=15%, signal=58%	UQCRC1/UQCRC2/COX6C/UQCR11/COX4I1/CACNA1D/ATP1B3/MT-CYB/COX5B/COX7C/CACNB3/MT-CO3/COX7A2/ATP1A1/UQCR10/ATP1B1/CYC1/MT-CO1/COX8A/UQCRQ/COX5A/COX6A1/UQCRFS1/COX7B/MT-CO2/COX6B1/FXYD2
CHOL	KEGG_ARRHYTHMOGENIC_RIGHT_VENTRICULAR_CARDIOMYOPATHY_ARVC	KEGG_ARRHYTHMOGENIC_RIGHT_VENTRICULAR_CARDIOMYOPATHY_ARVC	36	0.508053	1.44807	0.0481928	0.184568	0.143553	2620	tags=44%, list=20%, signal=36%	LAMA2/LEF1/ITGA9/ITGA7/ITGA6/CTNNB1/ITGB8/ITGAV/DSP/ACTN1/SGCB/ITGA5/ITGA2/CDH2/ITGA1/TCF7L2
COAD	KEGG_PATHWAYS_IN_CANCER	KEGG_PATHWAYS_IN_CANCER	238	0.466601	1.59132	0.00990099	0.0658886	0.0491439	2230	tags=32%, list=18%, signal=27%	FN1/TGFB3/MMP2/ETS1/FGFR1/PDGFRB/PTGS2/LAMA4/CSF1R/PDGFRA/VEGFC/MMP9/PIK3CD/FZD4/ITGAV/COL4A1/CXCL8/COL4A2/RASSF5/FGFR2/WNT2/CDKN2B/DAPK1/WNT5A/BCL2/SPI1/APC/LAMC1/RUNX1/PIK3CA/FZD1/IL6/ITGB1/FOXO1/TGFBR1/CBL/HIF1A/LAMB2/CSF2RA/MMP1/CBLB/BRCA2/STAT1/SOS1/PIAS3/BRAF/PDGFB/EP300/SMAD2/CDK6/EGFR/LAMC2/PLD1/PTEN/IGF1R/EPAS1/TCF7L1/LAMA3/LEF1/LAMB1/TRAF1/CREBBP/SOS2/TPR/BIRC3/ITGA2/XIAP/PTCH1/TGFBR2/P…
COAD	KEGG_FOCAL_ADHESION	KEGG_FOCAL_ADHESION	149	0.672353	2.25236	0.01	0.0658886	0.0491439	2025	tags=48%, list=16%, signal=41%	COMP/COL11A1/THBS2/TNC/COL6A3/MYLK/COL5A2/COL3A1/FN1/ITGA11/COL1A2/COL1A1/COL5A1/FLNC/SPP1/ITGA4/PDGFC/FLNA/ITGA5/PDGFRB/THBS1/LAMA4/MYL9/PDGFRA/VEGFC/COL6A1/PIK3CD/VWF/COL5A3/COL6A2/ITGAV/COL4A1/FYN/COL4A2/KDR/FLT1/CAV1/ITGA7/ARHGAP5/ROCK1/ITGB8/ITGA1/BCL2/LAMC1/PIK3CA/ITGB1/LAMB2/PDGFD/CAV2/VAV1/PPP1R12A/VCL/SOS1/TLN1/BRAF/DOCK1/PDGFB/THBS3/ILK/EGFR/LAMC2/PTEN/IGF1R/LAMA3/LAMB1/SOS2/BIRC3/ITGA2…
COAD	KEGG_MAPK_SIGNALING_PATHWAY	KEGG_MAPK_SIGNALING_PATHWAY	177	0.425327	1.43793	0.01	0.0658886	0.0491439	4073	tags=44%, list=32%, signal=30%	TGFB3/IL1R1/FLNC/MRAS/FLNA/FGFR1/PDGFRB/PDGFRA/HSPA2/IL1B/CACNA1H/FGFR2/TAOK1/ELK4/MAP3K2/TGFBR1/CD14/RPS6KA2/NF1/MAP3K3/SOS1/BRAF/PDGFB/MAP4K4/RAPGEF2/MAP3K1/RASA2/DUSP4/EGFR/PTPN7/MAPK11/SOS2/MAPK8IP1/TGFBR2/DUSP1/RASA1/PRKCA/NFATC4/TGFB1/STK4/DUSP10/PPP3CA/MAP3K5/TAOK3/NFATC2/IL1R2/GADD45B/TRAF6/MAP3K20/FLNB/GNA12/TAB2/ATF2/HSPA1A/PAK2/IKBKG/PPM1A/KRAS/STK3/CACNA1D/MAP3K7/PRKACB/NFKB1/MAPK8/RA…
COAD	KEGG_REGULATION_OF_ACTIN_CYTOSKELETON	KEGG_REGULATION_OF_ACTIN_CYTOSKELETON	153	0.551335	1.85093	0.01	0.0658886	0.0491439	2166	tags=38%, list=17%, signal=32%	MYLK/FN1/ITGA11/ITGAM/ITGAX/ARHGEF6/NCKAP1L/ITGA4/MRAS/MYH10/PDGFC/FGFR1/ITGA5/PDGFRB/ITGAL/MYL9/PDGFRA/ITGB2/MSN/PIK3CD/ITGAV/WAS/ITGA7/CFL2/FGFR2/F2R/ROCK1/ITGB8/ITGA1/PIKFYVE/APC/PIK3CA/RDX/PIP4K2A/ITGB1/CD14/PDGFD/VAV1/SSH1/PPP1R12A/VCL/ARHGEF12/SOS1/BRAF/DOCK1/PDGFB/EGFR/SSH2/ABI2/SOS2/ENAH/ITGA2/ACTN1/MYH9/ITGA9/GNA13/PIK3R1/ROCK2
COAD	KEGG_CHEMOKINE_SIGNALING_PATHWAY	KEGG_CHEMOKINE_SIGNALING_PATHWAY	126	0.527417	1.72927	0.010101	0.0658886	0.0491439	2248	tags=38%, list=18%, signal=32%	CCL19/GNB4/CCL21/CXCL12/CCR5/CCL18/CXCL9/CXCL5/CCR1/FGR/GNG2/CXCL13/CCL13/PIK3CD/CXCL8/HCK/WAS/CXCR4/CCL22/CCL2/ROCK1/PREX1/CCL3/PIK3CA/JAK2/JAK3/CCL3L1/VAV1/CCL4/CCL4L2/CCL5/STAT2/STAT1/CCL11/SOS1/GRK5/BRAF/PLCB2/GNG11/CXCR6/SOS2/CXCL10/CX3CL1/ADCY9/GRK3/PIK3R1/ROCK2/FOXO3
COAD	KEGG_CYTOKINE_CYTOKINE_RECEPTOR_INTERACTION	KEGG_CYTOKINE_CYTOKINE_RECEPTOR_INTERACTION	129	0.637619	2.09618	0.010101	0.0658886	0.0491439	1988	tags=47%, list=16%, signal=40%	CCL19/INHBA/TGFB3/OSMR/IL1R1/CSF2RB/CCL21/CXCL12/IL7R/IL10RA/PDGFC/TNFSF13B/PDGFRB/CCR5/CCL18/CSF1R/CXCL9/PDGFRA/CXCL5/CCR1/VEGFC/CXCL13/CCL13/IL6ST/IL1B/BMPR2/IL2RA/CXCL8/KDR/FLT1/CXCR4/CCL22/OSM/CCL2/IL2RB/CD27/IL23A/CSF1/PLEKHO2/CCL3/IL6/TGFBR1/CCL3L1/TNFRSF11B/CSF2RA/IL6R/CCL4/CCL4L2/CCL5/TNFSF12/CCL11/TNFSF11/PDGFB/EGFR/LTB/CXCR6/INHBB/CXCL10/CD40/TGFBR2/CX3CL1
COAD	KEGG_WNT_SIGNALING_PATHWAY	KEGG_WNT_SIGNALING_PATHWAY	109	0.430322	1.38865	0.010101	0.0658886	0.0491439	3934	tags=41%, list=31%, signal=29%	SFRP2/SFRP4/NFAT5/FZD4/WNT2/ROCK1/WNT5A/APC/FZD1/DAAM1/PLCB2/EP300/SMAD2/LRP6/TCF7L1/LEF1/CREBBP/PRKCA/CHD8/NFATC4/VANGL2/NFATC3/ROCK2/PPP3CA/CAMK2D/NFATC2/PPP2R5E/FBXW11/TBL1XR1/FZD3/FZD8/SMAD4/FZD2/SMAD3/CCND1/MAP3K7/PRKACB/BTRC/MAPK8/RAC2/GSK3B/TBL1X/MMP7/CSNK1A1/SIAH1
COAD	KEGG_ANTIGEN_PROCESSING_AND_PRESENTATION	KEGG_ANTIGEN_PROCESSING_AND_PRESENTATION	51	0.516181	1.50989	0.0102041	0.0658886	0.0491439	3097	tags=39%, list=24%, signal=30%	HLA-DQA1/HLA-DQA2/HLA-DOA/HSPA2/CD4/HLA-DPA1/HLA-DPB1/CTSL/CD8A/HLA-DRB5/HLA-DMB/CREB1/HLA-DRA/HLA-DRB1/CD74/CTSB/TAP2/HSPA1A/HLA-DQB1/RFX5
COAD	KEGG_ECM_RECEPTOR_INTERACTION	KEGG_ECM_RECEPTOR_INTERACTION	53	0.794199	2.36219	0.0102041	0.0658886	0.0491439	969	tags=60%, list=8%, signal=56%	COMP/COL11A1/THBS2/TNC/COL6A3/COL5A2/COL3A1/FN1/ITGA11/COL1A2/COL1A1/COL5A1/SPP1/ITGA4/ITGA5/THBS1/LAMA4/HSPG2/COL6A1/VWF/COL5A3/COL6A2/ITGAV/COL4A1/COL4A2/SDC2/ITGA7/ITGB8/ITGA1/LAMC1/ITGB1/LAMB2
COAD	KEGG_LEUKOCYTE_TRANSENDOTHELIAL_MIGRATION	KEGG_LEUKOCYTE_TRANSENDOTHELIAL_MIGRATION	81	0.588914	1.86827	0.0102041	0.0658886	0.0491439	1312	tags=33%, list=10%, signal=30%	ITGAM/CYBB/MMP2/CXCL12/ITGA4/VCAM1/ITGAL/NCF2/MYL9/MMP9/ITGB2/MSN/JAM3/PECAM1/PIK3CD/CXCR4/RASSF5/CDH5/THY1/ARHGAP5/ROCK1/ICAM1/PIK3CA/ITGB1/VAV1/VCL/CLDN5
COAD	KEGG_TOLL_LIKE_RECEPTOR_SIGNALING_PATHWAY	KEGG_TOLL_LIKE_RECEPTOR_SIGNALING_PATHWAY	70	0.559927	1.7199	0.0102041	0.0658886	0.0491439	4157	tags=59%, list=33%, signal=40%	SPP1/TLR2/CXCL9/CD86/PIK3CD/IL1B/CTSK/CXCL8/LY96/CCL3/PIK3CA/IL6/CD14/CCL4/CCL5/STAT1/TLR4/MAPK11/CXCL10/CD40/PIK3R1/TRAF6/TLR3/CXCL11/TAB2/IFNAR2/IFNAR1/IKBKG/PIK3CB/TIRAP/TRAF3/PIK3R3/MAP3K7/TBK1/NFKB1/MAPK8/CHUK/MAP2K4/MAPK1/MAP3K8/RIPK1
COAD	KEGG_ADHERENS_JUNCTION	KEGG_ADHERENS_JUNCTION	67	0.534356	1.63309	0.0103093	0.0658886	0.0491439	4171	tags=60%, list=33%, signal=40%	FGFR1/PTPRM/SNAI2/SORBS1/FYN/WAS/TGFBR1/VCL/EP300/SMAD2/EGFR/IGF1R/TCF7L1/TJP1/LEF1/CREBBP/INSR/PTPRJ/ACTN1/TGFBR2/PTPRB/AFDN/WASF2/WASF1/IQGAP1/SMAD4/YES1/SMAD3/FARP2/MAP3K7/LMO7/CTNND1/WASL/MET/RAC2/BAIAP2/PARD3/MAPK1/SNAI1/TCF7L2
COAD	KEGG_GAP_JUNCTION	KEGG_GAP_JUNCTION	56	0.566185	1.67291	0.0103093	0.0658886	0.0491439	2025	tags=38%, list=16%, signal=32%	GUCY1A1/PDGFC/PDGFRB/PDGFRA/ITPR2/GUCY1B1/GJA1/LPAR1/TUBB6/MAP3K2/PDGFD/SOS1/TUBA1A/PLCB2/PDGFB/EGFR/TJP1/GNAQ/SOS2/ADCY9/PRKCA
COAD	KEGG_JAK_STAT_SIGNALING_PATHWAY	KEGG_JAK_STAT_SIGNALING_PATHWAY	82	0.592691	1.87801	0.0103093	0.0658886	0.0491439	3666	tags=61%, list=29%, signal=44%	OSMR/CSF2RB/IL7R/IL10RA/PIK3CD/IL6ST/IL2RA/OSM/IL2RB/IL23A/PIK3CA/SOCS3/IL6/JAK2/JAK3/CBL/CSF2RA/IL6R/STAT2/CBLB/STAT1/SOS1/PIAS3/EP300/SOCS5/SOCS4/CREBBP/SOS2/PIK3R1/PIAS1/JAK1/PTPN11/IL3RA/PRLR/IRF9/SPRED1/IFNAR2/STAM2/IFNAR1/PIK3CB/CLCF1/SPRY1/CCND1/IL4R/PIK3R3/STAT5B/SPRED2/STAT3/PIM1/IL13RA1
COAD	KEGG_LEISHMANIA_INFECTION	KEGG_LEISHMANIA_INFECTION	54	0.66952	1.97209	0.0103093	0.0658886	0.0491439	2230	tags=50%, list=18%, signal=41%	C3/ITGAM/TGFB3/FCGR3A/TLR2/ITGA4/FCGR2A/PTGS2/HLA-DQA1/NCF2/HLA-DQA2/ITGB2/HLA-DOA/IL1B/JAK2/ITGB1/HLA-DPA1/HLA-DPB1/STAT1/HLA-DRB5/HLA-DMB/TLR4/MAPK11/HLA-DRA/TGFB1/HLA-DRB1/JAK1
COAD	KEGG_TGF_BETA_SIGNALING_PATHWAY	KEGG_TGF_BETA_SIGNALING_PATHWAY	63	0.557489	1.6771	0.0103093	0.0658886	0.0491439	2972	tags=52%, list=23%, signal=40%	COMP/THBS2/INHBA/TGFB3/DCN/THBS1/LTBP1/BMPR2/CDKN2B/ROCK1/TGFBR1/THBS3/EP300/SMAD2/CREBBP/ZFYVE16/INHBB/RBL2/SMAD9/TGFBR2/ZFYVE9/RPS6KB1/TGFB1/ROCK2/SMAD1/ACVR1/SMURF2/SP1/SMURF1/SMAD7/SMAD5/BMPR1A/ACVR2A
COAD	KEGG_VASCULAR_SMOOTH_MUSCLE_CONTRACTION	KEGG_VASCULAR_SMOOTH_MUSCLE_CONTRACTION	66	0.604606	1.83796	0.0103093	0.0658886	0.0491439	2245	tags=39%, list=18%, signal=33%	MYH11/GUCY1A1/MYLK/ACTG2/CALD1/PPP1R12B/MYL9/CALCRL/ACTA2/ITPR2/GUCY1B1/EDNRA/PRKCH/ROCK1/PPP1R12A/ARHGEF12/BRAF/PLCB2/NPR2/GNAQ/ADCY9/PRKCA/GNA13/RAMP3/ROCK2/PRKCQ
COAD	KEGG_VIRAL_MYOCARDITIS	KEGG_VIRAL_MYOCARDITIS	49	0.629967	1.82404	0.0103093	0.0658886	0.0491439	2170	tags=45%, list=17%, signal=37%	MYH11/MYH10/ITGAL/HLA-DQA1/HLA-DQA2/CD86/ITGB2/HLA-DOA/FYN/CAV1/ABL2/ICAM1/HLA-DPA1/HLA-DPB1/PRF1/HLA-DRB5/HLA-DMB/HLA-DRA/EIF4G3/CD40/MYH9/HLA-DRB1
COAD	KEGG_CELL_ADHESION_MOLECULES_CAMS	KEGG_CELL_ADHESION_MOLECULES_CAMS	77	0.682424	2.12877	0.0104167	0.0658886	0.0491439	2228	tags=53%, list=18%, signal=44%	VCAN/PTPRC/ITGAM/CNTNAP1/SELL/ITGA4/VCAM1/PTPRM/ITGAL/HLA-DQA1/HLA-DQA2/CD86/ITGB2/HLA-DOA/JAM3/PECAM1/CD4/ITGAV/SDC2/NLGN2/CDH5/CD34/ITGB8/ICAM1/SELPLG/ITGB1/HLA-DPA1/HLA-DPB1/CLDN5/CD8A/HLA-DRB5/HLA-DMB/SDC3/CD2/CD6/HLA-DRA/CD40/ALCAM/ITGA9/HLA-DRB1/ESAM
COAD	KEGG_HEMATOPOIETIC_CELL_LINEAGE	KEGG_HEMATOPOIETIC_CELL_LINEAGE	43	0.705639	2.01783	0.0104167	0.0658886	0.0491439	2454	tags=63%, list=19%, signal=51%	ITGAM/IL1R1/IL7R/ITGA4/ITGA5/CSF1R/CD37/IL1B/CD4/IL2RA/CD34/ITGA1/CSF1/IL6/CD14/CSF2RA/IL6R/CD3E/CD8A/HLA-DRB5/CD5/CD2/HLA-DRA/ITGA2/HLA-DRB1/IL3RA/IL1R2
COAD	KEGG_NEUROACTIVE_LIGAND_RECEPTOR_INTERACTION	KEGG_NEUROACTIVE_LIGAND_RECEPTOR_INTERACTION	48	0.546077	1.57566	0.0104167	0.0658886	0.0491439	1265	tags=33%, list=10%, signal=30%	NR3C1/FPR3/CALCRL/C3AR1/C5AR1/PTAFR/FPR1/S1PR1/S1PR3/APLNR/EDNRA/F2R/LPAR1/F2RL2/EDNRB/F2RL3
COAD	KEGG_HYPERTROPHIC_CARDIOMYOPATHY_HCM	KEGG_HYPERTROPHIC_CARDIOMYOPATHY_HCM	38	0.620046	1.76936	0.0108696	0.0658886	0.0491439	3500	tags=61%, list=28%, signal=44%	DES/ITGA11/TGFB3/ITGA4/ITGA5/ITGAV/ITGA7/TPM2/ITGB8/ITGA1/IL6/ITGB1/PRKAB2/ITGA2/ITGA9/TGFB1/TPM1/ITGB5/TPM4/ITGB6/SGCB/CACNA1D/PRKAA1
COAD	KEGG_COMPLEMENT_AND_COAGULATION_CASCADES	KEGG_COMPLEMENT_AND_COAGULATION_CASCADES	36	0.728558	2.06194	0.010989	0.0658886	0.0491439	1466	tags=53%, list=12%, signal=47%	C3/F13A1/SERPINE1/CFH/C1S/SERPING1/A2M/C1R/C3AR1/C5AR1/VWF/THBD/F2R/PLAU/TFPI/C1QA/PLAT/C1QB/C1QC
COAD	KEGG_ARRHYTHMOGENIC_RIGHT_VENTRICULAR_CARDIOMYOPATHY_ARVC	KEGG_ARRHYTHMOGENIC_RIGHT_VENTRICULAR_CARDIOMYOPATHY_ARVC	39	0.608901	1.71881	0.0111111	0.0658886	0.0491439	2012	tags=38%, list=16%, signal=32%	DES/ITGA11/ITGA4/ITGA5/ITGAV/GJA1/ITGA7/ITGB8/ITGA1/ITGB1/TCF7L1/LEF1/ITGA2/ACTN1/ITGA9
COAD	KEGG_DILATED_CARDIOMYOPATHY	KEGG_DILATED_CARDIOMYOPATHY	39	0.635817	1.79479	0.0111111	0.0658886	0.0491439	926	tags=31%, list=7%, signal=29%	PLN/DES/ITGA11/TGFB3/ITGA4/ITGA5/ITGAV/ITGA7/TPM2/ITGB8/ITGA1/ITGB1
COAD	KEGG_SYSTEMIC_LUPUS_ERYTHEMATOSUS	KEGG_SYSTEMIC_LUPUS_ERYTHEMATOSUS	29	0.734848	1.99461	0.0114943	0.0658886	0.0491439	2170	tags=69%, list=17%, signal=57%	C3/FCGR3A/C1S/FCGR2A/HLA-DQA1/C1R/HLA-DQA2/CD86/HLA-DOA/C1QA/HLA-DPA1/HLA-DPB1/HLA-DRB5/C1QB/HLA-DMB/C1QC/HLA-DRA/ACTN1/CD40/HLA-DRB1
COAD	KEGG_GRAFT_VERSUS_HOST_DISEASE	KEGG_GRAFT_VERSUS_HOST_DISEASE	23	0.67004	1.7411	0.0119048	0.0658886	0.0491439	2170	tags=57%, list=17%, signal=47%	HLA-DQA1/HLA-DQA2/CD86/HLA-DOA/IL1B/IL6/HLA-DPA1/HLA-DPB1/PRF1/HLA-DRB5/HLA-DMB/HLA-DRA/HLA-DRB1
COAD	KEGG_ALLOGRAFT_REJECTION	KEGG_ALLOGRAFT_REJECTION	22	0.651835	1.67261	0.0120482	0.0658886	0.0491439	2170	tags=55%, list=17%, signal=45%	HLA-DQA1/HLA-DQA2/CD86/HLA-DOA/HLA-DPA1/HLA-DPB1/PRF1/HLA-DRB5/HLA-DMB/HLA-DRA/CD40/HLA-DRB1
COAD	KEGG_AUTOIMMUNE_THYROID_DISEASE	KEGG_AUTOIMMUNE_THYROID_DISEASE	22	0.651835	1.67261	0.0120482	0.0658886	0.0491439	2170	tags=55%, list=17%, signal=45%	HLA-DQA1/HLA-DQA2/CD86/HLA-DOA/HLA-DPA1/HLA-DPB1/PRF1/HLA-DRB5/HLA-DMB/HLA-DRA/CD40/HLA-DRB1
COAD	KEGG_INTESTINAL_IMMUNE_NETWORK_FOR_IGA_PRODUCTION	KEGG_INTESTINAL_IMMUNE_NETWORK_FOR_IGA_PRODUCTION	25	0.704816	1.83841	0.0120482	0.0658886	0.0491439	2170	tags=68%, list=17%, signal=56%	CXCL12/ITGA4/TNFSF13B/HLA-DQA1/HLA-DQA2/CD86/HLA-DOA/CXCR4/IL6/HLA-DPA1/HLA-DPB1/HLA-DRB5/HLA-DMB/HLA-DRA/CD40/TGFB1/HLA-DRB1
COAD	KEGG_PRIMARY_IMMUNODEFICIENCY	KEGG_PRIMARY_IMMUNODEFICIENCY	22	0.617611	1.58479	0.0120482	0.0658886	0.0491439	3097	tags=59%, list=24%, signal=45%	PTPRC/IL7R/CD79A/CD4/JAK3/CD3E/LCK/CD8A/CD40/DCLRE1C/TAP2/IKBKG/RFX5
COAD	KEGG_TYPE_I_DIABETES_MELLITUS	KEGG_TYPE_I_DIABETES_MELLITUS	26	0.661266	1.73613	0.0120482	0.0658886	0.0491439	2170	tags=54%, list=17%, signal=45%	HLA-DQA1/HLA-DQA2/CD86/HLA-DOA/IL1B/HLA-DPA1/CPE/HLA-DPB1/PRF1/HLA-DRB5/HLA-DMB/HLA-DRA/PTPRN2/HLA-DRB1
COAD	KEGG_ASTHMA	KEGG_ASTHMA	14	0.766306	1.81157	0.0126582	0.0659879	0.0492181	2170	tags=86%, list=17%, signal=71%	HLA-DQA1/HLA-DQA2/HLA-DOA/FCER1G/HLA-DPA1/HLA-DPB1/CCL11/HLA-DRB5/HLA-DMB/HLA-DRA/CD40/HLA-DRB1
COAD	KEGG_GLYCOSAMINOGLYCAN_BIOSYNTHESIS_CHONDROITIN_SULFATE	KEGG_GLYCOSAMINOGLYCAN_BIOSYNTHESIS_CHONDROITIN_SULFATE	15	0.750202	1.78537	0.0128205	0.0659879	0.0492181	1091	tags=47%, list=9%, signal=43%	CHST11/CHST15/CHST3/CSGALNACT2/XYLT1/CSGALNACT1/CHSY1
COAD	KEGG_ENDOCYTOSIS	KEGG_ENDOCYTOSIS	155	0.394883	1.32843	0.02	0.0865908	0.064585	3772	tags=37%, list=30%, signal=27%	RAB31/CCR5/CSF1R/PDGFRA/EHD2/HSPA2/IL2RA/KDR/FLT1/CXCR4/PSD3/FGFR2/IL2RB/F2R/EHD3/PIKFYVE/CBL/ARAP2/EEA1/RAB11FIP2/CBLB/ASAP1/GRK5/GIT2/IQSEC1/ACAP2/EGFR/PLD1/IGF1R/ASAP2/DNM1/GRK3/RAB11FIP1/RABEP1/ASAP3/SMURF2/TRAF6/MDM2/SMURF1/EPS15/NEDD4/USP8/EPN2/HSPA1A/STAM2/SMAP2/PRKCI/DAB2/ITCH/RBSN/PIP5K1C/PIP4K2B/ARFGAP3/RAB11FIP5/VPS4B/MET/VPS36/ARAP1
COAD	KEGG_AXON_GUIDANCE	KEGG_AXON_GUIDANCE	89	0.46248	1.47942	0.020202	0.0865908	0.064585	4107	tags=49%, list=32%, signal=34%	PLXNC1/NRP1/CXCL12/NFAT5/UNC5B/ROBO1/FYN/CXCR4/CFL2/ROCK1/SEMA7A/SRGAP2/ITGB1/SEMA6B/DPYSL2/ARHGEF12/SEMA3A/FES/SEMA3C/RASA1/NFATC4/NFATC3/ROCK2/PPP3CA/NFATC2/GNAI2/SEMA4A/EFNB2/PAK2/KRAS/GNAI1/ABLIM1/SEMA5A/NTN4/ABL1/MET/RAC2/GSK3B/MAPK1/PLXNA2/SEMA4D/SEMA4C/PLXNA1/SEMA4F
COAD	KEGG_SMALL_CELL_LUNG_CANCER	KEGG_SMALL_CELL_LUNG_CANCER	70	0.520642	1.59923	0.0204082	0.0865908	0.064585	3627	tags=54%, list=29%, signal=39%	FN1/PTGS2/LAMA4/PIK3CD/ITGAV/COL4A1/COL4A2/CDKN2B/BCL2/LAMC1/PIK3CA/ITGB1/LAMB2/PIAS3/CDK6/LAMC2/PTEN/LAMA3/LAMB1/TRAF1/BIRC3/ITGA2/XIAP/PIK3R1/PIAS1/APAF1/TRAF6/LAMA5/IKBKG/LAMB3/PIK3CB/RB1/BIRC2/CCND1/TRAF3/PIK3R3/TRAF5/NFKB1
COAD	KEGG_T_CELL_RECEPTOR_SIGNALING_PATHWAY	KEGG_T_CELL_RECEPTOR_SIGNALING_PATHWAY	79	0.465	1.4662	0.0204082	0.0865908	0.064585	4073	tags=48%, list=32%, signal=33%	PTPRC/NFAT5/LCP2/PIK3CD/CD4/FYN/PIK3CA/CBL/VAV1/CBLB/SOS1/CD3E/LCK/CD8A/MAPK11/SOS2/MALT1/NFATC4/PIK3R1/NFATC3/PRKCQ/PPP3CA/CARD11/NFATC2/PDPK1/DLG1/PAK2/IKBKG/PIK3CB/KRAS/PIK3R3/MAP3K7/NFKB1/GSK3B/CHUK/MAPK1/CD8B/MAP3K8
COAD	KEGG_FC_GAMMA_R_MEDIATED_PHAGOCYTOSIS	KEGG_FC_GAMMA_R_MEDIATED_PHAGOCYTOSIS	75	0.478485	1.49044	0.0206186	0.0865908	0.064585	3684	tags=44%, list=29%, signal=31%	PTPRC/FCGR3A/FCGR2A/PIK3CD/HCK/WAS/SPHK1/CFL2/PIKFYVE/PIK3CA/VAV1/ASAP1/PLPP3/PLD1/ASAP2/DNM1/PRKCA/RPS6KB1/PIK3R1/GAB2/ASAP3/WASF2/MARCKS/WASF1/GSN/PLPP1/PIK3CB/MYO10/PIP5K1C/PIK3R3/PIP4K2B/WASL/RAC2
COAD	KEGG_PANCREATIC_CANCER	KEGG_PANCREATIC_CANCER	62	0.514648	1.5398	0.0206186	0.0865908	0.064585	3999	tags=55%, list=32%, signal=38%	TGFB3/ARHGEF6/VEGFC/PIK3CD/PIK3CA/TGFBR1/BRCA2/STAT1/BRAF/SMAD2/CDK6/EGFR/PLD1/TGFBR2/TGFB1/PIK3R1/JAK1/IKBKG/PIK3CB/RB1/SMAD4/KRAS/SMAD3/CCND1/PIK3R3/STAT3/NFKB1/MAPK8/RAC2/RALBP1/TGFA/PGF/CHUK/MAPK1
COAD	KEGG_PROSTATE_CANCER	KEGG_PROSTATE_CANCER	75	0.473401	1.47461	0.0206186	0.0865908	0.064585	1822	tags=31%, list=14%, signal=26%	PDGFC/FGFR1/PDGFRB/PDGFRA/PIK3CD/FGFR2/BCL2/PIK3CA/FOXO1/PDGFD/SOS1/BRAF/PDGFB/EP300/EGFR/CREB3L2/CREB1/PTEN/IGF1R/TCF7L1/LEF1/CREBBP/SOS2
COAD	KEGG_NATURAL_KILLER_CELL_MEDIATED_CYTOTOXICITY	KEGG_NATURAL_KILLER_CELL_MEDIATED_CYTOTOXICITY	77	0.483241	1.50743	0.0208333	0.0865908	0.064585	3999	tags=51%, list=32%, signal=35%	FCGR3A/NFAT5/ITGAL/LCP2/ITGB2/PIK3CD/FYN/ICAM1/PIK3CA/FCER1G/VAV1/SOS1/PRF1/BRAF/LCK/CD48/HCST/TYROBP/SOS2/PRKCA/NFATC4/PIK3R1/NFATC3/PPP3CA/PTPN11/NFATC2/SHC1/IFNAR2/IFNAR1/PIK3CB/KRAS/ICAM2/PIK3R3/TNFSF10/RAC2/FAS/MICB/HLA-E/MAPK1
COAD	KEGG_MELANOMA	KEGG_MELANOMA	41	0.504036	1.4506	0.0212766	0.0865908	0.064585	1589	tags=32%, list=13%, signal=28%	PDGFC/FGFR1/PDGFRB/PDGFRA/PIK3CD/PIK3CA/PDGFD/BRAF/PDGFB/CDK6/EGFR/PTEN/IGF1R
COAD	KEGG_PRION_DISEASES	KEGG_PRION_DISEASES	24	0.580415	1.51859	0.0235294	0.0935829	0.0698002	1466	tags=38%, list=12%, signal=33%	IL1B/FYN/LAMC1/IL6/C1QA/CCL5/PRNP/C1QB/C1QC
COAD	KEGG_PHOSPHATIDYLINOSITOL_SIGNALING_SYSTEM	KEGG_PHOSPHATIDYLINOSITOL_SIGNALING_SYSTEM	59	0.491248	1.46913	0.0306122	0.11766	0.0877586	3589	tags=47%, list=28%, signal=34%	DGKH/ITPR2/PIK3CD/PIKFYVE/PIK3CA/INPP4B/PIP4K2A/SYNJ1/INPP4A/ITPKB/PLCB2/PIK3C2A/PTEN/PIK3C3/PRKCA/PIK3R1/DGKE/CDS2/PI4KA/PIK3CB/INPP5B/PIP5K1C/SYNJ2/DGKA/PIK3C2B/PIK3R3/PIP4K2B/PLCE1
COAD	KEGG_CALCIUM_SIGNALING_PATHWAY	KEGG_CALCIUM_SIGNALING_PATHWAY	74	0.456086	1.41572	0.0309278	0.11766	0.0877586	2439	tags=31%, list=19%, signal=25%	PLN/MYLK/ATP2B4/PDGFRB/PDGFRA/PTAFR/ITPR2/EDNRA/CACNA1H/SPHK1/F2R/EDNRB/ITPKB/PLCB2/EGFR/GNAQ/ADCY9/PRKCA/BST1/CHRM3/PPP3CA/CAMK2D/ATP2B1
COAD	KEGG_DORSO_VENTRAL_AXIS_FORMATION	KEGG_DORSO_VENTRAL_AXIS_FORMATION	19	0.622963	1.57665	0.0348837	0.129886	0.0968775	1822	tags=42%, list=14%, signal=36%	ETS1/NOTCH2/NOTCH3/NOTCH4/SPIRE1/SOS1/EGFR/SOS2
COAD	KEGG_BETA_ALANINE_METABOLISM	KEGG_BETA_ALANINE_METABOLISM	16	0.621964	1.51286	0.0375	0.136719	0.101974	90	tags=12%, list=1%, signal=12%	AOC3/DPYD
COAD	KEGG_CIRCADIAN_RHYTHM_MAMMAL	KEGG_CIRCADIAN_RHYTHM_MAMMAL	12	0.684225	1.54691	0.038961	0.139147	0.103785	3746	tags=67%, list=30%, signal=47%	BHLHE41/PER1/CLOCK/ARNTL/CRY2/BHLHE40/PER2/CRY1
COAD	KEGG_GLYOXYLATE_AND_DICARBOXYLATE_METABOLISM	KEGG_GLYOXYLATE_AND_DICARBOXYLATE_METABOLISM	13	-0.612484	-1.87151	0.0434783	0.14919	0.111276	4075	tags=77%, list=32%, signal=52%	MTHFD1L/CS/ACO2/MTHFD2/AFMID/MDH1/MDH2/GRHPR/GLYCTK/PGP
COAD	KEGG_TERPENOID_BACKBONE_BIOSYNTHESIS	KEGG_TERPENOID_BACKBONE_BIOSYNTHESIS	14	-0.571877	-1.77984	0.0434783	0.14919	0.111276	2990	tags=64%, list=24%, signal=49%	PMVK/IDI1/FDPS/ACAT1/MVK/ACAT2/HMGCS2/MVD/PDSS1
DLBC	KEGG_PATHWAYS_IN_CANCER	KEGG_PATHWAYS_IN_CANCER	216	0.413926	1.74462	0.0102041	0.0650155	0.0427733	3652	tags=48%, list=30%, signal=34%	PIK3R5/BCL2/TCF7/TRAF1/EP300/FZD6/PIK3CG/STAT1/DAPK1/AKT3/ITGB1/CBLB/PIK3R1/CBL/TGFBR2/STK36/TRAF6/CREBBP/CSF3R/PIK3CA/FASLG/PIAS3/STK4/SOS1/XIAP/LEF1/SOS2/WNT5B/CASP8/IKBKG/FAS/APC/SMAD3/MTOR/ETS1/E2F3/RALGDS/FZD1/IKBKB/DVL3/MAP2K1/PDGFRB/NCOA4/SUFU/PLCG1/MAPK1/MITF/PPARD/PTK2/RARA/FOXO1/FZD7/TPR/STAT5B/TRAF5/PRKCB/CCND1/ITGAV/CDKN1A/PIAS1/RALBP1/PIK3CB/SMAD4/CRKL/EPAS1/CTNNA1/RASSF5/PDGFRA/CSF1…
DLBC	KEGG_FOCAL_ADHESION	KEGG_FOCAL_ADHESION	136	0.42075	1.6635	0.0105263	0.0650155	0.0427733	3279	tags=45%, list=27%, signal=33%	PIK3R5/BCL2/ITGB7/VCL/ITGA4/PIK3CG/TNC/AKT3/SRC/ITGB1/ROCK1/TLN1/PIK3R1/FLNA/ARHGAP5/PDPK1/CCND2/FLNB/PIK3CA/PAK1/SOS1/XIAP/CAPN2/SOS2/COL6A3/ACTN1/PPP1R12A/ELK1/ILK/ACTN4/MAP2K1/PDGFRB/ARHGAP35/RAPGEF1/MAPK1/ROCK2/DIAPH1/PTK2/KDR/PRKCB/FLT1/CCND1/ITGAV/RASGRF1/FYN/PIK3CB/CRKL/COL5A2/PDGFRA/MAPK9/VEGFA/ITGB4/RAP1A/PRKCA/MAPK8/LAMC1/PIK3CD/VAV3/GSK3B/PIK3R3/SHC1
DLBC	KEGG_MAPK_SIGNALING_PATHWAY	KEGG_MAPK_SIGNALING_PATHWAY	170	0.396472	1.61609	0.0105263	0.0650155	0.0427733	3756	tags=45%, list=31%, signal=32%	IL1R2/IL1B/GNA12/RASA1/IL1R1/MAP3K5/RASA2/AKT3/DUSP16/TGFBR2/FLNA/TAOK1/RPS6KA3/TRAF6/FLNB/FASLG/PAK1/MAP3K8/STK4/SOS1/MAP3K3/TAB2/SOS2/ATF2/IKBKG/FAS/NF1/DUSP4/ELK4/PRKX/ELK1/MAP3K12/DUSP7/IKBKB/DUSP6/MAP2K1/NFATC2/PDGFRB/MKNK1/DUSP10/MAPK1/RPS6KA2/RASGRP3/PRKCB/MAP3K2/MAP3K20/RASGRF1/HSPA1L/PPM1B/CRKL/MAPK7/PDGFRA/MAPK9/KRAS/RAP1A/NFKB1/MAP3K1/TAOK3/PPP5C/PRKCA/MAPK8/PRKACA/MAP3K4/PRKACB/MAPK14…
DLBC	KEGG_REGULATION_OF_ACTIN_CYTOSKELETON	KEGG_REGULATION_OF_ACTIN_CYTOSKELETON	133	0.435889	1.72094	0.0106383	0.0650155	0.0427733	2779	tags=41%, list=23%, signal=32%	PIK3R5/TIAM1/ITGB7/GNA12/VCL/ITGA4/SSH1/PIK3CG/ITGB1/ROCK1/PIK3R1/MYH9/IQGAP2/GNA13/MSN/IQGAP1/PIK3CA/PAK1/MYH10/SOS1/SOS2/APC/ACTN1/PPP1R12A/FGD1/ARHGEF12/ITGAX/ITGAM/WASF2/RDX/PIP4K2C/ACTN4/MAP2K1/PDGFRB/ITGAL/ARHGAP35/DIAPH2/SSH2/MAPK1/ROCK2/F2R/DIAPH1/PTK2/PIKFYVE/ITGAV/CYFIP1/NCKAP1L/PIK3CB/CRKL/ARHGEF7/PDGFRA/KRAS/ITGB4/PIP4K2A
DLBC	KEGG_CHEMOKINE_SIGNALING_PATHWAY	KEGG_CHEMOKINE_SIGNALING_PATHWAY	131	0.500377	1.95566	0.0107527	0.0650155	0.0427733	3554	tags=52%, list=30%, signal=37%	CCL17/ITK/CXCL9/CCR7/PIK3R5/JAK2/CXCL10/TIAM1/ADCY7/CCL8/CCR1/PIK3CG/STAT1/AKT3/ROCK1/CCL22/PIK3R1/FOXO3/GNG8/PTK2B/STAT2/PIK3CA/PAK1/SOS1/CCR5/DOCK2/SOS2/FGR/IKBKG/CCL13/PREX1/CCL3/PRKX/CXCR6/ADCY3/CXCL11/IKBKB/CCL21/MAP2K1/CCR4/MAPK1/ROCK2/PTK2/CCL4/STAT5B/PLCB2/PRKCB/PIK3CB/PRKCZ/CRKL/CCL18/CXCL1/KRAS/CXCL12/RAP1A/NFKB1/PRKACA/PIK3CD/VAV3/PRKACB/GSK3B/PIK3R3/SHC1/NRAS/ELMO1/BRAF/CXCR3/CHUK
DLBC	KEGG_CYTOKINE_CYTOKINE_RECEPTOR_INTERACTION	KEGG_CYTOKINE_CYTOKINE_RECEPTOR_INTERACTION	127	0.531875	2.07319	0.0107527	0.0650155	0.0427733	2803	tags=47%, list=23%, signal=37%	CCL17/IL1R2/IL17RB/CXCL9/CCR7/TNFSF4/IL1B/IL23A/TNFSF8/IL18R1/CXCL10/CCL8/IL13RA1/CCR1/IL1R1/IL4R/OSMR/IL6ST/CSF2RB/IL7R/IL6R/CCL22/IFNG/TGFBR2/ACVR1/CSF3R/FASLG/CCR5/ACVR1B/BMPR2/TNFRSF17/FAS/IFNAR2/IL24/IFNLR1/CCL13/TNFRSF25/CCL3/CXCR6/CXCL11/CCL21/TNFSF13/TNFSF10/PDGFRB/CCR4/KDR/CCL4/FLT1/IFNGR1/IL2RG/CCL18/IL17RA/PDGFRA/CXCL1/CSF1R/TNFSF13B/CSF1/VEGFA/TNFRSF9/CXCL12
DLBC	KEGG_NATURAL_KILLER_CELL_MEDIATED_CYTOTOXICITY	KEGG_NATURAL_KILLER_CELL_MEDIATED_CYTOTOXICITY	86	0.443439	1.65506	0.010989	0.0650155	0.0427733	3372	tags=45%, list=28%, signal=33%	PIK3R5/LCP2/PIK3CG/ICAM1/SH2D1A/IFNG/PIK3R1/PTK2B/PIK3CA/FASLG/PAK1/PRF1/SOS1/SOS2/FAS/IFNAR2/PTPN11/NFATC3/ZAP70/MICB/TNFSF10/CD244/MAP2K1/NFATC2/ITGAL/PLCG1/MAPK1/PRKCB/IFNGR1/FYN/PIK3CB/ICAM2/KRAS/PRKCA/PIK3CD/VAV3/PIK3R3/SHC1/NRAS
DLBC	KEGG_INSULIN_SIGNALING_PATHWAY	KEGG_INSULIN_SIGNALING_PATHWAY	101	0.427896	1.62577	0.0111111	0.0650155	0.0427733	3874	tags=54%, list=32%, signal=37%	PIK3R5/PIK3CG/PTPRF/PPP1R3D/AKT3/CBLB/PIK3R1/CBL/PDPK1/PIK3CA/SOS1/SOS2/PPP1R3B/PRKAA1/MTOR/PRKX/ELK1/EXOC7/PRKAR2A/IKBKB/MAP2K1/MKNK1/INSR/RAPGEF1/MAPK1/FOXO1/PRKCI/TSC1/PIK3CB/PRKCZ/CRKL/MAPK9/KRAS/RPTOR/PRKAB2/MAPK8/PRKACA/PIK3CD/PRKACB/GSK3B/PIK3R3/PRKAR1A/ACACA/SHC1/NRAS/HK2/BRAF/FLOT2/SOCS3/INPP5D/SOCS1/FASN/PRKAG2/SOCS4/TSC2
DLBC	KEGG_JAK_STAT_SIGNALING_PATHWAY	KEGG_JAK_STAT_SIGNALING_PATHWAY	85	0.610927	2.2748	0.0111111	0.0650155	0.0427733	2576	tags=53%, list=21%, signal=42%	IL23A/SPRED2/PIK3R5/JAK2/CISH/IL13RA1/EP300/IL4R/OSMR/PIK3CG/STAT1/IL6ST/STAT4/CSF2RB/AKT3/IL7R/IL6R/CBLB/IFNG/PIK3R1/CBL/IRF9/CCND2/CREBBP/STAT2/CSF3R/PIK3CA/PIAS3/SOCS7/SOS1/SOS2/IFNAR2/IL24/IFNLR1/STAM2/PTPN11/STAM/STAT5B/SOCS5/CCND1/PIAS1/SPRY1/IFNGR1/PIK3CB/IL2RG
DLBC	KEGG_NEUROTROPHIN_SIGNALING_PATHWAY	KEGG_NEUROTROPHIN_SIGNALING_PATHWAY	101	0.450827	1.71289	0.0111111	0.0650155	0.0427733	3521	tags=50%, list=29%, signal=35%	PIK3R5/BCL2/MAP3K5/PIK3CG/AKT3/KIDINS220/PIK3R1/FOXO3/PDPK1/RPS6KA3/TRAF6/PIK3CA/FASLG/FRS2/SOS1/MAP3K3/SOS2/PTPN11/CAMK4/IKBKB/MAP2K1/PLCG1/SH2B3/RAPGEF1/MAPK1/RIPK2/RPS6KA2/CAMK2G/ZNF274/PIK3CB/CRKL/MAPK7/SORT1/ABL1/MAPK9/KRAS/RAP1A/NFKB1/PRDM4/MAP3K1/MAPK8/PIK3CD/GSK3B/MAPK14/PIK3R3/SHC1/NRAS/JUN/IRAK4/BRAF
DLBC	KEGG_T_CELL_RECEPTOR_SIGNALING_PATHWAY	KEGG_T_CELL_RECEPTOR_SIGNALING_PATHWAY	94	0.5073	1.89745	0.0111111	0.0650155	0.0427733	3756	tags=56%, list=31%, signal=39%	ITK/CD28/PIK3R5/ICOS/CD3G/LCP2/CTLA4/PIK3CG/PTPRC/AKT3/GRAP2/CBLB/IFNG/PIK3R1/CBL/PRKCQ/PDPK1/MALT1/PIK3CA/PAK1/MAP3K8/CD8A/NCK1/SOS1/SOS2/IKBKG/NFATC3/ZAP70/IKBKB/NCK2/MAP2K1/NFATC2/PLCG1/MAPK1/CD3E/FYN/PIK3CB/MAPK9/KRAS/NFKB1/CD4/PIK3CD/VAV3/GSK3B/MAPK14/PIK3R3/NRAS/DLG1/JUN/CHUK/RASGRP1/MAP3K7/MAP3K14
DLBC	KEGG_WNT_SIGNALING_PATHWAY	KEGG_WNT_SIGNALING_PATHWAY	95	0.434697	1.63138	0.0111111	0.0650155	0.0427733	3535	tags=47%, list=29%, signal=34%	TCF7/EP300/FZD6/ROCK1/VANGL2/CCND2/CREBBP/LEF1/WNT5B/APC/SMAD3/NFATC3/FBXW11/PRKX/FZD1/DAAM1/DVL3/NFATC2/CSNK1A1/TBL1X/ROCK2/PPARD/FZD7/CHD8/SFRP2/PLCB2/PRKCB/CCND1/CAMK2G/PORCN/SMAD4/MAPK9/BTRC/SMAD2/PRKCA/MAPK8/PRKACA/SENP2/PRKACB/GSK3B/WNT10A/PPP2R5B/MYC/JUN/TCF7L1
DLBC	KEGG_CELL_ADHESION_MOLECULES_CAMS	KEGG_CELL_ADHESION_MOLECULES_CAMS	83	0.53314	1.97693	0.0113636	0.0650155	0.0427733	2682	tags=42%, list=22%, signal=33%	CD28/ICOS/ITGB7/PTPRM/ITGA4/PDCD1LG2/CTLA4/SELL/NEO1/SPN/PTPRC/PTPRF/ICAM1/ITGB1/HLA-DQA1/CADM3/SIGLEC1/HLA-DRA/VCAM1/CD8A/CD86/HLA-DQB1/CD80/HLA-DOB/ITGAM/ICAM3/ITGAL/HLA-DRB5/ITGAV/VCAN/HLA-DOA/HLA-DPA1/SDC3/PECAM1/ICAM2
DLBC	KEGG_LEUKOCYTE_TRANSENDOTHELIAL_MIGRATION	KEGG_LEUKOCYTE_TRANSENDOTHELIAL_MIGRATION	82	0.482725	1.79024	0.0113636	0.0650155	0.0427733	3299	tags=48%, list=27%, signal=35%	ITK/PIK3R5/VCL/ITGA4/PIK3CG/NCF2/ICAM1/ITGB1/ROCK1/PIK3R1/ARHGAP5/MSN/PTK2B/CTNND1/PIK3CA/VCAM1/ACTN1/PTPN11/CYBB/ITGAM/ACTN4/ITGAL/PLCG1/ARHGAP35/ROCK2/PTK2/PRKCB/PIK3CB/CTNNA1/RASSF5/PECAM1/CXCL12/RAP1A/PRKCA/PIK3CD/VAV3/MAPK14/PIK3R3/AFDN
DLBC	KEGG_COLORECTAL_CANCER	KEGG_COLORECTAL_CANCER	55	0.512331	1.78424	0.0114943	0.0650155	0.0427733	3535	tags=58%, list=29%, signal=41%	PIK3R5/BCL2/TCF7/PIK3CG/AKT3/PIK3R1/TGFBR2/PIK3CA/LEF1/APC/SMAD3/RALGDS/MAP2K1/MAPK1/CCND1/PIK3CB/SMAD4/MAPK9/KRAS/APPL1/SMAD2/MAPK8/PIK3CD/GSK3B/PIK3R3/MYC/TGFBR1/MSH3/JUN/MSH2/BRAF/TCF7L1
DLBC	KEGG_HEMATOPOIETIC_CELL_LINEAGE	KEGG_HEMATOPOIETIC_CELL_LINEAGE	56	0.525503	1.82503	0.0114943	0.0650155	0.0427733	1077	tags=29%, list=9%, signal=26%	FCER2/IL1R2/IL1B/CD3G/ITGA4/IL1R1/IL4R/CD38/CD5/IL7R/IL6R/CSF3R/HLA-DRA/GP1BA/MME/CD8A
DLBC	KEGG_PHOSPHATIDYLINOSITOL_SIGNALING_SYSTEM	KEGG_PHOSPHATIDYLINOSITOL_SIGNALING_SYSTEM	52	0.527866	1.81378	0.0114943	0.0650155	0.0427733	3708	tags=56%, list=31%, signal=39%	DGKD/PIK3R5/ITPR1/PIK3CG/ITPR3/PIK3R1/PIK3C2A/PIK3CA/INPP4A/PI4KA/DGKA/IMPA1/PIP4K2C/PLCG1/INPP5E/PIKFYVE/OCRL/PLCB2/PRKCB/PIK3C3/PIK3CB/PIP4K2A/PRKCA/PIK3CD/PIK3R3/SYNJ2/ITPR2/INPP5D/INPP5B
DLBC	KEGG_TOLL_LIKE_RECEPTOR_SIGNALING_PATHWAY	KEGG_TOLL_LIKE_RECEPTOR_SIGNALING_PATHWAY	77	0.472969	1.7181	0.0116279	0.0650155	0.0427733	3793	tags=61%, list=32%, signal=42%	TLR7/CXCL9/IL1B/PIK3R5/CXCL10/TLR8/PIK3CG/STAT1/AKT3/PIK3R1/TRAF6/IRF7/PIK3CA/TLR4/MAP3K8/CD86/TIRAP/TAB2/CASP8/IKBKG/IFNAR2/CD80/CCL3/TLR1/CXCL11/IKBKB/MAP2K1/TLR2/MYD88/MAPK1/CCL4/TICAM1/PIK3CB/MAPK9/RIPK1/NFKB1/MAPK8/TBK1/PIK3CD/MAPK14/PIK3R3/JUN/IRAK4/CHUK/MAP3K7/TLR6/CD40
DLBC	KEGG_VASCULAR_SMOOTH_MUSCLE_CONTRACTION	KEGG_VASCULAR_SMOOTH_MUSCLE_CONTRACTION	57	0.511213	1.77623	0.0116279	0.0650155	0.0427733	2237	tags=40%, list=19%, signal=33%	PTGIR/ITPR1/ARHGEF11/ADCY7/GNA12/ROCK1/ITPR3/PRKCQ/GNA13/PRKCH/GUCY1B1/PPP1R12A/PRKX/ACTG2/ARHGEF12/ADCY3/MAP2K1/KCNMA1/MAPK1/ROCK2/NPR2/PLCB2/PRKCB
DLBC	KEGG_ACUTE_MYELOID_LEUKEMIA	KEGG_ACUTE_MYELOID_LEUKEMIA	50	0.501512	1.71099	0.0117647	0.0650155	0.0427733	3652	tags=58%, list=30%, signal=41%	PIK3R5/TCF7/PIK3CG/AKT3/PIK3R1/PIK3CA/SOS1/LEF1/SOS2/IKBKG/MTOR/IKBKB/MAP2K1/MAPK1/PPARD/RARA/STAT5B/CCND1/PIK3CB/KRAS/NFKB1/PIK3CD/PIK3R3/MYC/NRAS/BRAF/TCF7L1/CHUK/RUNX1
DLBC	KEGG_LEISHMANIA_INFECTION	KEGG_LEISHMANIA_INFECTION	61	0.492789	1.70734	0.0117647	0.0650155	0.0427733	2611	tags=43%, list=22%, signal=34%	IL1B/JAK2/ITGA4/STAT1/NCF2/ITGB1/IFNG/HLA-DQA1/TRAF6/HLA-DRA/TLR4/TAB2/HLA-DQB1/HLA-DOB/ELK1/ITGAM/TLR2/FCGR2A/MYD88/MAPK1/HLA-DRB5/PRKCB/CR1/IFNGR1/HLA-DOA/HLA-DPA1
DLBC	KEGG_MELANOGENESIS	KEGG_MELANOGENESIS	51	0.525705	1.79072	0.0117647	0.0650155	0.0427733	3547	tags=55%, list=30%, signal=39%	TCF7/ADCY7/EP300/FZD6/CREB3L2/CREBBP/LEF1/WNT5B/PRKX/ADCY3/FZD1/DVL3/MAP2K1/MAPK1/MITF/FZD7/PLCB2/PRKCB/CAMK2G/KRAS/PRKCA/PRKACA/PRKACB/GSK3B/WNT10A/NRAS/TCF7L1/CREB1
DLBC	KEGG_APOPTOSIS	KEGG_APOPTOSIS	76	0.428165	1.53806	0.0119048	0.0650155	0.0427733	3756	tags=47%, list=31%, signal=33%	IL1B/PIK3R5/BCL2/IL1R1/PIK3CG/ATM/APAF1/CSF2RB/AKT3/PIK3R1/PIK3CA/FASLG/XIAP/CAPN2/CASP8/IKBKG/FAS/PRKX/PRKAR2A/IKBKB/TNFSF10/MYD88/PIK3CB/RIPK1/ENDOD1/NFKB1/PRKACA/CFLAR/PIK3CD/PRKACB/PIK3R3/PRKAR1A/IRAK4/CHUK/CAPN1/MAP3K14
DLBC	KEGG_ERBB_SIGNALING_PATHWAY	KEGG_ERBB_SIGNALING_PATHWAY	62	0.530203	1.83011	0.0119048	0.0650155	0.0427733	3521	tags=65%, list=29%, signal=46%	PIK3R5/PIK3CG/AKT3/SRC/CBLB/PIK3R1/CBL/PIK3CA/PAK1/HBEGF/NCK1/SOS1/SOS2/MTOR/ELK1/NCK2/MAP2K1/PLCG1/MAPK1/PTK2/STAT5B/PRKCB/CDKN1A/CAMK2G/PIK3CB/CRKL/ABL1/MAPK9/KRAS/PRKCA/MAPK8/PIK3CD/CDKN1B/GSK3B/PIK3R3/SHC1/MYC/NRAS/JUN/BRAF
DLBC	KEGG_PROSTATE_CANCER	KEGG_PROSTATE_CANCER	70	0.50642	1.78198	0.0119048	0.0650155	0.0427733	3632	tags=57%, list=30%, signal=40%	PIK3R5/BCL2/TCF7/EP300/PIK3CG/AKT3/CREB3L2/PIK3R1/PDPK1/CREBBP/PIK3CA/SOS1/LEF1/SOS2/IKBKG/MTOR/E2F3/IKBKB/MAP2K1/PDGFRB/MAPK1/FOXO1/CCND1/CDKN1A/PIK3CB/PDGFRA/KRAS/RB1/NFKB1/PIK3CD/CDKN1B/GSK3B/PIK3R3/NRAS/BRAF/TCF7L1/CREB1/CHUK/PDGFB/FGFR1
DLBC	KEGG_CHRONIC_MYELOID_LEUKEMIA	KEGG_CHRONIC_MYELOID_LEUKEMIA	65	0.506161	1.75026	0.0120482	0.0650155	0.0427733	3652	tags=58%, list=30%, signal=41%	PIK3R5/PIK3CG/AKT3/CBLB/PIK3R1/CBL/TGFBR2/GAB2/PIK3CA/SOS1/SOS2/IKBKG/SMAD3/PTPN11/E2F3/IKBKB/MAP2K1/MAPK1/STAT5B/CCND1/CDKN1A/PIK3CB/SMAD4/CRKL/ABL1/KRAS/RB1/NFKB1/PIK3CD/CDKN1B/PIK3R3/SHC1/MYC/NRAS/TGFBR1/BRAF/CHUK/RUNX1
DLBC	KEGG_ENDOMETRIAL_CANCER	KEGG_ENDOMETRIAL_CANCER	43	0.549067	1.82115	0.0120482	0.0650155	0.0427733	3535	tags=63%, list=29%, signal=44%	PIK3R5/TCF7/PIK3CG/AKT3/PIK3R1/FOXO3/PDPK1/PIK3CA/SOS1/LEF1/SOS2/APC/ELK1/ILK/MAP2K1/MAPK1/CCND1/PIK3CB/CTNNA1/KRAS/PIK3CD/GSK3B/PIK3R3/MYC/NRAS/BRAF/TCF7L1
DLBC	KEGG_SMALL_CELL_LUNG_CANCER	KEGG_SMALL_CELL_LUNG_CANCER	67	0.450825	1.56909	0.0121951	0.0650155	0.0427733	3554	tags=48%, list=30%, signal=34%	PIK3R5/BCL2/TRAF1/PIK3CG/APAF1/AKT3/ITGB1/PIK3R1/TRAF6/PIK3CA/PIAS3/XIAP/IKBKG/E2F3/FHIT/IKBKB/PTK2/TRAF5/CCND1/ITGAV/PIAS1/PIK3CB/RB1/NFKB1/SKP2/LAMC1/PIK3CD/CDKN1B/PIK3R3/MYC/COL4A1/CHUK
DLBC	KEGG_BASAL_CELL_CARCINOMA	KEGG_BASAL_CELL_CARCINOMA	23	0.632956	1.78998	0.0123457	0.0650155	0.0427733	3535	tags=57%, list=29%, signal=40%	TCF7/FZD6/STK36/LEF1/WNT5B/APC/FZD1/DVL3/SUFU/FZD7/GSK3B/WNT10A/TCF7L1
DLBC	KEGG_TYPE_II_DIABETES_MELLITUS	KEGG_TYPE_II_DIABETES_MELLITUS	25	0.618406	1.77635	0.0123457	0.0650155	0.0427733	3870	tags=72%, list=32%, signal=49%	PIK3R5/PIK3CG/PIK3R1/PIK3CA/MTOR/IKBKB/INSR/MAPK1/PIK3CB/PRKCZ/MAPK9/MAPK8/PIK3CD/PIK3R3/HK2/SOCS3/SOCS1/SOCS4
DLBC	KEGG_GRAFT_VERSUS_HOST_DISEASE	KEGG_GRAFT_VERSUS_HOST_DISEASE	28	0.60815	1.78023	0.0126582	0.0650155	0.0427733	2611	tags=54%, list=22%, signal=42%	CD28/IL1B/IFNG/HLA-DQA1/FASLG/HLA-DRA/CD86/PRF1/FAS/HLA-DQB1/CD80/HLA-DOB/HLA-DRB5/HLA-DOA/HLA-DPA1
DLBC	KEGG_ABC_TRANSPORTERS	KEGG_ABC_TRANSPORTERS	17	0.584536	1.52669	0.0131579	0.0650155	0.0427733	1734	tags=47%, list=14%, signal=40%	ABCA1/ABCC4/ABCG1/TAP1/ABCA2/ABCC1/ABCB10/ABCD1
DLBC	KEGG_DORSO_VENTRAL_AXIS_FORMATION	KEGG_DORSO_VENTRAL_AXIS_FORMATION	15	0.738109	1.86997	0.0131579	0.0650155	0.0427733	2702	tags=73%, list=23%, signal=57%	ETV7/NOTCH2/NOTCH1/SOS1/SOS2/ETS2/ETS1/MAP2K1/MAPK1/NOTCH3/KRAS
DLBC	KEGG_HEDGEHOG_SIGNALING_PATHWAY	KEGG_HEDGEHOG_SIGNALING_PATHWAY	20	0.647993	1.7335	0.0131579	0.0650155	0.0427733	3256	tags=70%, list=27%, signal=51%	STK36/WNT5B/FBXW11/GAS1/PRKX/CSNK1G3/SUFU/CSNK1A1/CSNK1G1/BTRC/PRKACA/PRKACB/GSK3B/WNT10A
DLBC	KEGG_ENDOCYTOSIS	KEGG_ENDOCYTOSIS	136	0.362653	1.4338	0.0210526	0.101053	0.066482	4038	tags=46%, list=34%, signal=31%	ASAP1/RAB11FIP1/SRC/CBLB/CBL/ACAP2/RAB11FIP4/TRAF6/EHD4/GIT2/ITCH/CCR5/EEA1/VPS4B/WWP1/ARAP2/STAM2/SMURF2/DNM2/CHMP1B/HGS/LDLR/RAB11FIP2/MVB12B/USP8/F2R/RAB5B/STAM/KDR/PRKCI/PIKFYVE/VPS37B/DAB2/FLT1/CLTC/SH3KBP1/HSPA1L/VPS37A/PRKCZ/EPS15/ARFGAP3/IL2RG/RAB31/PDGFRA/CSF1R/AP2A1/PDCD6IP/PSD4/RAB5A/VPS36/IQSEC1/SH3GLB1/SMURF1/RAB22A/MDM2/CHMP5/STAMBP/AP2B1/LDLRAP1/SMAP1/GRK6/CHMP2B/RNF41
DLBC	KEGG_ADHERENS_JUNCTION	KEGG_ADHERENS_JUNCTION	53	0.48331	1.65895	0.0232558	0.101357	0.0666825	3731	tags=57%, list=31%, signal=39%	TCF7/VCL/EP300/PTPRM/PTPRF/SRC/TGFBR2/CTNND1/CREBBP/IQGAP1/YES1/LEF1/ACTN1/SMAD3/FARP2/WASF2/ACTN4/LMO7/INSR/MAPK1/FYN/SMAD4/CTNNA1/SMAD2/AFDN/TGFBR1/TCF7L1/FGFR1/MAP3K7/PTPRJ
DLBC	KEGG_GLIOMA	KEGG_GLIOMA	50	0.485613	1.65675	0.0235294	0.101357	0.0666825	3615	tags=56%, list=30%, signal=39%	PIK3R5/PIK3CG/AKT3/PIK3R1/PIK3CA/SOS1/SOS2/MTOR/E2F3/MAP2K1/PDGFRB/PLCG1/MAPK1/PRKCB/CCND1/CDKN1A/CAMK2G/PIK3CB/PDGFRA/KRAS/RB1/PRKCA/PIK3CD/PIK3R3/SHC1/NRAS/BRAF/PDGFB
DLBC	KEGG_NOD_LIKE_RECEPTOR_SIGNALING_PATHWAY	KEGG_NOD_LIKE_RECEPTOR_SIGNALING_PATHWAY	50	0.468347	1.59784	0.0235294	0.101357	0.0666825	3180	tags=48%, list=26%, signal=35%	IL1B/TNFAIP3/CCL8/NOD2/ERBIN/CARD6/TRAF6/TAB3/XIAP/TAB2/CASP8/IKBKG/CCL13/NLRP1/IKBKB/MAPK1/RIPK2/NOD1/CXCL1/MAPK9/NFKB1/MAPK8/CARD8/MAPK14
DLBC	KEGG_VIRAL_MYOCARDITIS	KEGG_VIRAL_MYOCARDITIS	50	0.498293	1.70001	0.0235294	0.101357	0.0666825	2829	tags=48%, list=24%, signal=37%	CD28/DMD/ICAM1/HLA-DQA1/MYH9/HLA-DRA/CD86/MYH10/PRF1/CASP8/DAG1/HLA-DQB1/CD80/HLA-DOB/ITGAL/HLA-DRB5/CCND1/EIF4G3/FYN/HLA-DOA/HLA-DPA1/EIF4G2/ABL1/CD55
DLBC	KEGG_ALLOGRAFT_REJECTION	KEGG_ALLOGRAFT_REJECTION	29	0.551656	1.63439	0.025	0.103736	0.0682472	2611	tags=48%, list=22%, signal=38%	CD28/IFNG/HLA-DQA1/FASLG/HLA-DRA/CD86/PRF1/FAS/HLA-DQB1/CD80/HLA-DOB/HLA-DRB5/HLA-DOA/HLA-DPA1
DLBC	KEGG_AUTOIMMUNE_THYROID_DISEASE	KEGG_AUTOIMMUNE_THYROID_DISEASE	28	0.556107	1.62788	0.0253165	0.103736	0.0682472	2611	tags=50%, list=22%, signal=39%	CD28/CTLA4/HLA-DQA1/FASLG/HLA-DRA/CD86/PRF1/FAS/HLA-DQB1/CD80/HLA-DOB/HLA-DRB5/HLA-DOA/HLA-DPA1
DLBC	KEGG_GLYCOSAMINOGLYCAN_BIOSYNTHESIS_CHONDROITIN_SULFATE	KEGG_GLYCOSAMINOGLYCAN_BIOSYNTHESIS_CHONDROITIN_SULFATE	15	0.55179	1.39794	0.0263158	0.105263	0.0692521	2746	tags=53%, list=23%, signal=41%	DSE/XYLT1/CSGALNACT2/CHST7/CHSY1/CHST11/CHST15/CHST12
DLBC	KEGG_FC_EPSILON_RI_SIGNALING_PATHWAY	KEGG_FC_EPSILON_RI_SIGNALING_PATHWAY	56	0.417156	1.44875	0.0344828	0.115226	0.0758068	3613	tags=48%, list=30%, signal=34%	PIK3R5/LCP2/PIK3CG/AKT3/PIK3R1/PDPK1/GAB2/PIK3CA/SOS1/SOS2/MAP2K1/PLCG1/MAPK1/PRKCB/FYN/PIK3CB/MAPK9/KRAS/PRKCA/MAPK8/PIK3CD/VAV3/MAPK14/PIK3R3/NRAS/BTK/INPP5D
DLBC	KEGG_GAP_JUNCTION	KEGG_GAP_JUNCTION	52	0.467474	1.60627	0.0344828	0.115226	0.0758068	3404	tags=50%, list=28%, signal=36%	TUBB2B/ITPR1/ADCY7/SRC/ITPR3/TUBB2A/SOS1/SOS2/GUCY1B1/PRKX/ADCY3/MAP2K1/PDGFRB/MAPK1/LPAR1/PLCB2/PRKCB/MAP3K2/MAPK7/PDGFRA/KRAS/PRKCA/PRKACA/PRKACB/NRAS/ITPR2
DLBC	KEGG_GNRH_SIGNALING_PATHWAY	KEGG_GNRH_SIGNALING_PATHWAY	60	0.444025	1.54333	0.0352941	0.115226	0.0758068	3464	tags=52%, list=29%, signal=37%	ITPR1/ADCY7/SRC/ITPR3/PTK2B/HBEGF/SOS1/MAP3K3/SOS2/PRKX/ELK1/ADCY3/MAP2K1/MAPK1/PLCB2/PRKCB/MAP3K2/CAMK2G/MAPK7/MAPK9/KRAS/MAP3K1/PRKCA/MAPK8/PRKACA/MAP3K4/PRKACB/MAPK14/NRAS/ITPR2/JUN
DLBC	KEGG_RENAL_CELL_CARCINOMA	KEGG_RENAL_CELL_CARCINOMA	59	0.40929	1.41725	0.0352941	0.115226	0.0758068	3846	tags=56%, list=32%, signal=38%	PIK3R5/EP300/PIK3CG/AKT3/PIK3R1/CREBBP/PIK3CA/PAK1/SOS1/SOS2/PTPN11/ETS1/MAP2K1/RAPGEF1/MAPK1/PIK3CB/CRKL/EPAS1/HIF1A/KRAS/VEGFA/VHL/RAP1A/PIK3CD/PIK3R3/NRAS/JUN/SLC2A1/CUL2/BRAF/PDGFB/EGLN1/ARNT
DLBC	KEGG_LONG_TERM_POTENTIATION	KEGG_LONG_TERM_POTENTIATION	44	0.488715	1.64806	0.0357143	0.115226	0.0758068	3521	tags=50%, list=29%, signal=35%	ITPR1/EP300/ITPR3/RPS6KA3/CREBBP/PPP1R12A/CAMK4/PRKX/MAP2K1/MAPK1/RPS6KA2/PLCB2/PRKCB/CAMK2G/KRAS/RAP1A/PRKCA/PRKACA/PRKACB/NRAS/ITPR2/BRAF
DLBC	KEGG_NON_SMALL_CELL_LUNG_CANCER	KEGG_NON_SMALL_CELL_LUNG_CANCER	47	0.478198	1.63534	0.0357143	0.115226	0.0758068	3521	tags=55%, list=29%, signal=39%	PIK3R5/PIK3CG/AKT3/PIK3R1/FOXO3/PDPK1/PIK3CA/STK4/SOS1/SOS2/E2F3/FHIT/MAP2K1/PLCG1/MAPK1/PRKCB/CCND1/PIK3CB/RASSF5/KRAS/RB1/PRKCA/PIK3CD/PIK3R3/NRAS/BRAF
DLBC	KEGG_RIG_I_LIKE_RECEPTOR_SIGNALING_PATHWAY	KEGG_RIG_I_LIKE_RECEPTOR_SIGNALING_PATHWAY	47	0.463908	1.58647	0.0357143	0.115226	0.0758068	3180	tags=47%, list=26%, signal=35%	CXCL10/IFIH1/TANK/TRAF6/IRF7/CYLD/ISG15/DDX3X/DDX58/AZI2/CASP8/IKBKG/IKBKB/TRIM25/DHX58/MAPK9/RIPK1/NFKB1/MAP3K1/MAPK8/TBK1/MAPK14
DLBC	KEGG_NOTCH_SIGNALING_PATHWAY	KEGG_NOTCH_SIGNALING_PATHWAY	41	0.4918	1.60947	0.0361446	0.115226	0.0758068	2383	tags=37%, list=20%, signal=29%	ADAM17/MAML2/EP300/JAG1/KAT2B/NOTCH2/CREBBP/NOTCH1/DLL1/MAML1/DTX3L/DVL3/NOTCH3/NCSTN/NUMB
DLBC	KEGG_NEUROACTIVE_LIGAND_RECEPTOR_INTERACTION	KEGG_NEUROACTIVE_LIGAND_RECEPTOR_INTERACTION	38	0.499592	1.60458	0.0365854	0.115226	0.0758068	2454	tags=47%, list=20%, signal=38%	PTGIR/P2RY10/P2RX7/CNR1/S1PR3/PTGER2/P2RY13/FPR3/OPRL1/ADRA2A/PTGER4/GABBR1/LPAR6/F2R/LPAR1/C3AR1/S1PR1/NR3C1
DLBC	KEGG_ALDOSTERONE_REGULATED_SODIUM_REABSORPTION	KEGG_ALDOSTERONE_REGULATED_SODIUM_REABSORPTION	23	0.538638	1.52325	0.037037	0.115226	0.0758068	3208	tags=65%, list=27%, signal=48%	PIK3R5/PIK3CG/PIK3R1/PDPK1/PIK3CA/INSR/MAPK1/PRKCB/PIK3CB/KRAS/HSD11B1/ATP1A1/PRKCA/PIK3CD/PIK3R3
DLBC	KEGG_INTESTINAL_IMMUNE_NETWORK_FOR_IGA_PRODUCTION	KEGG_INTESTINAL_IMMUNE_NETWORK_FOR_IGA_PRODUCTION	34	0.516077	1.61194	0.037037	0.115226	0.0758068	2803	tags=50%, list=23%, signal=38%	CD28/ICOS/ITGB7/ITGA4/HLA-DQA1/HLA-DRA/CD86/TNFRSF17/HLA-DQB1/CD80/HLA-DOB/TNFSF13/HLA-DRB5/HLA-DOA/HLA-DPA1/TNFSF13B/CXCL12
DLBC	KEGG_TYPE_I_DIABETES_MELLITUS	KEGG_TYPE_I_DIABETES_MELLITUS	33	0.55212	1.70363	0.037037	0.115226	0.0758068	2611	tags=48%, list=22%, signal=38%	CD28/IL1B/IFNG/HLA-DQA1/FASLG/HLA-DRA/CD86/PRF1/FAS/HLA-DQB1/CD80/HLA-DOB/PTPRN2/HLA-DRB5/HLA-DOA/HLA-DPA1
DLBC	KEGG_GLYCOSAMINOGLYCAN_DEGRADATION	KEGG_GLYCOSAMINOGLYCAN_DEGRADATION	16	0.525605	1.34608	0.0410959	0.125529	0.082585	2953	tags=44%, list=25%, signal=33%	HS3ST3B1/HPSE/HGSNAT/IDS/ARSB/GLB1/GNS
DLBC	KEGG_DNA_REPLICATION	KEGG_DNA_REPLICATION	35	-0.470069	-1.96237	0.0434783	0.127273	0.0837321	2697	tags=46%, list=22%, signal=36%	RNASEH2B/RFC4/POLD1/RNASEH1/POLE2/MCM5/POLA2/RFC2/FEN1/POLD2/MCM7/RNASEH2A/SSBP1/POLE4/RPA3/RNASEH2C
DLBC	KEGG_PROGESTERONE_MEDIATED_OOCYTE_MATURATION	KEGG_PROGESTERONE_MEDIATED_OOCYTE_MATURATION	61	0.403627	1.39842	0.0470588	0.127273	0.0837321	3208	tags=36%, list=27%, signal=27%	PIK3R5/ADCY7/PIK3CG/AKT3/PIK3R1/RPS6KA3/PIK3CA/PRKX/ADCY3/MAP2K1/MAPK1/RPS6KA2/PIK3CB/MAPK9/KRAS/CDC23/MAPK8/PRKACA/PIK3CD/PRKACB/MAPK14/PIK3R3
DLBC	KEGG_TIGHT_JUNCTION	KEGG_TIGHT_JUNCTION	75	0.395727	1.42681	0.0470588	0.127273	0.0837321	2702	tags=29%, list=23%, signal=23%	EPB41L2/EPB41/AKT3/SRC/ASH1L/EPB41L3/MYH9/PRKCQ/PRKCH/YES1/MYH10/TJP2/LLGL1/ACTN1/ACTN4/PRKCI/PRKCB/CASK/MAP3K20/PRKCZ/CTNNA1/KRAS
DLBC	KEGG_ARGININE_AND_PROLINE_METABOLISM	KEGG_ARGININE_AND_PROLINE_METABOLISM	34	-0.318932	-1.31943	0.047619	0.127273	0.0837321	1854	tags=29%, list=15%, signal=25%	PYCR3/GOT2/SRM/ALDH2/AGMAT/SAT1/SAT2/ASS1/ASL/CKB
DLBC	KEGG_BASE_EXCISION_REPAIR	KEGG_BASE_EXCISION_REPAIR	33	-0.346113	-1.38943	0.047619	0.127273	0.0837321	3602	tags=45%, list=30%, signal=32%	POLD4/APEX1/POLL/HMGB1/SMUG1/MUTYH/POLD1/POLE2/OGG1/FEN1/POLD2/MPG/POLE4/NTHL1/NEIL1
DLBC	KEGG_PANCREATIC_CANCER	KEGG_PANCREATIC_CANCER	62	0.411444	1.42018	0.047619	0.127273	0.0837321	3554	tags=50%, list=30%, signal=35%	PIK3R5/PIK3CG/STAT1/AKT3/PIK3R1/TGFBR2/PIK3CA/IKBKG/SMAD3/E2F3/RALGDS/IKBKB/MAP2K1/MAPK1/CCND1/RALBP1/PIK3CB/SMAD4/MAPK9/KRAS/VEGFA/RB1/NFKB1/SMAD2/MAPK8/PIK3CD/PIK3R3/TGFBR1/ARHGEF6/BRAF/CHUK
DLBC	KEGG_RNA_POLYMERASE	KEGG_RNA_POLYMERASE	25	-0.43714	-1.49496	0.047619	0.127273	0.0837321	3568	tags=64%, list=30%, signal=45%	POLR3D/POLR1E/POLR3C/POLR3GL/POLR3G/POLR2D/POLR2G/POLR3H/POLR2E/POLR1D/POLR1C/POLR3K/POLR2H/POLR2I/POLR2J/POLR2L
DLBC	KEGG_MTOR_SIGNALING_PATHWAY	KEGG_MTOR_SIGNALING_PATHWAY	43	0.438766	1.4553	0.0481928	0.127273	0.0837321	3208	tags=47%, list=27%, signal=34%	PIK3R5/RICTOR/PIK3CG/AKT3/PIK3R1/PDPK1/RPS6KA3/PIK3CA/PRKAA1/MTOR/MAPK1/RPS6KA2/STRADA/TSC1/PIK3CB/HIF1A/VEGFA/RPTOR/PIK3CD/PIK3R3
ESCA	KEGG_MAPK_SIGNALING_PATHWAY	KEGG_MAPK_SIGNALING_PATHWAY	181	0.3606	1.52653	0.015625	0.0770945	0.0459705	3044	tags=37%, list=23%, signal=29%	HSPA2/FLNC/FLNA/EGFR/CACNA1H/TGFB3/CACNA2D1/TGFB1/AKT3/PDGFRB/GADD45B/DUSP7/DUSP1/MAPK11/IL1A/MEF2C/FGFR3/NFATC4/MAP4K1/RASGRP1/MAPK8IP2/MAP3K12/RAC2/MAP3K20/IL1R1/MAP3K6/GADD45A/PDGFB/MAP4K4/MKNK2/MAP3K3/DUSP14/PDGFRA/JUN/CD14/DUSP10/HSPB1/PPP3CC/RRAS2/DUSP5/FAS/TGFBR1/MRAS/SOS2/DUSP6/CRKL/FOS/GNG12/TGFB2/PPM1A/ELK4/MAP3K1/PRKACB/TNFRSF1A/GNA12/MAP3K4/MAPK1/MKNK1/CACNB3/RASA1/NFKB1/RAP1A/MYC/MAP…
ESCA	KEGG_PATHWAYS_IN_CANCER	KEGG_PATHWAYS_IN_CANCER	253	0.381399	1.63708	0.015625	0.0770945	0.0459705	2413	tags=33%, list=18%, signal=27%	VEGFC/COL4A6/GLI3/EGFR/TGFB3/MMP2/LAMC2/MMP9/PGF/FN1/TGFB1/AKT3/PDGFRB/LAMA2/WNT9A/MMP1/ITGAV/CSF1R/WNT7B/FGFR3/LAMA4/KIT/PIK3CD/FZD6/MITF/WNT5B/LAMB3/SPI1/ETS1/EGLN3/RAC2/RASSF5/IGF1R/LAMA3/SLC2A1/PLCG2/CSF2RA/FADD/CDKN1A/FOXO1/WNT4/ITGA3/NFKBIA/PPARD/RUNX1/WNT10A/STAT1/FZD8/PDGFB/TCF7L1/ITGA6/HIF1A/PML/PTGS2/EPAS1/TRAF1/PDGFRA/PLD1/JUN/DAPK3/VEGFB/PIAS3/COL4A2/BCR/SUFU/FAS/TGFBR1/SOS2/TGFA/ITGB…
ESCA	KEGG_GLYCOSPHINGOLIPID_BIOSYNTHESIS_LACTO_AND_NEOLACTO_SERIES	KEGG_GLYCOSPHINGOLIPID_BIOSYNTHESIS_LACTO_AND_NEOLACTO_SERIES	17	-0.664434	-1.88076	0.0166667	0.0770945	0.0459705	1080	tags=47%, list=8%, signal=43%	B4GAT1/ST3GAL4/GCNT2/FUT6/FUT2/FUT3/FUT4/B3GNT3
ESCA	KEGG_DNA_REPLICATION	KEGG_DNA_REPLICATION	35	-0.472023	-1.53896	0.0169492	0.0770945	0.0459705	5813	tags=63%, list=43%, signal=36%	RFC5/POLD1/MCM6/RNASEH2C/LIG1/POLD2/PRIM2/POLA1/RNASEH2A/PCNA/DNA2/RFC4/SSBP1/MCM7/POLE/FEN1/RNASEH2B/MCM3/RPA3/RFC3/POLD3/POLD4
ESCA	KEGG_DRUG_METABOLISM_CYTOCHROME_P450	KEGG_DRUG_METABOLISM_CYTOCHROME_P450	24	-0.675895	-2.04813	0.0172414	0.0770945	0.0459705	1421	tags=46%, list=11%, signal=41%	MGST2/GSTO2/MGST3/CYP2C18/GSTM3/ALDH3B1/MGST1/GSTM4/GSTA1/CYP3A5/ALDH3A1
ESCA	KEGG_SPHINGOLIPID_METABOLISM	KEGG_SPHINGOLIPID_METABOLISM	33	-0.50266	-1.62013	0.0172414	0.0770945	0.0459705	1661	tags=33%, list=12%, signal=29%	GLB1/PLPP2/SPHK2/NEU3/SGPP2/GALC/SMPD2/ACER2/UGT8/DEGS2/SMPD3
ESCA	KEGG_CYTOKINE_CYTOKINE_RECEPTOR_INTERACTION	KEGG_CYTOKINE_CYTOKINE_RECEPTOR_INTERACTION	132	0.508794	2.08309	0.0175439	0.0770945	0.0459705	2050	tags=46%, list=15%, signal=40%	CCL19/CSF3/CXCL10/CXCL9/INHBA/VEGFC/PDGFC/EGFR/IL20RB/IL7R/TGFB3/CXCL13/CCL21/CXCL11/TGFB1/IL24/CXCL14/CD40/PDGFRB/IL1RAP/CCL5/CCL22/CX3CL1/IL10RA/CCL11/IL1A/CD27/CSF1R/KIT/IL6R/TNFSF13B/IL2RB/IL2RA/CCR1/CSF2RB/CXCR4/IL1R1/PLEKHO2/CSF2RA/IL6ST/TNFRSF4/TNFSF10/CCL4/CXCL12/IL4R/CCL4L2/PDGFB/CTF1/EPOR/BMPR2/OSMR/CXCL6/PDGFRA/IL18/FLT4/CCL18/VEGFB/TNFSF12/FAS/TGFBR1/ACVR1
ESCA	KEGG_FOCAL_ADHESION	KEGG_FOCAL_ADHESION	152	0.629329	2.55657	0.0175439	0.0770945	0.0459705	2355	tags=49%, list=18%, signal=41%	TNC/MYLK/VEGFC/COL4A6/MYL9/FLNC/CAV1/PDGFC/FLNA/EGFR/ITGA5/COL1A1/THBS1/COL5A2/COL3A1/COL1A2/THBS2/LAMC2/COL5A3/ITGB6/PGF/COL6A2/COL6A3/ITGA11/FN1/COL5A1/AKT3/PDGFRB/COL6A1/CAV2/LAMA2/ITGA4/ACTN1/ITGAV/ITGA7/LAMA4/VAV3/PIK3CD/VAV1/LAMB3/RAC2/IGF1R/LAMA3/THBS3/ITGA3/VWF/VCL/SPP1/PDGFB/ITGA6/ITGB8/ITGA1/TLN1/PIP5K1C/PDGFRA/JUN/ITGB5/ARHGAP5/FLT4/SHC1/PPP1R12A/VEGFB/ITGB4/COL4A2/SOS2/ITGB1/COL4A1/BI…
ESCA	KEGG_PENTOSE_PHOSPHATE_PATHWAY	KEGG_PENTOSE_PHOSPHATE_PATHWAY	20	-0.627717	-1.76672	0.0175439	0.0770945	0.0459705	1871	tags=40%, list=14%, signal=34%	GPI/PRPS2/TKT/PGD/TALDO1/G6PD/RPIA/FBP1
ESCA	KEGG_REGULATION_OF_ACTIN_CYTOSKELETON	KEGG_REGULATION_OF_ACTIN_CYTOSKELETON	155	0.531514	2.16661	0.0175439	0.0770945	0.0459705	2393	tags=41%, list=18%, signal=34%	MYLK/MYL9/PDGFC/EGFR/ITGA5/ITGB6/ARHGEF4/ITGA11/FN1/MSN/TIAM1/PDGFRB/NCKAP1L/CFL2/WAS/ITGA4/ITGAL/ACTN1/ITGAV/ITGA7/ITGAM/FGFR3/VAV3/ITGB2/ITGAX/PIK3CD/ARHGEF6/VAV1/RAC2/GSN/MYH10/F2R/ITGA3/RDX/MYH9/VCL/FGD3/PDGFB/ITGA6/FGD1/ITGB8/ENAH/BAIAP2/ITGA1/BDKRB2/PIP5K1C/PDGFRA/ITGB5/CD14/PPP1R12A/SSH1/ITGB4/RRAS2/MRAS/SOS2/ITGB1/PIK3CA/ITGA9/CYFIP2/CRKL/PPP1CB/LIMK2/GNG12/APC
ESCA	KEGG_HISTIDINE_METABOLISM	KEGG_HISTIDINE_METABOLISM	21	-0.657351	-1.89601	0.0178571	0.0770945	0.0459705	1312	tags=43%, list=10%, signal=39%	TRMT11/BUD23/HNMT/ALDH2/ALDH3B1/DDC/AOC1/ALDH3A1/ACY3
ESCA	KEGG_SELENOAMINO_ACID_METABOLISM	KEGG_SELENOAMINO_ACID_METABOLISM	21	-0.59913	-1.72808	0.0178571	0.0770945	0.0459705	2060	tags=57%, list=15%, signal=48%	SEPHS1/MAT2A/GGT7/AHCY/GGT1/GGT6/TRMT11/BUD23/MARS2/PAPSS2/CTH/AHCYL2
ESCA	KEGG_VIRAL_MYOCARDITIS	KEGG_VIRAL_MYOCARDITIS	49	0.558311	1.92479	0.0178571	0.0770945	0.0459705	1549	tags=39%, list=12%, signal=34%	MYH11/CAV1/HLA-DQA2/CD86/CD40/LAMA2/ITGAL/HLA-DQA1/ITGB2/RAC2/HLA-DOA/PRF1/MYH10/HLA-DPB1/MYH9/ICAM1/HLA-DPA1/HLA-DMB/ABL2
ESCA	KEGG_GAP_JUNCTION	KEGG_GAP_JUNCTION	58	0.472386	1.60621	0.0181818	0.0770945	0.0459705	1764	tags=29%, list=13%, signal=26%	PDGFC/EGFR/GUCY1A1/TUBB6/GUCY1B1/PDGFRB/ITPR1/GNAI1/PRKG1/TUBA1A/GJA1/ADCY7/PDGFB/TUBB2A/ADCY9/PDGFRA/TUBA4A
ESCA	KEGG_NEUROACTIVE_LIGAND_RECEPTOR_INTERACTION	KEGG_NEUROACTIVE_LIGAND_RECEPTOR_INTERACTION	50	0.537695	1.84671	0.0181818	0.0770945	0.0459705	1736	tags=48%, list=13%, signal=42%	S1PR3/LPAR3/EDNRA/LTB4R/FPR3/NR3C1/LTB4R2/S1PR5/C3AR1/CALCRL/S1PR1/FPR1/P2RY2/C5AR1/GABRE/PTAFR/S1PR2/F2R/P2RY1/GZMA/GABBR1/LPAR6/BDKRB2/ADORA2B
ESCA	KEGG_CALCIUM_SIGNALING_PATHWAY	KEGG_CALCIUM_SIGNALING_PATHWAY	76	0.471633	1.68081	0.0185185	0.0770945	0.0459705	1832	tags=34%, list=14%, signal=30%	PLN/MYLK/EGFR/CACNA1H/SPHK1/CALML5/CD38/EDNRA/GNA15/ATP2B4/PDGFRB/ITPR1/LTB4R2/PLCD1/PLCG2/CALML3/PTAFR/F2R/ITPKB/ADCY7/NOS3/ADCY9/BDKRB2/PDGFRA/ADORA2B/GNAL
ESCA	KEGG_CHEMOKINE_SIGNALING_PATHWAY	KEGG_CHEMOKINE_SIGNALING_PATHWAY	125	0.444306	1.76286	0.0185185	0.0770945	0.0459705	1798	tags=32%, list=13%, signal=28%	CCL19/CXCL10/CXCL9/CXCL13/CCL21/GNB4/CXCL11/TIAM1/CXCL14/AKT3/CCL5/CCL22/WAS/CX3CL1/CCL11/GNAI1/GNG2/VAV3/ELMO1/GRK3/PIK3CD/VAV1/CCR1/RAC2/CXCR4/NFKBIA/STAT2/CCL4/JAK3/PREX1/CXCL12/STAT1/CCL4L2/ADCY7/FGR/HCK/ADCY9/CXCL6/SHC1/CCL18
ESCA	KEGG_FRUCTOSE_AND_MANNOSE_METABOLISM	KEGG_FRUCTOSE_AND_MANNOSE_METABOLISM	27	-0.618177	-1.88263	0.0185185	0.0770945	0.0459705	1418	tags=30%, list=11%, signal=27%	GMPPA/GMPPB/AKR1B10/KHK/SORD/PFKFB2/FBP1/GMDS
ESCA	KEGG_METABOLISM_OF_XENOBIOTICS_BY_CYTOCHROME_P450	KEGG_METABOLISM_OF_XENOBIOTICS_BY_CYTOCHROME_P450	26	-0.713762	-2.18622	0.0185185	0.0770945	0.0459705	1421	tags=58%, list=11%, signal=52%	MGST2/CYP2S1/EPHX1/GSTO2/MGST3/CYP2C18/AKR1C1/GSTM3/ALDH3B1/AKR1C3/MGST1/GSTM4/GSTA1/CYP3A5/ALDH3A1
ESCA	KEGG_RIBOSOME	KEGG_RIBOSOME	85	-0.585375	-2.2668	0.0185185	0.0770945	0.0459705	4862	tags=85%, list=36%, signal=54%	FAU/RPL10/RPS15A/RPS8/RPL17/RPS15/RPS4X/RPS3A/RPL4/RPL36/RPL24/RPL9/RPL13/RPLP1/RPL22/RPL37/RPL18A/RPL38/RPL27/UBA52/RPL11/RPS9/RPL8/RPS27A/RSL24D1/RPL26/RPL30/RPL12/RPS28/RPL39/RPS10/RPS25/RPL7A/RPS27L/RPL28/RPLP0/RPL6/RPL29/RPS7/RPL7/RPS13/RPSA/RPL13A/RPS20/RPL15/RPL21/RPS27/RPS18/RPL32/RPL37A/RPS11/RPL31/RPS6/RPL14/RPS17/RPS12/RPL18/RPL23A/RPL35A/RPS4Y1/RPL36A/RPS24/RPL27A/RPS16/RPS5/RPLP2/RPS…
ESCA	KEGG_GLUTATHIONE_METABOLISM	KEGG_GLUTATHIONE_METABOLISM	40	-0.580753	-1.9196	0.0188679	0.0770945	0.0459705	1714	tags=48%, list=13%, signal=42%	GGCT/GSR/GGT7/MGST2/GGT1/GGT6/PGD/IDH2/GSTO2/G6PD/MGST3/GSTM3/OPLAH/IDH1/ANPEP/MGST1/GPX2/GSTM4/GSTA1
ESCA	KEGG_HEMATOPOIETIC_CELL_LINEAGE	KEGG_HEMATOPOIETIC_CELL_LINEAGE	45	0.673146	2.26696	0.0188679	0.0770945	0.0459705	1765	tags=64%, list=13%, signal=56%	CSF3/ITGA5/IL7R/CD38/CD37/ITGA4/CD44/IL1A/CSF1R/ITGAM/CD3E/KIT/IL6R/CD4/IL2RA/CD2/CD8A/CD7/IL1R1/CSF2RA/ITGA3/CD3D/CD59/IL4R/ITGA6/EPOR/ITGA1/CD14/CD34
ESCA	KEGG_SMALL_CELL_LUNG_CANCER	KEGG_SMALL_CELL_LUNG_CANCER	74	0.429792	1.52484	0.0188679	0.0770945	0.0459705	3526	tags=50%, list=26%, signal=37%	COL4A6/LAMC2/FN1/AKT3/LAMA2/ITGAV/LAMA4/PIK3CD/LAMB3/LAMA3/ITGA3/NFKBIA/ITGA6/PTGS2/TRAF1/PIAS3/COL4A2/ITGB1/COL4A1/BIRC3/PIK3CA/LAMB2/CDKN2B/RXRA/LAMC1/ITGA2/NFKB1/RARB/MYC/TRAF3/BIRC2/LAMB1/CCND1/PTEN/BCL2/PIAS2/PIK3R1
ESCA	KEGG_TIGHT_JUNCTION	KEGG_TIGHT_JUNCTION	93	-0.363378	-1.42203	0.0188679	0.0770945	0.0459705	1591	tags=26%, list=12%, signal=23%	CASK/PRKCD/TJP2/SRC/EPB41L2/NRAS/TJAP1/EPB41L1/KRAS/CRB3/PARD6B/MYH14/PARD6A/CLDN7/OCLN/CLDN4/CGN/PRKCZ/LLGL2/CLDN23/CLDN18/TJP3/CLDN15/CLDN3
ESCA	KEGG_ECM_RECEPTOR_INTERACTION	KEGG_ECM_RECEPTOR_INTERACTION	54	0.787632	2.67753	0.0192308	0.0770945	0.0459705	2206	tags=78%, list=16%, signal=65%	TNC/COL4A6/ITGA5/COL1A1/THBS1/COL5A2/COL3A1/COL1A2/THBS2/LAMC2/COL5A3/ITGB6/COL6A2/COL6A3/ITGA11/FN1/COL5A1/COL6A1/LAMA2/ITGA4/CD44/ITGAV/ITGA7/LAMA4/SDC1/LAMB3/SDC2/LAMA3/THBS3/ITGA3/VWF/SPP1/ITGA6/ITGB8/ITGA1/ITGB5/HSPG2/ITGB4/COL4A2/ITGB1/COL4A1/ITGA9
ESCA	KEGG_PEROXISOME	KEGG_PEROXISOME	64	-0.568865	-2.08252	0.0192308	0.0770945	0.0459705	3647	tags=56%, list=27%, signal=41%	ACSL3/HMGCL/HSD17B4/EHHADH/PEX16/NUDT12/PEX11G/ACOX1/PXMP4/GNPAT/PRDX1/NUDT19/ACAA1/GSTK1/HACL1/DECR2/ACOT8/CRAT/ECH1/PECR/EPHX2/ABCD1/SOD1/PHYH/CAT/IDH2/PEX11A/ABCD3/PEX6/PEX7/PXMP2/IDH1/PEX1/SLC27A2/FAR2/ACSL5
ESCA	KEGG_ARRHYTHMOGENIC_RIGHT_VENTRICULAR_CARDIOMYOPATHY_ARVC	KEGG_ARRHYTHMOGENIC_RIGHT_VENTRICULAR_CARDIOMYOPATHY_ARVC	41	0.600038	1.97463	0.0196078	0.0770945	0.0459705	1841	tags=49%, list=14%, signal=42%	DES/ITGA5/ITGB6/ITGA11/CACNA2D1/DSP/DSC2/LAMA2/ITGA4/ACTN1/ITGAV/ITGA7/GJA1/ITGA3/TCF7L1/ITGA6/ITGB8/ITGA1/ITGB5/ITGB4
ESCA	KEGG_CELL_ADHESION_MOLECULES_CAMS	KEGG_CELL_ADHESION_MOLECULES_CAMS	78	0.546141	1.94519	0.0196078	0.0770945	0.0459705	1801	tags=53%, list=13%, signal=46%	CNTN1/HLA-DQA2/VCAM1/CD86/SELL/CNTNAP1/CTLA4/VCAN/CD40/PTPRC/SIGLEC1/ITGA4/CDH3/ITGAL/HLA-DQA1/ITGAV/ITGAM/SELE/ITGB2/NLGN2/PTPRM/NECTIN1/CD4/SDC1/CD2/CD8A/SDC2/JAM3/HLA-DOA/CD276/HLA-DPB1/PECAM1/ICAM1/HLA-DPA1/ALCAM/ITGA6/ITGB8/HLA-DMB/CDH5/CD34/CLDN1
ESCA	KEGG_DILATED_CARDIOMYOPATHY	KEGG_DILATED_CARDIOMYOPATHY	43	0.695803	2.31596	0.0196078	0.0770945	0.0459705	2874	tags=70%, list=21%, signal=55%	DES/PLN/ITGA5/TGFB3/ITGB6/ITGA11/CACNA2D1/TGFB1/LAMA2/TPM2/ITGA4/ITGAV/ITGA7/ITGA3/ADCY7/ITGA6/ITGB8/ADCY9/ITGA1/ITGB5/ITGB4/TPM1/ITGB1/ITGA9/TGFB2/PRKACB/ITGA2/TPM4/CACNB3/SGCB
ESCA	KEGG_HYPERTROPHIC_CARDIOMYOPATHY_HCM	KEGG_HYPERTROPHIC_CARDIOMYOPATHY_HCM	41	0.680288	2.23872	0.0196078	0.0770945	0.0459705	2874	tags=68%, list=21%, signal=54%	DES/ITGA5/TGFB3/ITGB6/ITGA11/CACNA2D1/TGFB1/LAMA2/TPM2/ITGA4/ITGAV/ITGA7/ITGA3/ITGA6/ITGB8/ITGA1/ITGB5/ITGB4/PRKAB2/TPM1/ITGB1/ITGA9/TGFB2/ITGA2/IL6/TPM4/CACNB3/SGCB
ESCA	KEGG_LEISHMANIA_INFECTION	KEGG_LEISHMANIA_INFECTION	55	0.607756	2.04116	0.0196078	0.0770945	0.0459705	1755	tags=44%, list=13%, signal=38%	HLA-DQA2/TGFB3/TGFB1/C3/TLR2/FCGR3A/ITGA4/MAPK11/IL1A/HLA-DQA1/ITGAM/ITGB2/FCGR2A/NCF2/HLA-DOA/HLA-DPB1/NFKBIA/HLA-DPA1/STAT1/HLA-DMB/PTGS2/TLR4/NCF4/JUN
ESCA	KEGG_NATURAL_KILLER_CELL_MEDIATED_CYTOTOXICITY	KEGG_NATURAL_KILLER_CELL_MEDIATED_CYTOTOXICITY	78	0.490381	1.74659	0.0196078	0.0770945	0.0459705	2676	tags=38%, list=20%, signal=31%	CD48/FCGR3A/ITGAL/RAET1L/VAV3/ITGB2/NFATC4/PIK3CD/HCST/VAV1/RAC2/GZMB/LCP2/PRF1/PLCG2/ULBP2/ICAM1/TNFSF10/FCER1G/TYROBP/SHC1/PPP3CC/FAS/SOS2/PIK3CA/PTK2B/NFAT5/HLA-E/SHC2/MAPK1
ESCA	KEGG_VASCULAR_SMOOTH_MUSCLE_CONTRACTION	KEGG_VASCULAR_SMOOTH_MUSCLE_CONTRACTION	68	0.511761	1.75961	0.0196078	0.0770945	0.0459705	1118	tags=25%, list=8%, signal=23%	ACTG2/MYH11/MYLK/MYL9/ACTA2/CALD1/GUCY1A1/CALML5/PPP1R12B/GUCY1B1/EDNRA/ITPR1/PPP1R14A/PRKG1/CALCRL/PRKCH/CALML3
ESCA	KEGG_OXIDATIVE_PHOSPHORYLATION	KEGG_OXIDATIVE_PHOSPHORYLATION	117	-0.516974	-2.06104	0.0204082	0.0770945	0.0459705	3775	tags=63%, list=28%, signal=46%	COX7C/ATP5PF/UQCRQ/ATP5PB/ATP6V0B/NDUFS1/NDUFB1/ATP5F1D/NDUFA9/NDUFA2/NDUFAB1/MT-ATP8/MT-ND5/ATP5F1E/SDHA/UQCR10/MT-ND4L/NDUFA8/ATP5PO/UQCRB/PPA2/ATP6V0A2/COX11/UQCR11/COX17/ATP5MC3/NDUFA5/COX15/MT-ATP6/COX4I1/COX5B/MT-CO1/SDHB/NDUFB2/NDUFV2/MT-CYB/NDUFA10/NDUFS2/ATP5F1B/NDUFB3/COX8A/ATP5MC2/COX7B/UQCRC1/SDHD/MT-CO3/NDUFA1/COX6B1/NDUFA7/COX7A2L/COX6C/MT-ND2/CYC1/PPA1/NDUFA4/NDUFV1/COX6A1/NDUFS3/M…
ESCA	KEGG_PARKINSONS_DISEASE	KEGG_PARKINSONS_DISEASE	111	-0.502316	-2.01597	0.0204082	0.0770945	0.0459705	3775	tags=65%, list=28%, signal=47%	COX7C/VDAC3/ATP5PF/UQCRQ/ATP5PB/NDUFS1/NDUFB1/SLC25A5/ATP5F1D/NDUFA9/NDUFA2/NDUFAB1/MT-ATP8/MT-ND5/ATP5F1E/SDHA/UQCR10/MT-ND4L/NDUFA8/ATP5PO/UQCRB/PARK7/VDAC1/UQCR11/ATP5MC3/NDUFA5/MT-ATP6/COX4I1/COX5B/MT-CO1/SDHB/NDUFB2/NDUFV2/MT-CYB/NDUFA10/NDUFS2/ATP5F1B/NDUFB3/COX8A/ATP5MC2/COX7B/UQCRC1/SDHD/MT-CO3/NDUFA1/COX6B1/NDUFA7/COX7A2L/UBB/COX6C/MT-ND2/CYC1/NDUFA4/NDUFV1/COX6A1/NDUFS3/MT-ND1/SLC25A6/A…
ESCA	KEGG_RENAL_CELL_CARCINOMA	KEGG_RENAL_CELL_CARCINOMA	62	0.499835	1.66901	0.0204082	0.0770945	0.0459705	2413	tags=34%, list=18%, signal=28%	VEGFC/TGFB3/PGF/TGFB1/AKT3/PIK3CD/ETS1/EGLN3/SLC2A1/PDGFB/HIF1A/EPAS1/JUN/VEGFB/SOS2/TGFA/PIK3CA/CRKL/CREBBP/RAPGEF1/TGFB2
ESCA	KEGG_SPLICEOSOME	KEGG_SPLICEOSOME	123	-0.337907	-1.36127	0.0204082	0.0770945	0.0459705	5948	tags=60%, list=44%, signal=34%	PRPF3/PHF5A/PRPF40A/SNRNP70/WBP11/HNRNPM/SF3A2/PRPF19/PRPF6/SRSF9/HNRNPU/DDX23/CDC40/NCBP1/SYF2/TRA2A/SRSF10/SRSF2/U2AF2/SNRNP200/CTNNBL1/PQBP1/PRPF31/SNRNP27/MAGOH/TRA2B/PRPF38B/SNRNP40/SRSF3/PRPF38A/SRSF1/LSM6/SF3B6/SRSF8/PRPF18/USP39/SNRPB2/CCDC12/SNRPB/HNRNPA1/THOC2/HSPA8/SF3B3/CHERP/DHX15/RBMX/SF3B5/LSM2/ALYREF/BCAS2/SNRPD2/SNRPA1/NCBP2/RBM17/LSM8/SNRPC/SRSF7/MAGOHB/SNRPA/BUD31/CWC15/LSM3/TX…
ESCA	KEGG_TGF_BETA_SIGNALING_PATHWAY	KEGG_TGF_BETA_SIGNALING_PATHWAY	63	0.433215	1.44483	0.0204082	0.0770945	0.0459705	306	tags=14%, list=2%, signal=14%	INHBA/FST/LTBP1/THBS1/TGFB3/THBS2/TGFB1/DCN/SMAD9
ESCA	KEGG_TOLL_LIKE_RECEPTOR_SIGNALING_PATHWAY	KEGG_TOLL_LIKE_RECEPTOR_SIGNALING_PATHWAY	71	0.536713	1.86207	0.0204082	0.0770945	0.0459705	1760	tags=31%, list=13%, signal=27%	CXCL10/CXCL9/CXCL11/CTSK/CD86/AKT3/CD40/CCL5/TLR2/LY96/MAPK11/PIK3CD/IRF5/FADD/NFKBIA/CCL4/STAT1/SPP1/TLR5/TLR4/JUN/CD14
ESCA	KEGG_ASTHMA	KEGG_ASTHMA	14	0.771757	2.19998	0.0212766	0.0770945	0.0459705	1525	tags=64%, list=11%, signal=57%	HLA-DQA2/CD40/CCL11/HLA-DQA1/HLA-DOA/HLA-DPB1/FCER1G/HLA-DPA1/HLA-DMB
ESCA	KEGG_JAK_STAT_SIGNALING_PATHWAY	KEGG_JAK_STAT_SIGNALING_PATHWAY	86	0.473829	1.67585	0.0212766	0.0770945	0.0459705	2283	tags=34%, list=17%, signal=28%	CSF3/IL20RB/IL7R/IL24/AKT3/IL10RA/IL6R/PIK3CD/IL2RB/IL2RA/PIM1/CSF2RB/CSF2RA/IL6ST/STAT2/JAK3/STAT1/IL4R/SOCS3/CTF1/EPOR/OSMR/SOCS2/PIAS3/SOS2/SOCS1/PIK3CA/IL3RA/CREBBP
ESCA	KEGG_LEUKOCYTE_TRANSENDOTHELIAL_MIGRATION	KEGG_LEUKOCYTE_TRANSENDOTHELIAL_MIGRATION	81	0.453369	1.59127	0.0212766	0.0770945	0.0459705	1801	tags=40%, list=13%, signal=34%	MYL9/MMP2/MMP9/VCAM1/MSN/ITGA4/ITGAL/THY1/ACTN1/GNAI1/MAPK11/ITGAM/VAV3/ITGB2/CYBB/PIK3CD/VAV1/NCF2/RAC2/RASSF5/JAM3/CXCR4/PLCG2/PECAM1/ICAM1/CXCL12/VCL/SIPA1/CDH5/NCF4/ARHGAP5/CLDN1
ESCA	KEGG_ALLOGRAFT_REJECTION	KEGG_ALLOGRAFT_REJECTION	21	0.696332	2.04984	0.0217391	0.0770945	0.0459705	2696	tags=67%, list=20%, signal=53%	HLA-DQA2/CD86/CD40/HLA-DQA1/GZMB/HLA-DOA/PRF1/HLA-DPB1/HLA-DPA1/HLA-DMB/FAS/HLA-E/HLA-DRA/HLA-DQB1
ESCA	KEGG_HUNTINGTONS_DISEASE	KEGG_HUNTINGTONS_DISEASE	153	-0.433953	-1.81016	0.0217391	0.0770945	0.0459705	3775	tags=56%, list=28%, signal=40%	COX7C/VDAC3/ATP5PF/UQCRQ/ATP5PB/NDUFS1/NDUFB1/SLC25A5/POLR2D/ATP5F1D/NDUFA9/NDUFA2/NDUFAB1/MT-ATP8/POLR2I/ATP5F1E/SDHA/UQCR10/NDUFA8/ATP5PO/UQCRB/VDAC1/UQCR11/ATP5MC3/TBPL1/NDUFA5/CASP8/POLR2C/MT-ATP6/COX4I1/COX5B/AP2A2/MT-CO1/BBC3/SDHB/NDUFB2/NDUFV2/HDAC1/MT-CYB/NDUFA10/NDUFS2/ATP5F1B/NDUFB3/POLR2J/COX8A/ATP5MC2/COX7B/UQCRC1/SDHD/MT-CO3/TAF4/POLR2H/NDUFA1/HDAC2/COX6B1/NDUFA7/AP2B1/COX7A2L/COX6C/…
ESCA	KEGG_SYSTEMIC_LUPUS_ERYTHEMATOSUS	KEGG_SYSTEMIC_LUPUS_ERYTHEMATOSUS	29	0.730822	2.2079	0.0222222	0.0770945	0.0459705	1525	tags=59%, list=11%, signal=52%	HLA-DQA2/CD86/CD40/C3/FCGR3A/C1R/C1S/ACTN1/HLA-DQA1/FCGR2A/C1QB/C1QA/C1QC/HLA-DOA/HLA-DPB1/HLA-DPA1/HLA-DMB
ESCA	KEGG_ALZHEIMERS_DISEASE	KEGG_ALZHEIMERS_DISEASE	139	-0.338325	-1.36696	0.0227273	0.0770945	0.0459705	3775	tags=54%, list=28%, signal=39%	COX7C/ATP5PF/UQCRQ/ATP5PB/NDUFS1/NDUFB1/ATP5F1D/NDUFA9/NDUFA2/NDUFAB1/MT-ATP8/ATP5F1E/SDHA/UQCR10/NDUFA8/ATP5PO/UQCRB/UQCR11/ATP5MC3/CASP7/NDUFA5/CASP8/MT-ATP6/COX4I1/COX5B/MT-CO1/IL1B/SDHB/NDUFB2/NDUFV2/MT-CYB/NDUFA10/NDUFS2/ATP5F1B/NDUFB3/IDE/COX8A/ATP5MC2/EIF2AK3/CALM2/BID/COX7B/UQCRC1/SDHD/MT-CO3/CHP1/NDUFA1/COX6B1/NDUFA7/CALM3/COX7A2L/COX6C/CYC1/PSEN2/NDUFA4/PLCB3/NDUFV1/COX6A1/NDUFS3/ATP5F1…
ESCA	KEGG_AUTOIMMUNE_THYROID_DISEASE	KEGG_AUTOIMMUNE_THYROID_DISEASE	22	0.706325	2.05615	0.0227273	0.0770945	0.0459705	2696	tags=68%, list=20%, signal=55%	HLA-DQA2/CD86/CTLA4/CD40/HLA-DQA1/GZMB/HLA-DOA/PRF1/HLA-DPB1/HLA-DPA1/HLA-DMB/FAS/HLA-E/HLA-DRA/HLA-DQB1
ESCA	KEGG_COMPLEMENT_AND_COAGULATION_CASCADES	KEGG_COMPLEMENT_AND_COAGULATION_CASCADES	33	0.696133	2.15225	0.0227273	0.0770945	0.0459705	1719	tags=67%, list=13%, signal=58%	SERPINE1/THBD/SERPING1/PLAU/F13A1/SERPINF2/C3/A2M/C1R/C1S/CFH/C3AR1/C1QB/C1QA/C1QC/C5AR1/F2R/VWF/CD59/SERPINA1/BDKRB2/PROS1
ESCA	KEGG_GLYCOSAMINOGLYCAN_BIOSYNTHESIS_CHONDROITIN_SULFATE	KEGG_GLYCOSAMINOGLYCAN_BIOSYNTHESIS_CHONDROITIN_SULFATE	18	0.638556	1.78235	0.0227273	0.0770945	0.0459705	1833	tags=39%, list=14%, signal=34%	DSE/CHST3/CSGALNACT2/CHST11/CHST7/CHSY1/CHST15
ESCA	KEGG_GRAFT_VERSUS_HOST_DISEASE	KEGG_GRAFT_VERSUS_HOST_DISEASE	23	0.668865	1.95967	0.0227273	0.0770945	0.0459705	2718	tags=65%, list=20%, signal=52%	HLA-DQA2/CD86/IL1A/HLA-DQA1/GZMB/HLA-DOA/PRF1/HLA-DPB1/HLA-DPA1/HLA-DMB/FAS/HLA-E/HLA-DRA/HLA-DQB1/IL6
ESCA	KEGG_PRIMARY_IMMUNODEFICIENCY	KEGG_PRIMARY_IMMUNODEFICIENCY	22	0.673574	1.96081	0.0227273	0.0770945	0.0459705	1391	tags=45%, list=10%, signal=41%	IL7R/CD79A/CD40/PTPRC/CD3E/CD4/CD8A/CD3D/JAK3/ADA
ESCA	KEGG_OLFACTORY_TRANSDUCTION	KEGG_OLFACTORY_TRANSDUCTION	16	0.594409	1.63389	0.025	0.0831731	0.0495951	2908	tags=56%, list=22%, signal=44%	CLCA2/CALML5/PRKG1/GRK3/CALML3/GNAL/PRKACB/CAMK2D/CALM1
ESCA	KEGG_O_GLYCAN_BIOSYNTHESIS	KEGG_O_GLYCAN_BIOSYNTHESIS	19	-0.611702	-1.75484	0.0338983	0.102246	0.060968	1456	tags=58%, list=11%, signal=52%	GALNT6/GALNT7/B4GALT5/C1GALT1C1/GALNT3/C1GALT1/GALNT12/GALNT5/ST6GALNAC1/GCNT1/GCNT3
ESCA	KEGG_HOMOLOGOUS_RECOMBINATION	KEGG_HOMOLOGOUS_RECOMBINATION	24	-0.540658	-1.63833	0.0344828	0.102246	0.060968	4509	tags=62%, list=34%, signal=42%	POLD2/RAD52/XRCC2/RAD54L/MRE11/BRCA2/RAD51D/SSBP1/EME1/RAD51/BLM/RPA3/POLD3/POLD4/SEM1
ESCA	KEGG_AMYOTROPHIC_LATERAL_SCLEROSIS_ALS	KEGG_AMYOTROPHIC_LATERAL_SCLEROSIS_ALS	36	-0.493404	-1.62454	0.0350877	0.102246	0.060968	2390	tags=39%, list=18%, signal=32%	BID/CHP1/CASP1/BAX/TOMM40/MAP2K3/TP53/APAF1/BCL2L1/SOD1/CAT/CYCS/GRIN2D/MAP2K6
ESCA	KEGG_ONE_CARBON_POOL_BY_FOLATE	KEGG_ONE_CARBON_POOL_BY_FOLATE	13	-0.58241	-1.46204	0.0350877	0.102246	0.060968	3883	tags=62%, list=29%, signal=44%	SHMT2/SHMT1/MTFMT/TYMS/MTHFD2/DHFR/ATIC/MTHFS
ESCA	KEGG_AMINOACYL_TRNA_BIOSYNTHESIS	KEGG_AMINOACYL_TRNA_BIOSYNTHESIS	21	-0.539489	-1.55606	0.0357143	0.102246	0.060968	4759	tags=67%, list=35%, signal=43%	TARS2/SARS2/FARSA/FARSB/LARS2/SEPSECS/MTFMT/IARS2/CARS2/DARS2/NARS2/PARS2/MARS2/AARS2
ESCA	KEGG_OTHER_GLYCAN_DEGRADATION	KEGG_OTHER_GLYCAN_DEGRADATION	14	-0.623931	-1.57467	0.0363636	0.102246	0.060968	1661	tags=36%, list=12%, signal=31%	GLB1/FUCA1/NEU3/FUCA2/ENGASE
ESCA	KEGG_STEROID_HORMONE_BIOSYNTHESIS	KEGG_STEROID_HORMONE_BIOSYNTHESIS	14	-0.590175	-1.48947	0.0363636	0.102246	0.060968	1522	tags=50%, list=11%, signal=44%	HSD17B12/SRD5A3/STS/AKR1C1/AKR1C3/CYP3A5/HSD11B2
ESCA	KEGG_CITRATE_CYCLE_TCA_CYCLE	KEGG_CITRATE_CYCLE_TCA_CYCLE	27	-0.534158	-1.62676	0.037037	0.102246	0.060968	4084	tags=85%, list=30%, signal=59%	SDHC/MDH1/PDHB/OGDH/SUCLA2/DLD/IDH3G/FH/SDHA/SUCLG1/IDH3B/DLAT/SDHB/IDH3A/SDHD/PCK2/MDH2/SUCLG2/ACO1/IDH2/ACLY/PDHA1/IDH1
ESCA	KEGG_ARGININE_AND_PROLINE_METABOLISM	KEGG_ARGININE_AND_PROLINE_METABOLISM	40	-0.528821	-1.74795	0.0377358	0.102246	0.060968	893	tags=28%, list=7%, signal=26%	CKMT1A/CKMT1B/ALDH2/ALDH18A1/ACY1/PYCR1/ASL/GATM/AOC1/AGMAT/ASS1
ESCA	KEGG_INSULIN_SIGNALING_PATHWAY	KEGG_INSULIN_SIGNALING_PATHWAY	111	0.356138	1.36246	0.0377358	0.102246	0.060968	2908	tags=32%, list=22%, signal=26%	PYGL/SORBS1/PPP1R3C/CALML5/AKT3/PDE3A/PRKAR2B/PIK3CD/IRS1/PPP1R3B/CALML3/FOXO1/SOCS3/MKNK2/RHOQ/SHC1/SOCS2/PRKAB2/PRKAR1A/SOS2/SOCS1/PIK3CA/HK1/CRKL/PTPN1/PPP1CB/RAPGEF1/IRS2/PRKACB/CBLB/SHC2/TSC2/MAPK1/MKNK1/GSK3B/CALM1
ESCA	KEGG_VALINE_LEUCINE_AND_ISOLEUCINE_DEGRADATION	KEGG_VALINE_LEUCINE_AND_ISOLEUCINE_DEGRADATION	40	-0.444053	-1.46776	0.0377358	0.102246	0.060968	4440	tags=62%, list=33%, signal=42%	PCCB/BCAT2/HSD17B10/ACAT1/HMGCS1/DLD/MCCC2/HMGCL/EHHADH/ALDH3A2/ALDH6A1/AUH/HIBCH/ACAA1/ACAD8/MCCC1/ACADS/ECHS1/PCCA/BCKDHB/ALDH2/HADH/HIBADH/IVD/ACAA2
ESCA	KEGG_FC_GAMMA_R_MEDIATED_PHAGOCYTOSIS	KEGG_FC_GAMMA_R_MEDIATED_PHAGOCYTOSIS	78	0.391811	1.39551	0.0392157	0.102246	0.060968	2301	tags=31%, list=17%, signal=26%	SPHK1/AKT3/CFL2/PTPRC/WAS/FCGR3A/VAV3/PIK3CD/FCGR2A/VAV1/RAC2/GSN/PLCG2/PLD2/HCK/ASAP1/PIP5K1C/PLD1/ASAP3/ARF6/PLPP1/PIK3CA/CRKL/LIMK2
ESCA	KEGG_GLYCOLYSIS_GLUCONEOGENESIS	KEGG_GLYCOLYSIS_GLUCONEOGENESIS	41	-0.449632	-1.50559	0.0392157	0.102246	0.060968	868	tags=20%, list=6%, signal=18%	ALDH2/PDHA1/ACSS1/ALDH3B1/ACSS2/GALM/FBP1/ALDH3A1
ESCA	KEGG_T_CELL_RECEPTOR_SIGNALING_PATHWAY	KEGG_T_CELL_RECEPTOR_SIGNALING_PATHWAY	79	0.43692	1.54807	0.04	0.102246	0.060968	3044	tags=37%, list=23%, signal=29%	CTLA4/AKT3/PTPRC/MAPK11/VAV3/CD3E/NFATC4/PIK3CD/CD4/VAV1/CD8A/RASGRP1/LCP2/NFKBIA/CD3D/JUN/PPP3CC/MALT1/SOS2/PIK3CA/FOS/NFAT5/CBLB/MAPK1/NFKB1/GSK3B/FYN/MAP3K14/PPP3CB
ESCA	KEGG_N_GLYCAN_BIOSYNTHESIS	KEGG_N_GLYCAN_BIOSYNTHESIS	42	-0.485341	-1.61583	0.0408163	0.102246	0.060968	3486	tags=48%, list=26%, signal=35%	DOLPP1/DDOST/B4GALT3/STT3B/RFT1/ST6GAL1/ALG3/ALG1/RPN2/STT3A/DPAGT1/ALG8/ALG5/MGAT5/DPM3/MAN2A2/FUT8/MGAT4A/MGAT4B/MGAT3
ESCA	KEGG_GLYCEROPHOSPHOLIPID_METABOLISM	KEGG_GLYCEROPHOSPHOLIPID_METABOLISM	56	-0.395338	-1.44396	0.0416667	0.102246	0.060968	2985	tags=36%, list=22%, signal=28%	DGKE/LPCAT3/GNPAT/GPAT4/ETNK1/MBOAT7/GPD1L/MBOAT1/PLPP2/CRLS1/CDS1/PLA2G4A/LPCAT4/PCYT2/GPAT3/CHKA/AGPAT2/DGKD/CHPT1/PLA2G2A
ESCA	KEGG_TYPE_I_DIABETES_MELLITUS	KEGG_TYPE_I_DIABETES_MELLITUS	26	0.497868	1.48264	0.0416667	0.102246	0.060968	1525	tags=42%, list=11%, signal=38%	HLA-DQA2/CD86/CPE/IL1A/HLA-DQA1/GZMB/HLA-DOA/PRF1/HLA-DPB1/HLA-DPA1/HLA-DMB
ESCA	KEGG_BLADDER_CANCER	KEGG_BLADDER_CANCER	38	0.478538	1.53374	0.0425532	0.102246	0.060968	734	tags=24%, list=5%, signal=22%	VEGFC/EGFR/THBS1/MMP2/MMP9/PGF/TYMP/MMP1/FGFR3
ESCA	KEGG_INTESTINAL_IMMUNE_NETWORK_FOR_IGA_PRODUCTION	KEGG_INTESTINAL_IMMUNE_NETWORK_FOR_IGA_PRODUCTION	25	0.504837	1.49221	0.0425532	0.102246	0.060968	1525	tags=52%, list=11%, signal=46%	HLA-DQA2/TGFB1/CD86/CD40/ITGA4/HLA-DQA1/TNFSF13B/HLA-DOA/CXCR4/HLA-DPB1/HLA-DPA1/CXCL12/HLA-DMB
ESCA	KEGG_PRION_DISEASES	KEGG_PRION_DISEASES	25	0.535233	1.58205	0.0425532	0.102246	0.060968	1023	tags=28%, list=8%, signal=26%	CCL5/PRNP/IL1A/C1QB/C1QA/C1QC/EGR1
ESCA	KEGG_HEDGEHOG_SIGNALING_PATHWAY	KEGG_HEDGEHOG_SIGNALING_PATHWAY	32	0.504621	1.57509	0.0434783	0.103038	0.0614401	1321	tags=31%, list=10%, signal=28%	GAS1/GLI3/WNT9A/WNT7B/BMP8A/WNT5B/RAB23/WNT4/CSNK1A1/WNT10A
ESCA	KEGG_CIRCADIAN_RHYTHM_MAMMAL	KEGG_CIRCADIAN_RHYTHM_MAMMAL	13	0.512949	1.39042	0.0444444	0.103904	0.0619567	2993	tags=46%, list=22%, signal=36%	PER1/PER3/BHLHE40/ARNTL/BHLHE41/CRY2
ESCA	KEGG_RETINOL_METABOLISM	KEGG_RETINOL_METABOLISM	16	-0.550538	-1.54429	0.0483871	0.111613	0.0665535	1824	tags=44%, list=14%, signal=38%	RDH10/RETSAT/CYP2C18/DGAT2/ALDH1A1/DGAT1/CYP3A5
GBM	KEGG_PATHWAYS_IN_CANCER	KEGG_PATHWAYS_IN_CANCER	245	0.317018	1.59832	0.0136986	0.0870871	0.0595332	4973	tags=49%, list=35%, signal=33%	PRKCB/PTCH1/AR/CTNNA2/FGFR2/APC2/ZBTB16/CREBBP/APC/AKT3/DAPK1/CBL/PRKCA/ARNT2/EP300/CSF1R/BCR/MMP9/PIK3R1/MTOR/E2F2/PIK3R5/RXRA/ABL1/TRAF3/GLI3/BCL2/PIK3CB/PDGFRA/PTCH2/AXIN2/RALBP1/WNT7A/SUFU/TGFB2/ITGA2/SOS1/RALGDS/STK36/GSK3B/COL4A1/BRAF/KIT/CEBPA/TRAF1/ITGA6/FOXO1/LAMC3/GLI2/KITLG/EPAS1/LAMB2/PIK3R3/NFKB1/CASP9/CSF3R/PLCG1/PPARD/SOS2/PDGFB/JAK1/MITF/VHL/TPR/COL4A2/MAPK1/PIK3CA/SMAD3/STK4/IGF1…
GBM	KEGG_TIGHT_JUNCTION	KEGG_TIGHT_JUNCTION	90	0.478149	2.0767	0.0149254	0.0870871	0.0595332	3419	tags=48%, list=24%, signal=36%	PPP2R2C/PRKCB/MYH14/MYH7/EPB41/CTNNA2/MAGI1/EPB41L3/AKT3/TJP2/PRKCA/PRKCZ/PRKCE/MPDZ/MYH10/SPTAN1/EPB41L1/MAGI3/ASH1L/EPB41L2/AFDN/LLGL1/MYH9/MAGI2/CLDN11/TJP1/CASK/PRKCD/SRC/GNAI1/MAP3K20/ACTN1/PRKCH/AMOTL1/ACTN4/SYMPK/MRAS/MPP5/TJAP1/ACTN2/CLDN15/CTNNA1/HCLS1
GBM	KEGG_ENDOCYTOSIS	KEGG_ENDOCYTOSIS	155	0.391561	1.87546	0.0151515	0.0870871	0.0595332	3940	tags=43%, list=28%, signal=32%	RAB11FIP4/PSD2/FGFR2/AGAP2/DNAJC6/ARAP2/ARRB1/ASAP2/CBL/DNM1/CCR5/PRKCZ/SH3GL2/MVB12B/PSD/PSD3/IQSEC1/ARAP1/CSF1R/GRK3/FLT1/AGAP1/GIT2/HSPA2/PDGFRA/PLD2/EHD3/PIP5K1C/DNM3/PIKFYVE/NEDD4L/RAB11FIP3/PSD4/DAB2/ACAP3/IQSEC2/ASAP1/SRC/KIT/ERBB3/LDLRAP1/GRK2/GRK5/GIT1/PIP4K2B/SMURF1/RAB11FIP5/IL2RG/RBSN/AP2A1/HGS/AP2A2/DNM2/KDR/AP2B1/IGF1R/RABEP1/RAB11FIP2/LDLR/EPN2/CBLB/SMAP1/PARD3/F2R/TRAF6/EEA1/EGFR
GBM	KEGG_MAPK_SIGNALING_PATHWAY	KEGG_MAPK_SIGNALING_PATHWAY	195	0.346553	1.72111	0.0151515	0.0870871	0.0595332	5193	tags=52%, list=37%, signal=34%	CACNG8/PRKCB/FGFR2/NTRK2/ARRB1/RAPGEF2/AKT3/MAPK8IP3/MAPT/PRKCA/MAPK8IP2/NFATC2/RASGRP3/MAP3K5/MEF2C/NF1/TAOK2/MAPK8IP1/MAP4K4/CACNA1A/HSPA2/RASGRP4/PDGFRA/RASGRP1/NR4A1/DUSP8/TGFB2/FLNA/SOS1/MAP4K1/PRKX/CACNB1/CACNA1G/PPP3CA/PAK1/BRAF/DUSP16/MAP3K20/TAOK1/RASA1/NFKB1/FLNB/PPM1B/SOS2/PDGFB/MAP3K3/MAPK1/MRAS/PLA2G6/MAP3K11/MAP2K7/STK4/MAP3K2/TAOK3/RPS6KA4/SRF/FOS/MAPK10/ELK4/FGF1/MKNK1/PDGFRB/TRAF…
GBM	KEGG_CALCIUM_SIGNALING_PATHWAY	KEGG_CALCIUM_SIGNALING_PATHWAY	85	0.503258	2.14163	0.0153846	0.0870871	0.0595332	2795	tags=44%, list=20%, signal=35%	CAMK2A/PRKCB/ATP2B2/CD38/PRKCA/PLCE1/PDE1B/PTAFR/ITPR2/ITPKB/ADCY9/PTK2B/SLC8A1/ADCY1/ADCY8/PLCB2/NOS3/ITPR1/CACNA1A/ADCY3/PDGFRA/GNAQ/CAMK2G/CAMK2B/ATP2A2/PRKX/CACNA1G/PPP3CA/PLCD1/P2RX7/ERBB3/PLCB1/GNA11/PLCG1/ADCY2/PDE1C/PLCD3
GBM	KEGG_CELL_ADHESION_MOLECULES_CAMS	KEGG_CELL_ADHESION_MOLECULES_CAMS	86	0.477939	2.02587	0.0153846	0.0870871	0.0595332	3029	tags=42%, list=21%, signal=33%	CNTN2/MAG/L1CAM/ITGAL/NRXN1/NEO1/NECTIN1/SIGLEC1/PTPRF/NCAM1/VCAM1/ITGAM/NRXN2/CADM3/PTPRC/HLA-DOA/SDC3/CLDN11/CNTN1/NLGN2/SELPLG/NCAM2/CD4/ITGB2/NLGN4X/CNTNAP1/NLGN1/GLG1/CDH4/ITGA6/CDH2/VCAN/NLGN3/NFASC/CD34/HLA-DQA1
GBM	KEGG_ERBB_SIGNALING_PATHWAY	KEGG_ERBB_SIGNALING_PATHWAY	71	0.438016	1.79935	0.0153846	0.0870871	0.0595332	4077	tags=49%, list=29%, signal=35%	CAMK2A/PRKCB/AKT3/CBL/PRKCA/SHC3/PIK3R1/MTOR/PIK3R5/ABL1/PIK3CB/CAMK2G/GAB1/SOS1/CAMK2B/GSK3B/PAK1/SRC/BRAF/ERBB3/PIK3R3/NRG2/PLCG1/SOS2/MAPK1/PIK3CA/MAP2K7/ABL2/MAPK10/CBLB/STAT5A/ERBB2/EGFR/STAT5B/CRKL
GBM	KEGG_LEUKOCYTE_TRANSENDOTHELIAL_MIGRATION	KEGG_LEUKOCYTE_TRANSENDOTHELIAL_MIGRATION	84	0.471314	1.98742	0.0153846	0.0870871	0.0595332	3627	tags=49%, list=26%, signal=37%	RAPGEF4/PRKCB/ITGAL/CTNNA2/ARHGAP35/PRKCA/CYBB/PTK2B/VCAM1/ITGAM/MMP9/PIK3R1/ARHGAP5/AFDN/PIK3R5/VAV1/PIK3CB/CLDN11/RAPGEF3/ROCK1/CTNND1/VAV2/ITGB2/ROCK2/PTPN11/EZR/NCF1/GNAI1/ACTN1/PIK3R3/PLCG1/ACTN4/PIK3CA/SIPA1/MSN/ACTN2/CLDN15/VCL/CTNNA1/NCF2/F11R
GBM	KEGG_MELANOGENESIS	KEGG_MELANOGENESIS	68	0.447718	1.85833	0.0153846	0.0870871	0.0595332	2954	tags=38%, list=21%, signal=30%	CAMK2A/PRKCB/GNAO1/ADCY5/CREBBP/PRKCA/ADCY9/EP300/ADCY1/ADCY8/PLCB2/ADCY3/GNAQ/CAMK2G/WNT7A/CAMK2B/PRKX/GSK3B/ADCY6/KIT/PLCB1/GNAI1/KITLG/ADCY2/MITF/MAPK1
GBM	KEGG_T_CELL_RECEPTOR_SIGNALING_PATHWAY	KEGG_T_CELL_RECEPTOR_SIGNALING_PATHWAY	75	0.418239	1.73185	0.0153846	0.0870871	0.0595332	4737	tags=53%, list=33%, signal=36%	NFAT5/AKT3/CBL/NFATC3/NFATC2/CARD11/PDPK1/PIK3R1/PTPRC/PIK3R5/VAV1/PIK3CB/RASGRP1/VAV2/CD4/SOS1/GSK3B/PPP3CA/PAK1/PIK3R3/NFKB1/PLCG1/LCP2/SOS2/MAPK1/PIK3CA/NFATC1/MAP2K7/FOS/CBLB/DLG1/MAP3K14/IKBKB/PAK2/IKBKG/MAPK9/MAPK14/PTPN6/GRB2/CHP1
GBM	KEGG_FC_GAMMA_R_MEDIATED_PHAGOCYTOSIS	KEGG_FC_GAMMA_R_MEDIATED_PHAGOCYTOSIS	82	0.494795	2.08244	0.015625	0.0870871	0.0595332	3134	tags=45%, list=22%, signal=35%	PRKCB/DOCK2/MYO10/INPP5D/AKT3/ASAP2/DNM1/PRKCA/PRKCE/SCIN/GAB2/PIK3R1/AMPH/PTPRC/PIK3R5/WASF2/VAV1/PIK3CB/SYK/PLD2/PIP5K1C/DNM3/PIKFYVE/VAV2/PRKCD/ASAP1/PAK1/NCF1/PIK3R3/PLPP3/PLCG1/PIP4K2B/GSN/MAPK1/PIK3CA/PLA2G6/DNM2
GBM	KEGG_FOCAL_ADHESION	KEGG_FOCAL_ADHESION	157	0.296842	1.40696	0.015625	0.0870871	0.0595332	3377	tags=36%, list=24%, signal=27%	PRKCB/TNR/AKT3/ARHGAP35/TLN2/PRKCA/ITGB4/SHC3/PDPK1/RAPGEF1/TLN1/FLT4/PIK3R1/FLT1/ARHGAP5/PIK3R5/VAV1/BCL2/PIK3CB/PDGFRA/ROCK1/TNC/PIP5K1C/VAV2/FLNA/ITGA2/ROCK2/SOS1/GSK3B/DIAPH1/PAK1/COL4A1/SRC/BRAF/ITGA6/LAMC3/ACTN1/LAMB2/PIK3R3/FLNB/SOS2/PDGFB/ACTN4/COL4A2/MAPK1/PIK3CA/VWF/THBS3/KDR/DOCK1/IGF1R/ACTN2/LAMA5/COL5A3/ITGA7/VCL
GBM	KEGG_REGULATION_OF_ACTIN_CYTOSKELETON	KEGG_REGULATION_OF_ACTIN_CYTOSKELETON	157	0.37107	1.75878	0.015625	0.0870871	0.0595332	4140	tags=48%, list=29%, signal=35%	MYH14/ITGAL/FGFR2/PIP4K2A/APC2/APC/TIAM2/ARHGAP35/ITGB4/IQGAP2/CYFIP2/SCIN/SSH2/MYH10/ARHGEF12/NCKAP1L/ARHGEF4/ITGAX/ITGAM/FGD3/PIK3R1/TIAM1/SSH1/PIK3R5/WASF2/VAV1/PIK3CB/MYH9/PDGFRA/ROCK1/PIP5K1C/PIKFYVE/VAV2/ITGA2/ITGB2/ROCK2/SOS1/SLC9A1/DIAPH1/PAK1/EZR/BRAF/ITGA6/IQGAP3/CYFIP1/ACTN1/PIK3R3/ARHGEF6/GIT1/PIP4K2C/PIP4K2B/GSN/SOS2/PDGFB/ACTN4/ABI2/MAPK1/PIK3CA/GNA13/MRAS/DOCK1/MSN/ACTN2/ITGA7/VCL/…
GBM	KEGG_AXON_GUIDANCE	KEGG_AXON_GUIDANCE	109	0.47185	2.10935	0.015873	0.0870871	0.0595332	3027	tags=43%, list=21%, signal=34%	EPHB6/L1CAM/UNC5A/NGEF/PLXNB3/EFNB3/UNC5B/NFAT5/ABLIM1/SEMA4D/NFATC3/SRGAP1/ABLIM2/NFATC2/ARHGEF12/DPYSL5/SEMA6B/PLXNC1/SEMA3B/PLXNA2/NTN1/PLXNB1/SRGAP3/ABL1/EPHA4/SEMA4A/ROCK1/ROBO2/ROBO1/EPHB2/DPYSL2/ROCK2/PLXNB2/SEMA6A/PLXNA3/GSK3B/PPP3CA/PAK1/GNAI1/RASA1/SEMA5B/SEMA6D/PLXNA1/ABLIM3/MAPK1/SRGAP2/NFATC1
GBM	KEGG_B_CELL_RECEPTOR_SIGNALING_PATHWAY	KEGG_B_CELL_RECEPTOR_SIGNALING_PATHWAY	61	0.459552	1.85913	0.015873	0.0870871	0.0595332	3027	tags=41%, list=21%, signal=32%	PRKCB/INPP5D/NFAT5/AKT3/NFATC3/NFATC2/RASGRP3/CARD11/BLNK/PIK3R1/PIK3R5/VAV1/PIK3CB/SYK/VAV2/PIK3AP1/SOS1/GSK3B/PPP3CA/PIK3R3/NFKB1/SOS2/MAPK1/PIK3CA/NFATC1
GBM	KEGG_GNRH_SIGNALING_PATHWAY	KEGG_GNRH_SIGNALING_PATHWAY	70	0.422966	1.72308	0.015873	0.0870871	0.0595332	3335	tags=43%, list=24%, signal=33%	CAMK2A/PRKCB/ADCY5/PRKCA/ITPR2/ADCY9/PTK2B/ADCY1/ADCY8/PLCB2/ITPR1/ADCY3/GNAQ/CAMK2G/PLD2/SOS1/CAMK2B/PRKCD/PRKX/ADCY6/SRC/PLCB1/GNA11/ADCY2/SOS2/MAP3K3/MAPK1/PLA2G6/MAP2K7/MAP3K2
GBM	KEGG_INSULIN_SIGNALING_PATHWAY	KEGG_INSULIN_SIGNALING_PATHWAY	115	0.344376	1.55519	0.015873	0.0870871	0.0595332	4627	tags=48%, list=33%, signal=32%	INPP5D/AKT3/CBL/ACACB/PTPRF/PRKCZ/LIPE/SHC3/PDPK1/RAPGEF1/ACACA/PIK3R1/FASN/MTOR/PIK3R5/PIK3CB/INSR/RPTOR/PRKAR2B/TSC2/PYGM/PPARGC1A/TSC1/SORBS1/SOS1/HK2/SREBF1/EXOC7/PRKX/GSK3B/BRAF/FOXO1/PIK3R3/HK1/SOS2/MAPK1/PIK3CA/IRS1/PPP1R3D/PRKAR2A/MAPK10/CBLB/MKNK1/IRS2/PRKAR1B/PHKB/CRKL/PHKA2/IKBKB/PRKAR1A/GYS1/MAPK9/SH2B2/PRKACB/PCK2
GBM	KEGG_WNT_SIGNALING_PATHWAY	KEGG_WNT_SIGNALING_PATHWAY	114	0.390732	1.75966	0.015873	0.0870871	0.0595332	2304	tags=28%, list=16%, signal=24%	CAMK2A/DAAM2/PRKCB/APC2/CREBBP/APC/NFAT5/PRKCA/NFATC3/NKD1/NFATC2/SFRP4/EP300/CHD8/PLCB2/TBL1X/LRP6/CAMK2G/ROCK1/DAAM1/AXIN2/WNT7A/FRAT1/ROCK2/CAMK2B/CXXC4/FBXW11/PRKX/GSK3B/PPP3CA/VANGL2/PLCB1
GBM	KEGG_CHEMOKINE_SIGNALING_PATHWAY	KEGG_CHEMOKINE_SIGNALING_PATHWAY	132	0.410455	1.87261	0.016129	0.0870871	0.0595332	4302	tags=51%, list=30%, signal=36%	CXCL9/CX3CR1/PRKCB/ADCY5/DOCK2/TIAM2/ARRB1/AKT3/CCR5/PRKCZ/SHC3/ADCY9/PTK2B/ADCY1/ADCY8/GRK3/GNG3/PIK3R1/PLCB2/TIAM1/PREX1/PIK3R5/VAV1/FOXO3/PIK3CB/ADCY3/ROCK1/ELMO1/VAV2/ROCK2/SOS1/CCR1/PRKCD/JAK2/PRKX/GSK3B/ADCY6/PAK1/NCF1/BRAF/PLCB1/GNAI1/PIK3R3/NFKB1/GRK2/GRK5/ADCY2/SOS2/MAPK1/PIK3CA/GNG7/WAS/STAT3/CX3CL1/PARD3/CCL4/BCAR1/HCK/STAT5B/CRKL/STAT1/LYN/STAT2/PLCB3/IKBKB/IKBKG/CCL4L2
GBM	KEGG_FC_EPSILON_RI_SIGNALING_PATHWAY	KEGG_FC_EPSILON_RI_SIGNALING_PATHWAY	55	0.436361	1.71218	0.016129	0.0870871	0.0595332	3169	tags=42%, list=22%, signal=33%	PRKCB/INPP5D/AKT3/PRKCA/PRKCE/GAB2/PDPK1/PIK3R1/PIK3R5/VAV1/PIK3CB/SYK/VAV2/SOS1/PRKCD/PIK3R3/PLCG1/LCP2/SOS2/MAPK1/PIK3CA/PLA2G6/MAP2K7
GBM	KEGG_GLIOMA	KEGG_GLIOMA	55	0.425899	1.67113	0.016129	0.0870871	0.0595332	4070	tags=49%, list=29%, signal=35%	CAMK2A/PRKCB/AKT3/PRKCA/SHC3/PIK3R1/MTOR/E2F2/PIK3R5/PIK3CB/PDGFRA/CAMK2G/SOS1/CAMK2B/BRAF/PIK3R3/PLCG1/SOS2/PDGFB/MAPK1/PIK3CA/IGF1R/PDGFRB/TP53/EGFR/PTEN/MDM2
GBM	KEGG_NEUROACTIVE_LIGAND_RECEPTOR_INTERACTION	KEGG_NEUROACTIVE_LIGAND_RECEPTOR_INTERACTION	60	0.533223	2.14211	0.016129	0.0870871	0.0595332	3743	tags=55%, list=26%, signal=41%	CHRNB2/GRM3/PTAFR/GABRD/S1PR1/GRIK3/LTB4R/THRB/GRID1/GRIA2/GRIK5/APLNR/P2RY13/F2RL1/GRIA3/GRIK1/S1PR3/FPR3/P2RY1/GABBR1/GRIK4/GABBR2/OPRL1/P2RX7/ADCYAP1R1/GRIA4/P2RY11/NR3C1/C3AR1/THRA/GRIN2D/PARD3/F2R
GBM	KEGG_ARRHYTHMOGENIC_RIGHT_VENTRICULAR_CARDIOMYOPATHY_ARVC	KEGG_ARRHYTHMOGENIC_RIGHT_VENTRICULAR_CARDIOMYOPATHY_ARVC	42	0.467711	1.76121	0.0163934	0.0870871	0.0595332	3391	tags=43%, list=24%, signal=33%	SGCB/CACNG8/CTNNA2/DMD/ITGB4/SLC8A1/GJA1/ITGA2/ATP2A2/CACNB1/DAG1/ITGA6/CDH2/ACTN1/ACTN4/ACTN2/ITGA7/CTNNA1
GBM	KEGG_LONG_TERM_DEPRESSION	KEGG_LONG_TERM_DEPRESSION	45	0.488268	1.83554	0.0163934	0.0870871	0.0595332	3252	tags=47%, list=23%, signal=36%	PRKCB/GNAO1/PRKCA/ITPR2/GUCY1A1/PLCB2/GRIA2/ITPR1/CACNA1A/GNAQ/GUCY1A2/GRIA3/GNAZ/BRAF/PLCB1/GNA11/GNAI1/MAPK1/GNA13/PLA2G6/IGF1R
GBM	KEGG_NOTCH_SIGNALING_PATHWAY	KEGG_NOTCH_SIGNALING_PATHWAY	45	0.505851	1.90164	0.0163934	0.0870871	0.0595332	4075	tags=51%, list=29%, signal=37%	DLL1/CREBBP/NOTCH1/MAML3/DTX4/NOTCH2/EP300/NCOR2/DLL3/NOTCH3/MAML1/MAML2/DTX1/JAG2/DTX3L/DTX3/HES5/KAT2B/ADAM17/DLL4/NOTCH4/NUMB/DVL3
GBM	KEGG_ENDOMETRIAL_CANCER	KEGG_ENDOMETRIAL_CANCER	46	0.516708	1.93269	0.0166667	0.0870871	0.0595332	3995	tags=52%, list=28%, signal=38%	CTNNA2/APC2/APC/AKT3/PDPK1/PIK3R1/PIK3R5/FOXO3/PIK3CB/AXIN2/SOS1/GSK3B/BRAF/PIK3R3/CASP9/SOS2/MAPK1/PIK3CA/AXIN1/CTNNA1/ERBB2/TP53/EGFR/PTEN
GBM	KEGG_INOSITOL_PHOSPHATE_METABOLISM	KEGG_INOSITOL_PHOSPHATE_METABOLISM	44	0.537564	2.00814	0.0166667	0.0870871	0.0595332	2965	tags=50%, list=21%, signal=40%	PIP4K2A/PI4KA/PLCE1/SYNJ1/PIK3C2B/ITPKB/PLCB2/PIK3CB/SYNJ2/ALDH6A1/PIP5K1C/PIKFYVE/INPP4A/INPPL1/ITPK1/PLCD1/PLCB1/PLCG1/PIP4K2C/PIP4K2B/PLCD3/PIK3CA
GBM	KEGG_LONG_TERM_POTENTIATION	KEGG_LONG_TERM_POTENTIATION	51	0.478154	1.83028	0.0166667	0.0870871	0.0595332	2304	tags=37%, list=16%, signal=31%	CAMK2A/PRKCB/CREBBP/PRKCA/ITPR2/EP300/ADCY1/ADCY8/PLCB2/GRIA2/ITPR1/GNAQ/RAPGEF3/CAMK2G/CAMK2B/PRKX/PPP3CA/BRAF/PLCB1
GBM	KEGG_NEUROTROPHIN_SIGNALING_PATHWAY	KEGG_NEUROTROPHIN_SIGNALING_PATHWAY	108	0.377076	1.66062	0.0166667	0.0870871	0.0595332	4715	tags=51%, list=33%, signal=34%	CAMK2A/NTRK2/AKT3/FRS2/SHC3/PDPK1/MAP3K5/RAPGEF1/SORT1/PIK3R1/KIDINS220/PIK3R5/ABL1/FOXO3/BCL2/PIK3CB/CAMK2G/GAB1/SOS1/CAMK2B/PRKCD/PTPN11/ZNF274/GSK3B/BRAF/PIK3R3/NFKB1/NTRK3/PLCG1/SOS2/MAP3K3/MAPK1/PIK3CA/MAP2K7/IRS1/IRAK2/RPS6KA4/YWHAG/SH2B3/SH2B1/MAPK10/IRS2/TRAF6/TP53/YWHAH/MAP3K1/CRKL/IKBKB/RPS6KA3/PSEN1/MAPK9/MAPK14/SH2B2/PRDM4/GRB2
GBM	KEGG_GAP_JUNCTION	KEGG_GAP_JUNCTION	64	0.461375	1.82359	0.0169492	0.0870871	0.0595332	2954	tags=44%, list=21%, signal=35%	PRKCB/ADCY5/PRKCA/TUBB4A/ITPR2/ADCY9/GUCY1A1/ADCY1/ADCY8/PLCB2/ITPR1/ADCY3/PDGFRA/GNAQ/TJP1/GJA1/GUCY1A2/SOS1/PRKX/ADCY6/SRC/PLCB1/GNA11/GNAI1/ADCY2/SOS2/PDGFB/MAPK1
GBM	KEGG_DILATED_CARDIOMYOPATHY	KEGG_DILATED_CARDIOMYOPATHY	49	0.487177	1.80735	0.0172414	0.0870871	0.0595332	2333	tags=39%, list=16%, signal=32%	SGCB/CACNG8/MYH7/DMD/ADCY5/ITGB4/ADCY9/SLC8A1/ADCY1/ADCY8/ADCY3/TGFB2/ITGA2/ATP2A2/PRKX/CACNB1/ADCY6/DAG1/ITGA6
GBM	KEGG_LYSINE_DEGRADATION	KEGG_LYSINE_DEGRADATION	43	0.444063	1.63263	0.0172414	0.0870871	0.0595332	1835	tags=28%, list=13%, signal=24%	AASS/NSD1/SETD1B/ASH1L/SETD1A/DOT1L/EHMT1/OGDH/NSD2/SETD2/SETD7/EHHADH
GBM	KEGG_PHOSPHATIDYLINOSITOL_SIGNALING_SYSTEM	KEGG_PHOSPHATIDYLINOSITOL_SIGNALING_SYSTEM	57	0.598284	2.31505	0.0172414	0.0870871	0.0595332	2965	tags=58%, list=21%, signal=46%	PRKCB/PIP4K2A/INPP5D/DGKB/PI4KA/PRKCA/PLCE1/SYNJ1/PIK3C2B/ITPR2/ITPKB/PIK3R1/PLCB2/PIK3R5/ITPR1/PIK3CB/SYNJ2/PIP5K1C/PIKFYVE/DGKD/INPP4A/INPPL1/DGKQ/ITPK1/PLCD1/PLCB1/PIK3R3/DGKZ/PLCG1/PIP4K2C/PIP4K2B/PLCD3/PIK3CA
GBM	KEGG_TASTE_TRANSDUCTION	KEGG_TASTE_TRANSDUCTION	10	0.682119	1.64092	0.0175439	0.0870871	0.0595332	2123	tags=60%, list=15%, signal=51%	ADCY8/GNG3/PLCB2/CACNA1A/PRKX/ADCY6
GBM	KEGG_HEDGEHOG_SIGNALING_PATHWAY	KEGG_HEDGEHOG_SIGNALING_PATHWAY	29	0.510764	1.71076	0.0181818	0.0870871	0.0595332	5444	tags=72%, list=38%, signal=45%	PTCH1/GLI3/PTCH2/WNT7A/SUFU/FBXW11/PRKX/STK36/GSK3B/GLI2/BTRC/CSNK1G1/ZIC2/CSNK1G2/CSNK1A1/BMP7/PRKACB/CSNK1D/PRKACA/CSNK1E/GAS1
GBM	KEGG_PROTEIN_EXPORT	KEGG_PROTEIN_EXPORT	24	-0.64013	-2.12791	0.0181818	0.0870871	0.0595332	3543	tags=62%, list=25%, signal=47%	SRP9P1/SPCS3/SPCS2/SRP19/SRP72/SRP14/IMMP2L/SPCS1/SRP9/SRPRB/SEC11A/SEC61B/SEC11C/IMMP1L/SEC61G
GBM	KEGG_DORSO_VENTRAL_AXIS_FORMATION	KEGG_DORSO_VENTRAL_AXIS_FORMATION	18	0.625328	1.84355	0.0185185	0.0870871	0.0595332	4009	tags=78%, list=28%, signal=56%	NOTCH1/SPIRE1/NOTCH2/NOTCH3/FMN2/SOS1/SPIRE2/SOS2/ETS2/MAPK1/ETS1/EGFR/NOTCH4/ETV6
GBM	KEGG_ALDOSTERONE_REGULATED_SODIUM_REABSORPTION	KEGG_ALDOSTERONE_REGULATED_SODIUM_REABSORPTION	26	0.641285	2.0503	0.0192308	0.0880567	0.060196	3320	tags=65%, list=23%, signal=50%	PRKCB/NR3C2/ATP1A3/PRKCA/PDPK1/PIK3R1/PIK3R5/PIK3CB/INSR/NEDD4L/ATP1A2/ATP1B1/PIK3R3/MAPK1/PIK3CA/ATP1A1/IRS1
GBM	KEGG_ARACHIDONIC_ACID_METABOLISM	KEGG_ARACHIDONIC_ACID_METABOLISM	28	-0.536048	-1.85879	0.0204082	0.0887755	0.0606874	652	tags=29%, list=5%, signal=27%	GPX4/PLA2G5/GPX1/PTGES/AKR1C3/GPX7/GPX3/PLA2G2A
GBM	KEGG_METABOLISM_OF_XENOBIOTICS_BY_CYTOCHROME_P450	KEGG_METABOLISM_OF_XENOBIOTICS_BY_CYTOCHROME_P450	19	-0.614656	-1.83624	0.0204082	0.0887755	0.0606874	2400	tags=53%, list=17%, signal=44%	GSTM3/GSTK1/MGST1/ADH5/MGST2/GSTP1/MGST3/AKR1C3/GSTO1/CYP1B1
GBM	KEGG_ABC_TRANSPORTERS	KEGG_ABC_TRANSPORTERS	24	0.608917	1.89489	0.0212766	0.0902958	0.0617267	4261	tags=62%, list=30%, signal=44%	ABCA2/ABCA7/ABCA3/ABCA8/ABCB1/ABCC1/ABCD2/ABCG1/ABCA1/ABCD1/ABCC10/ABCC5/ABCG2/TAP2/ABCC4
GBM	KEGG_CARDIAC_MUSCLE_CONTRACTION	KEGG_CARDIAC_MUSCLE_CONTRACTION	49	-0.488047	-2.05026	0.0227273	0.0941558	0.0643655	1311	tags=41%, list=9%, signal=37%	COX4I1/COX4I2/UQCRHL/COX6C/COX5A/COX7C/COX6B1/COX7A2L/TPM2/COX8A/CYC1/COX7A1/UQCRH/UQCR10/COX5B/COX6A1/UQCR11/UQCRQ/COX7B/COX7A2
GBM	KEGG_ALZHEIMERS_DISEASE	KEGG_ALZHEIMERS_DISEASE	138	-0.555734	-2.71886	0.0243902	0.0943089	0.0644701	1937	tags=50%, list=14%, signal=44%	HSD17B10/ATP5F1D/UQCRB/NDUFA8/NDUFS6/FAS/UQCRFS1/NDUFB10/BID/CYCS/NDUFS8/CALM2/CDK5/NDUFC2/SDHB/COX4I1/PSENEN/BAD/COX4I2/UQCRHL/ATP5PB/COX6C/NDUFA9/SDHD/NDUFS3/ATP5PD/NDUFB4/NDUFC1/ATP5PF/COX5A/COX7C/NDUFB8/NDUFS5/NDUFS4/NDUFA7/NDUFA6/NDUFAB1/ATP5MC3/ATP5F1C/NDUFB2/NDUFB6/ATP5MC2/COX6B1/COX7A2L/COX8A/CYC1/COX7A1/NDUFB3/ATP5PO/NDUFA1/NDUFA3/NDUFV2/UQCRH/NDUFA4L2/ATP5F1E/UQCR10/NDUFB5/COX5B/ATP5MC1…
GBM	KEGG_OXIDATIVE_PHOSPHORYLATION	KEGG_OXIDATIVE_PHOSPHORYLATION	118	-0.709699	-3.38073	0.0243902	0.0943089	0.0644701	1780	tags=58%, list=13%, signal=51%	UQCRFS1/NDUFB10/NDUFS8/NDUFC2/ATP6V1B1/SDHB/COX4I1/COX4I2/UQCRHL/ATP5PB/COX6C/NDUFA9/PPA2/SDHD/NDUFS3/ATP6V1G1/ATP5PD/NDUFB4/NDUFC1/ATP5PF/COX5A/COX7C/NDUFB8/NDUFS5/ATP6V0E1/NDUFS4/NDUFA7/NDUFA6/NDUFAB1/ATP5MC3/COX17/ATP5F1C/NDUFB2/NDUFB6/ATP5MC2/COX6B1/COX7A2L/COX8A/CYC1/COX7A1/NDUFB3/ATP5PO/NDUFA1/NDUFA3/NDUFV2/UQCRH/ATP5ME/NDUFA4L2/ATP5F1E/UQCR10/ATP6V0B/ATP6V1F/ATP5MG/NDUFB5/NDUFA11/COX5B/ATP…
GBM	KEGG_PARKINSONS_DISEASE	KEGG_PARKINSONS_DISEASE	116	-0.6271	-2.93433	0.0243902	0.0943089	0.0644701	2246	tags=56%, list=16%, signal=48%	ATP5F1D/UQCRB/NDUFA8/VDAC3/NDUFS6/UQCRFS1/NDUFB10/SLC25A5/CYCS/NDUFS8/PARK7/NDUFC2/SDHB/COX4I1/COX4I2/UQCRHL/ATP5PB/COX6C/NDUFA9/SDHD/NDUFS3/ATP5PD/NDUFB4/NDUFC1/ATP5PF/COX5A/COX7C/NDUFB8/NDUFS5/NDUFS4/NDUFA7/NDUFA6/NDUFAB1/ATP5MC3/ATP5F1C/NDUFB2/NDUFB6/ATP5MC2/COX6B1/COX7A2L/COX8A/CYC1/COX7A1/NDUFB3/ATP5PO/NDUFA1/NDUFA3/NDUFV2/UQCRH/NDUFA4L2/ATP5F1E/UQCR10/NDUFB5/COX5B/ATP5MC1/NDUFB9/COX6A1/NDUF…
GBM	KEGG_GLUTATHIONE_METABOLISM	KEGG_GLUTATHIONE_METABOLISM	39	-0.51438	-1.88356	0.025	0.0945652	0.0646453	2400	tags=59%, list=17%, signal=49%	GSS/GSTM1/RRM2/GSR/GSTA4/SMS/GGCT/GSTZ1/ODC1/GSTM3/GSTK1/MGST1/SRM/TXNDC12/MGST2/GSTP1/GPX4/MGST3/ANPEP/GPX1/GPX7/GPX3/GSTO1
GBM	KEGG_PROTEASOME	KEGG_PROTEASOME	41	-0.653162	-2.43956	0.025641	0.0949264	0.0648922	3458	tags=68%, list=24%, signal=52%	PSMD6/PSMB7/PSMD4/PSMB10/PSMC3/PSMC2/PSME2/PSMB6/PSMB5/PSMD14/PSMB9/SEM1/PSMC6/PSMB1/PSMA3/PSMA1/PSME1/PSMD8/PSMB4/PSMA6/PSMA5/PSMA4/PSMD13/PSMB8/POMP/PSMA7/PSMA2/PSMB3
GBM	KEGG_HUNTINGTONS_DISEASE	KEGG_HUNTINGTONS_DISEASE	154	-0.555453	-2.79254	0.027027	0.0959735	0.065608	2259	tags=49%, list=16%, signal=42%	CREB3/ATP5F1D/UQCRB/NDUFA8/VDAC3/TBPL1/NDUFS6/UQCRFS1/NDUFB10/SLC25A5/CYCS/NDUFS8/CLTA/NDUFC2/POLR2H/POLR2I/SDHB/COX4I1/AP2S1/COX4I2/UQCRHL/ATP5PB/COX6C/NDUFA9/CREB3L1/SDHD/NDUFS3/ATP5PD/NDUFB4/NDUFC1/POLR2J/ATP5PF/COX5A/COX7C/NDUFB8/NDUFS5/NDUFS4/NDUFA7/NDUFA6/NDUFAB1/ATP5MC3/ATP5F1C/NDUFB2/NDUFB6/ATP5MC2/COX6B1/COX7A2L/POLR2K/COX8A/POLR2G/GPX1/CYC1/COX7A1/NDUFB3/ATP5PO/NDUFA1/NDUFA3/NDUFV2/UQCR…
GBM	KEGG_RIBOSOME	KEGG_RIBOSOME	85	-0.870467	-3.79142	0.027027	0.0959735	0.065608	1673	tags=96%, list=12%, signal=86%	UBA52/RPL37/RPL7/RPL3/RPL11/RPL6/RPL4/RPL36AL/RPL13/RPS23/RPL28/RPL15/RPL14/RPS28/RPS15/RPL26L1/RPL19/RPL23/RPS26/RPS4X/RPL30/RPL23A/RPLP2/RPL12/RPL7A/RPS24/RPL10/RPS25/RPL38/RPS27L/RPS20/RPS27/RPL10A/RPL18/RPS13/RPL36A/RPL29/RPL26/RPL8/RPL37A/RPS9/RPL34/FAU/RPS27A/RPS6/RPL35A/RPLP0/RPS19/RSL24D1/MRPL13/RPL13A/RPLP1/RPL32/RPL21/RPS12/RPS11/RPL17/RPL31/RPL41/RPSA/RPL36/RPL5/RPS17/RPS16/RPS5/RPS3/R…
GBM	KEGG_PYRIMIDINE_METABOLISM	KEGG_PYRIMIDINE_METABOLISM	87	-0.396608	-1.74829	0.0277778	0.0966667	0.0660819	3110	tags=36%, list=22%, signal=28%	NT5M/POLR3G/POLR3F/POLE2/TK1/DCK/NME4/POLE3/POLR1C/POLR1D/ITPA/DUT/NME5/NT5E/NT5C/CDA/POLR3K/POLR2H/POLR2I/NME3/NUDT2/UPP1/POLR2J/NME1-NME2/POLR2K/POLR2G/NME2/DTYMK/POLR2L/NME1/POLE4
GBM	KEGG_NATURAL_KILLER_CELL_MEDIATED_CYTOTOXICITY	KEGG_NATURAL_KILLER_CELL_MEDIATED_CYTOTOXICITY	77	0.365113	1.54089	0.0298507	0.0983051	0.0672019	3027	tags=35%, list=21%, signal=28%	PRKCB/ITGAL/NFAT5/PRKCA/NFATC3/NFATC2/SHC3/PTK2B/PIK3R1/PIK3R5/VAV1/PIK3CB/SYK/VAV2/ITGB2/SOS1/PTPN11/PPP3CA/PAK1/BRAF/PIK3R3/PLCG1/LCP2/SOS2/MAPK1/PIK3CA/NFATC1
GBM	KEGG_JAK_STAT_SIGNALING_PATHWAY	KEGG_JAK_STAT_SIGNALING_PATHWAY	78	0.375987	1.59127	0.030303	0.0983051	0.0672019	4785	tags=49%, list=34%, signal=32%	CREBBP/AKT3/CBL/CSF2RB/SOCS7/IL6R/EP300/PIK3R1/PIK3R5/PIK3CB/IL10RA/SOS1/JAK2/PTPN11/LIFR/PIK3R3/CSF3R/TYK2/SOS2/IL2RG/JAK1/PIK3CA/PIM1/PIAS1/STAT3/CBLB/STAT5A/IL4R/CCND2/PIAS4/STAT5B/STAT1/STAT2/IFNAR1/PTPN6/STAT6/GRB2/CCND1
GBM	KEGG_CHRONIC_MYELOID_LEUKEMIA	KEGG_CHRONIC_MYELOID_LEUKEMIA	69	0.36404	1.50478	0.0307692	0.0983051	0.0672019	4966	tags=52%, list=35%, signal=34%	AKT3/CBL/SHC3/GAB2/BCR/PIK3R1/E2F2/PIK3R5/ABL1/PIK3CB/TGFB2/SOS1/PTPN11/BRAF/PIK3R3/NFKB1/SOS2/MAPK1/PIK3CA/SMAD3/CBLB/STAT5A/TGFBR2/TP53/MDM2/STAT5B/CRKL/IKBKB/IKBKG/E2F1/MECOM/GRB2/CCND1/TGFBR1/TGFB1/KRAS
GBM	KEGG_NON_SMALL_CELL_LUNG_CANCER	KEGG_NON_SMALL_CELL_LUNG_CANCER	47	0.419223	1.59765	0.031746	0.0983051	0.0672019	5114	tags=60%, list=36%, signal=38%	PRKCB/AKT3/PRKCA/PDPK1/PIK3R1/E2F2/PIK3R5/RXRA/FOXO3/PIK3CB/SOS1/BRAF/PIK3R3/CASP9/PLCG1/SOS2/MAPK1/PIK3CA/STK4/ERBB2/TP53/EGFR/E2F1/RASSF5/GRB2/CCND1/KRAS/E2F3
GBM	KEGG_VASCULAR_SMOOTH_MUSCLE_CONTRACTION	KEGG_VASCULAR_SMOOTH_MUSCLE_CONTRACTION	73	0.389495	1.58972	0.031746	0.0983051	0.0672019	3069	tags=44%, list=22%, signal=35%	PRKCB/ADCY5/PRKCA/PRKCE/ITPR2/KCNMB4/ARHGEF12/ADCY9/GUCY1A1/ADCY1/ADCY8/PLCB2/ARHGEF11/ITPR1/ADCY3/GNAQ/PPP1R12B/ROCK1/KCNMA1/GUCY1A2/ROCK2/PRKCD/PRKX/ADCY6/BRAF/PLCB1/GNA11/PRKCH/ADCY2/MAPK1/GNA13/PLA2G6
GBM	KEGG_COLORECTAL_CANCER	KEGG_COLORECTAL_CANCER	58	0.379957	1.5022	0.0327869	0.0983051	0.0672019	4966	tags=52%, list=35%, signal=34%	APC2/APC/AKT3/PIK3R1/PIK3R5/BCL2/PIK3CB/AXIN2/TGFB2/RALGDS/GSK3B/BRAF/PIK3R3/CASP9/MAPK1/PIK3CA/SMAD3/APPL1/AXIN1/FOS/MAPK10/TGFBR2/TP53/MSH2/MSH6/MAPK9/CCND1/TGFBR1/TGFB1/KRAS
GBM	KEGG_VEGF_SIGNALING_PATHWAY	KEGG_VEGF_SIGNALING_PATHWAY	58	0.367585	1.45329	0.0327869	0.0983051	0.0672019	3144	tags=34%, list=22%, signal=27%	PRKCB/NFAT5/AKT3/PRKCA/NFATC3/NFATC2/PIK3R1/NOS3/PIK3R5/PIK3CB/PPP3CA/SRC/PIK3R3/CASP9/PLCG1/MAPK1/PIK3CA/NFATC1/PLA2G6/KDR
GBM	KEGG_VIRAL_MYOCARDITIS	KEGG_VIRAL_MYOCARDITIS	50	0.408365	1.54925	0.0327869	0.0983051	0.0672019	2564	tags=28%, list=18%, signal=23%	SGCB/MYH14/MYH7/ITGAL/DMD/MYH10/EIF4G3/ABL1/HLA-DOA/MYH9/ITGB2/EIF4G1/DAG1/CASP9
GBM	KEGG_ACUTE_MYELOID_LEUKEMIA	KEGG_ACUTE_MYELOID_LEUKEMIA	51	0.397416	1.52123	0.0333333	0.0983051	0.0672019	6134	tags=67%, list=43%, signal=38%	ZBTB16/AKT3/PIK3R1/MTOR/PIK3R5/PIK3CB/SOS1/BRAF/KIT/CEBPA/PIK3R3/NFKB1/PPARD/SOS2/MAPK1/PIK3CA/PIM1/STAT3/STAT5A/STAT5B/IKBKB/IKBKG/SPI1/GRB2/CCND1/KRAS/RPS6KB1/TCF7L2/TCF7L1/LEF1/RAF1/AKT1/MAPK3/RELA
GBM	KEGG_PROSTATE_CANCER	KEGG_PROSTATE_CANCER	78	0.351099	1.48594	0.0454545	0.131818	0.0901116	4373	tags=47%, list=31%, signal=33%	AR/FGFR2/CREBBP/AKT3/PDPK1/EP300/PIK3R1/MTOR/E2F2/PIK3R5/BCL2/PIK3CB/PDGFRA/SOS1/GSK3B/BRAF/FOXO1/PIK3R3/NFKB1/CASP9/CREB5/SOS2/PDGFB/MAPK1/PIK3CA/CREB3L2/IGF1R/ERBB2/PDGFRB/TP53/EGFR/PTEN/MDM2/IKBKB/IKBKG/CCNE2/E2F1
GBM	KEGG_ADHERENS_JUNCTION	KEGG_ADHERENS_JUNCTION	67	0.356249	1.46159	0.047619	0.135831	0.0928551	3983	tags=46%, list=28%, signal=33%	CTNNA2/NECTIN1/CREBBP/PTPRF/EP300/AFDN/WASF2/INSR/FER/TJP1/CTNND1/SORBS1/PTPRJ/PTPRB/FARP2/SRC/ACTN1/ACTN4/MAPK1/SMAD3/IGF1R/ACTN2/VCL/CTNNA1/WAS/WASF3/PARD3/ERBB2/TGFBR2/EGFR/NLK
HNSC	KEGG_ALZHEIMERS_DISEASE	KEGG_ALZHEIMERS_DISEASE	140	-0.538592	-2.28663	0.0131579	0.0909572	0.0567786	2214	tags=48%, list=18%, signal=40%	PSENEN/NDUFA5/UQCRC1/MT-CO2/COX4I2/CALML3/NDUFB4/CYC1/CYCS/NDUFA9/ATP5MC3/NDUFS4/ATP5F1C/NDUFV1/NDUFA8/CDK5/ATP5PD/NDUFC1/ATP5MC2/BID/BAD/COX8A/ATP5PF/NDUFB10/NDUFAB1/HSD17B10/NDUFB5/NDUFB6/NDUFB3/NDUFV2/NDUFS7/NDUFS3/UQCRFS1/NDUFB8/UQCR10/NDUFA4/APOE/NDUFB9/NDUFA6/COX7C/UQCRH/COX6A1/COX5A/NDUFS8/NDUFS5/UQCRB/COX7A2/NDUFC2/NDUFB2/ATP5MC1/ATP5PO/COX4I1/COX7B/ATP5F1E/UQCR11/NDUFA2/NDUFA7/NDUFA3/COX…
HNSC	KEGG_HUNTINGTONS_DISEASE	KEGG_HUNTINGTONS_DISEASE	149	-0.56619	-2.43936	0.0135135	0.0909572	0.0567786	2197	tags=52%, list=18%, signal=43%	NDUFA5/UQCRC1/SLC25A6/POLR2K/CLTB/MT-CO2/COX4I2/NDUFB4/CYC1/POLR2G/CYCS/NDUFA9/ATP5MC3/NDUFS4/ATP5F1C/NDUFV1/NDUFA8/SLC25A4/BAX/VDAC3/ATP5PD/NDUFC1/ATP5MC2/CLTA/BBC3/COX8A/ATP5PF/GPX1/NDUFB10/NDUFAB1/NDUFB5/NDUFB6/NDUFB3/NDUFV2/NDUFS7/CREB3L4/NDUFS3/UQCRFS1/NDUFB8/SOD1/UQCR10/NDUFA4/AP2S1/POLR2L/NDUFB9/NDUFA6/COX7C/UQCRH/COX6A1/COX5A/NDUFS8/NDUFS5/UQCRB/COX7A2/NDUFC2/POLR2J/NDUFB2/ATP5MC1/ATP5PO/…
HNSC	KEGG_SPLICEOSOME	KEGG_SPLICEOSOME	123	-0.468833	-1.95416	0.0135135	0.0909572	0.0567786	3243	tags=45%, list=27%, signal=33%	SRSF2/SF3A2/TRA2A/BCAS2/NCBP2/PRPF3/SRSF7/HNRNPA1L2/THOC1/SYF2/HNRNPA1/DDX39B/SRSF3/RBM17/XAB2/PPIE/CWC15/PHF5A/THOC3/MAGOH/PRPF31/SNRPB2/SNU13/SNRPD3/RBM8A/LSM6/SNRPC/ALYREF/ISY1/SNRNP70/HSPA1A/SNRPA1/SNRPA/TXNL4A/HSPA1B/BUD31/PQBP1/SNRPB/SF3B6/MAGOHB/LSM8/LSM2/PPIH/SF3B5/SNRPD1/HSPA6/LSM5/LSM3/LSM4/SNRPG/CCDC12/SNRPD2/SNRPF/SNRPE/LSM7
HNSC	KEGG_OXIDATIVE_PHOSPHORYLATION	KEGG_OXIDATIVE_PHOSPHORYLATION	114	-0.683579	-2.82453	0.0140845	0.0909572	0.0567786	2658	tags=68%, list=22%, signal=53%	MT-CO3/COX7A1/ATP6V0E1/NDUFV3/COX7A2L/NDUFA4L2/PPA1/PPA2/NDUFA5/UQCRC1/MT-CO2/COX4I2/NDUFB4/CYC1/ATP6V1F/TCIRG1/NDUFA9/ATP5MC3/NDUFS4/ATP6V0B/ATP5F1C/NDUFV1/NDUFA8/MT-ND3/ATP5PD/NDUFC1/ATP5MC2/COX8A/ATP5PF/NDUFB10/NDUFAB1/NDUFB5/NDUFB6/NDUFB3/NDUFV2/NDUFS7/NDUFS3/UQCRFS1/NDUFB8/UQCR10/NDUFA4/NDUFB9/NDUFA6/COX7C/UQCRH/ATP5MF/COX6A1/COX5A/ATP6V0E2/NDUFS8/COX17/NDUFS5/UQCRB/COX7A2/NDUFC2/NDUFB2/ATP5…
HNSC	KEGG_PARKINSONS_DISEASE	KEGG_PARKINSONS_DISEASE	111	-0.644938	-2.63878	0.0142857	0.0909572	0.0567786	2694	tags=65%, list=22%, signal=51%	UBB/MT-CO3/COX7A1/VDAC2/NDUFV3/COX7A2L/NDUFA4L2/PARK7/NDUFA5/UQCRC1/SLC25A6/MT-CO2/COX4I2/NDUFB4/CYC1/CYCS/NDUFA9/ATP5MC3/NDUFS4/ATP5F1C/NDUFV1/NDUFA8/SLC25A4/MT-ND3/VDAC3/ATP5PD/NDUFC1/ATP5MC2/COX8A/ATP5PF/NDUFB10/NDUFAB1/NDUFB5/NDUFB6/NDUFB3/NDUFV2/NDUFS7/NDUFS3/UQCRFS1/NDUFB8/UQCR10/NDUFA4/NDUFB9/NDUFA6/COX7C/UQCRH/COX6A1/COX5A/NDUFS8/NDUFS5/UQCRB/COX7A2/NDUFC2/NDUFB2/ATP5MC1/ATP5PO/COX4I1/COX…
HNSC	KEGG_CARDIAC_MUSCLE_CONTRACTION	KEGG_CARDIAC_MUSCLE_CONTRACTION	38	-0.647573	-2.33313	0.0149254	0.0909572	0.0567786	2679	tags=63%, list=22%, signal=49%	ATP1B1/MT-CO3/COX7A1/COX7A2L/UQCRC1/MT-CO2/COX4I2/CYC1/COX8A/UQCRFS1/UQCR10/COX7C/UQCRH/COX6A1/COX5A/UQCRB/COX7A2/COX4I1/COX7B/UQCR11/COX6B1/COX5B/UQCRQ/COX6C
HNSC	KEGG_GLUTATHIONE_METABOLISM	KEGG_GLUTATHIONE_METABOLISM	38	-0.569901	-2.05329	0.0149254	0.0909572	0.0567786	2990	tags=63%, list=25%, signal=48%	SMS/GSTK1/IDH1/IDH2/GSR/G6PD/GGT7/MGST3/GSTP1/GCLM/GGT1/GSTO2/GCLC/GSTZ1/GSTO1/MGST2/GPX1/GSTA4/GPX4/GGCT/PGD/GPX2/GSTM4/GSTM3
HNSC	KEGG_RIBOSOME	KEGG_RIBOSOME	85	-0.839274	-3.33248	0.0149254	0.0909572	0.0567786	1926	tags=100%, list=16%, signal=85%	RPL15/RPS2/MRPL13/RPL22/RPL5/RPS23/RSL24D1/RPL26L1/RPS27L/RPLP0/RPL4/RPL6/RPL10/RPL36AL/RPL17/RPL3/RPS4X/RPS6/RPL10A/RPL30/RPL7/RPS25/RPS13/FAU/RPL19/RPL7A/RPS15A/RPL41/RPS5/RPS3/RPS18/RPL11/RPS8/RPL8/RPS12/RPS11/UBA52/RPL13A/RPL12/RPL23/RPS3A/RPL27/RPSA/RPS7/RPS16/RPL14/RPL29/RPL27A/RPL13/RPL28/RPS9/RPS20/RPL26/RPS27/RPL23A/RPLP1/RPL24/RPL31/RPS27A/RPL18/RPL34/RPL9/RPL32/RPL18A/RPL35A/RPLP2/RPL3…
HNSC	KEGG_PYRIMIDINE_METABOLISM	KEGG_PYRIMIDINE_METABOLISM	86	-0.37416	-1.47501	0.0151515	0.0909572	0.0567786	3811	tags=47%, list=32%, signal=32%	POLR3F/POLE2/POLA2/UMPS/UCK2/ENTPD6/POLR1E/TYMP/DHODH/POLR2E/POLR3GL/NME1-NME2/TK1/CTPS2/UCK1/POLD2/POLR1D/TXNRD2/POLR2K/NME4/POLR3K/UCKL1/POLR2G/NME2/TXNRD1/POLR1C/ITPA/POLE4/DUT/NME3/DTYMK/POLR2L/NT5C/UPP1/NUDT2/ENTPD3/POLR2J/NME1/POLR2I/POLR2H
HNSC	KEGG_BASE_EXCISION_REPAIR	KEGG_BASE_EXCISION_REPAIR	32	-0.496151	-1.66788	0.0153846	0.0909572	0.0567786	4984	tags=75%, list=41%, signal=44%	APEX1/NEIL3/PARP3/OGG1/POLD4/PARP2/NEIL2/POLD1/XRCC1/LIG1/POLE2/MBD4/MPG/APEX2/POLL/FEN1/HMGB1/POLD2/MUTYH/PCNA/SMUG1/POLE4/POLB/NTHL1
HNSC	KEGG_PROTEASOME	KEGG_PROTEASOME	41	-0.580461	-2.16675	0.0153846	0.0909572	0.0567786	2765	tags=51%, list=23%, signal=40%	PSMB9/PSMB8/PSMA3/PSMA1/PSME1/PSMD13/PSMA7/PSMC3/PSMA5/PSMB7/PSMC5/PSMB6/PSMB1/PSME2/PSMB4/POMP/PSMA4/PSMD4/PSMA2/PSMB3/SEM1
HNSC	KEGG_METABOLISM_OF_XENOBIOTICS_BY_CYTOCHROME_P450	KEGG_METABOLISM_OF_XENOBIOTICS_BY_CYTOCHROME_P450	23	-0.759791	-2.37979	0.016129	0.0909572	0.0567786	1685	tags=65%, list=14%, signal=56%	MGST3/GSTP1/GSTO2/GSTZ1/GSTO1/MGST2/GSTA4/ADH7/EPHX1/AKR1C2/GSTM4/GSTM3/ALDH3A1/AKR1C1/AKR1C3
HNSC	KEGG_PROTEIN_EXPORT	KEGG_PROTEIN_EXPORT	23	-0.559419	-1.75219	0.016129	0.0909572	0.0567786	2858	tags=52%, list=24%, signal=40%	SEC11A/SPCS1/SEC61A2/SRP14/SRPRB/SEC11C/SRP9/SRP19/IMMP2L/SEC61B/IMMP1L/SEC61G
HNSC	KEGG_PORPHYRIN_AND_CHLOROPHYLL_METABOLISM	KEGG_PORPHYRIN_AND_CHLOROPHYLL_METABOLISM	19	-0.596385	-1.74379	0.0169492	0.0909572	0.0567786	2712	tags=47%, list=23%, signal=37%	BLVRA/UROD/UROS/HMOX1/GUSB/HMBS/BLVRB/PPOX/MMAB
HNSC	KEGG_DRUG_METABOLISM_CYTOCHROME_P450	KEGG_DRUG_METABOLISM_CYTOCHROME_P450	20	-0.666194	-1.9841	0.0172414	0.0909572	0.0567786	1685	tags=55%, list=14%, signal=47%	MGST3/GSTP1/GSTO2/GSTZ1/GSTO1/MGST2/GSTA4/ADH7/GSTM4/GSTM3/ALDH3A1
HNSC	KEGG_GLYCOSAMINOGLYCAN_BIOSYNTHESIS_CHONDROITIN_SULFATE	KEGG_GLYCOSAMINOGLYCAN_BIOSYNTHESIS_CHONDROITIN_SULFATE	18	0.5707	1.78483	0.0222222	0.0909572	0.0567786	1164	tags=44%, list=10%, signal=40%	XYLT1/DSE/CHST11/CHST3/CSGALNACT2/CSGALNACT1/CHST15/CHSY1
HNSC	KEGG_DORSO_VENTRAL_AXIS_FORMATION	KEGG_DORSO_VENTRAL_AXIS_FORMATION	17	0.622149	1.89169	0.0227273	0.0909572	0.0567786	2055	tags=47%, list=17%, signal=39%	ETS1/SPIRE1/EGFR/NOTCH2/MAPK1/SOS2/NOTCH4/SOS1
HNSC	KEGG_TYPE_II_DIABETES_MELLITUS	KEGG_TYPE_II_DIABETES_MELLITUS	25	0.501734	1.70303	0.0238095	0.0909572	0.0567786	1596	tags=28%, list=13%, signal=24%	IRS1/PIK3CD/MTOR/PIK3R1/MAPK1/INSR/SOCS4
HNSC	KEGG_HEDGEHOG_SIGNALING_PATHWAY	KEGG_HEDGEHOG_SIGNALING_PATHWAY	30	0.456356	1.56818	0.025641	0.0909572	0.0567786	2411	tags=47%, list=20%, signal=37%	GLI3/WNT7A/RAB23/PRKACB/GAS1/CSNK1A1/SUFU/WNT10A/GSK3B/BTRC/WNT9A/BMP2/FBXW11/CSNK1G1
HNSC	KEGG_MELANOGENESIS	KEGG_MELANOGENESIS	64	0.399907	1.69427	0.027027	0.0909572	0.0567786	2470	tags=36%, list=21%, signal=29%	ADCY7/WNT7A/ADCY9/CREBBP/EP300/CREB3L2/PRKACB/CREB3L1/FZD4/CAMK2D/PRKCA/MAPK1/WNT10A/KITLG/FZD1/TCF7/GSK3B/CREB1/NRAS/WNT9A/GNAQ/FZD5/ADCY3
HNSC	KEGG_MELANOMA	KEGG_MELANOMA	41	0.406333	1.50135	0.027027	0.0909572	0.0567786	1986	tags=34%, list=16%, signal=29%	PDGFRB/PDGFRA/CDK6/PIK3CD/EGFR/MET/PDGFC/PIK3R1/MAPK1/RB1/IGF1R/NRAS/PTEN/AKT3
HNSC	KEGG_NOTCH_SIGNALING_PATHWAY	KEGG_NOTCH_SIGNALING_PATHWAY	41	0.433191	1.60058	0.027027	0.0909572	0.0567786	2226	tags=44%, list=18%, signal=36%	MAML2/NOTCH2/CREBBP/EP300/LFNG/DLL1/DLL4/KAT2B/NCOR2/JAG1/NUMB/NOTCH4/DTX3L/MAML1/JAG2/ADAM17/DTX4/RBPJ
HNSC	KEGG_ADHERENS_JUNCTION	KEGG_ADHERENS_JUNCTION	65	0.49047	2.09403	0.0277778	0.0909572	0.0567786	2279	tags=43%, list=19%, signal=35%	TGFBR2/FER/ACTN1/EGFR/MET/PTPRM/CREBBP/EP300/VCL/IQGAP1/SNAI1/TGFBR1/WASF2/MAPK1/TJP1/AFDN/YES1/PTPN1/IGF1R/INSR/FARP2/SNAI2/TCF7/FYN/ACTN4/PTPRF/PTPRJ/CTNND1
HNSC	KEGG_ARRHYTHMOGENIC_RIGHT_VENTRICULAR_CARDIOMYOPATHY_ARVC	KEGG_ARRHYTHMOGENIC_RIGHT_VENTRICULAR_CARDIOMYOPATHY_ARVC	37	0.697284	2.42392	0.0277778	0.0909572	0.0567786	2173	tags=62%, list=18%, signal=51%	ITGA6/ITGB1/ITGA7/ITGA5/DSP/ITGA1/ACTN1/ITGAV/ITGA3/ITGA2/PKP2/ITGA11/DES/ITGB6/DSC2/GJA1/ITGB4/DSG2/TCF7/ITGB5/ACTN4/ATP2A2/SGCB
HNSC	KEGG_AXON_GUIDANCE	KEGG_AXON_GUIDANCE	92	0.462363	2.05386	0.0277778	0.0909572	0.0567786	2138	tags=38%, list=18%, signal=32%	PLXNC1/SEMA3C/ITGB1/NFATC2/CXCL12/NFAT5/SEMA5A/NRP1/ARHGEF12/MET/NFATC3/ROCK1/SLIT3/ABLIM3/RASA1/DPYSL2/ABL1/EFNB2/PLXNA1/MAPK1/ROBO1/EPHB2/SEMA6B/SEMA4C/PPP3CA/NGEF/ROCK2/PTK2/FYN/GSK3B/NRAS/ABLIM1/EPHA4/UNC5B/NTN4
HNSC	KEGG_COMPLEMENT_AND_COAGULATION_CASCADES	KEGG_COMPLEMENT_AND_COAGULATION_CASCADES	33	0.451407	1.54887	0.0277778	0.0909572	0.0567786	1457	tags=36%, list=12%, signal=32%	F13A1/F2R/SERPINE1/VWF/A2M/C5AR1/C3/BDKRB2/C3AR1/PLAU/C1S/F3
HNSC	KEGG_ECM_RECEPTOR_INTERACTION	KEGG_ECM_RECEPTOR_INTERACTION	53	0.842515	3.29262	0.0277778	0.0909572	0.0567786	1050	tags=75%, list=9%, signal=69%	COL6A3/THBS1/COL3A1/LAMA3/HSPG2/THBS4/COL5A2/COL5A1/COL4A1/TNC/LAMC2/ITGA6/COL4A6/THBS2/COL1A2/COL5A3/ITGB1/LAMA4/ITGA7/COL1A1/COL4A2/COL6A1/ITGA5/VWF/COL11A1/ITGA1/LAMC1/ITGAV/ITGA3/COL6A2/ITGA2/FN1/ITGA11/ITGB6/CD44/LAMB1/ITGB4/AGRN/LAMB3/COMP
HNSC	KEGG_GLIOMA	KEGG_GLIOMA	53	0.397022	1.5516	0.0277778	0.0909572	0.0567786	2518	tags=42%, list=21%, signal=33%	PDGFRB/PDGFRA/CDK6/PIK3CD/EGFR/MTOR/PIK3R1/CAMK2D/PRKCA/MAPK1/SOS2/RB1/IGF1R/NRAS/PTEN/SHC1/AKT3/SOS1/TGFA/PDGFB/PLCG2/PLCG1
HNSC	KEGG_HEMATOPOIETIC_CELL_LINEAGE	KEGG_HEMATOPOIETIC_CELL_LINEAGE	47	0.470879	1.78272	0.0277778	0.0909572	0.0567786	2443	tags=45%, list=20%, signal=36%	ITGA6/ITGA5/CD5/IL6R/ITGA1/ANPEP/IL7R/ITGA3/ITGA2/CSF1R/CD44/IL1R1/CD4/CD34/KITLG/CD37/IL2RA/IL4R/CD1A/CSF2/CD3E
HNSC	KEGG_INOSITOL_PHOSPHATE_METABOLISM	KEGG_INOSITOL_PHOSPHATE_METABOLISM	43	0.475531	1.77598	0.0277778	0.0909572	0.0567786	3386	tags=56%, list=28%, signal=40%	INPP4B/PIK3CD/SYNJ2/PIK3C2A/SYNJ1/PIKFYVE/IPPK/PIP4K2A/IMPA2/PI4KA/PTEN/PLCD3/IPMK/PLCG2/PLCG1/PIP5K1C/PLCB3/PIK3C2B/MINPP1/PIP4K2C/PIK3CB/INPP4A/INPP5A/PIK3CA
HNSC	KEGG_PANCREATIC_CANCER	KEGG_PANCREATIC_CANCER	63	0.350903	1.45402	0.0277778	0.0909572	0.0567786	2211	tags=30%, list=18%, signal=25%	TGFBR2/CDK6/PIK3CD/ARHGEF6/TGFB3/JAK1/EGFR/VEGFC/PIK3R1/TGFBR1/RALBP1/MAPK1/RB1/STAT1/TGFB2/NFKB1/AKT3/TGFA/STAT3
HNSC	KEGG_VASCULAR_SMOOTH_MUSCLE_CONTRACTION	KEGG_VASCULAR_SMOOTH_MUSCLE_CONTRACTION	65	0.460064	1.96421	0.0277778	0.0909572	0.0567786	1134	tags=29%, list=9%, signal=27%	EDNRA/ADCY7/GUCY1A1/ITPR2/ARHGEF12/MYLK/NPR2/CALD1/CALCRL/GUCY1B1/ROCK1/ADCY9/ITPR3/GNA12/PRKACB/ITPR1/PRKCQ/PRKCA/MAPK1
HNSC	KEGG_CHRONIC_MYELOID_LEUKEMIA	KEGG_CHRONIC_MYELOID_LEUKEMIA	68	0.358608	1.52865	0.0285714	0.0909572	0.0567786	2073	tags=31%, list=17%, signal=26%	TGFBR2/CDK6/PIK3CD/TGFB3/CBL/CBLB/ABL1/PTPN11/PIK3R1/TGFBR1/MAPK1/SOS2/GAB2/RB1/TGFB2/NRAS/NFKB1/SHC1/AKT3/SOS1/RUNX1
HNSC	KEGG_ENDOMETRIAL_CANCER	KEGG_ENDOMETRIAL_CANCER	44	0.412442	1.53336	0.0285714	0.0909572	0.0567786	4163	tags=61%, list=35%, signal=40%	PIK3CD/EGFR/APC/ILK/PDPK1/PIK3R1/MAPK1/SOS2/TCF7/GSK3B/NRAS/PTEN/AKT3/SOS1/CDH1/FOXO3/CCND1/TP53/AKT1/PIK3CB/PIK3CA/KRAS/CTNNA1/AKT2/MAP2K1/TCF7L2/CTNNB1
HNSC	KEGG_ERBB_SIGNALING_PATHWAY	KEGG_ERBB_SIGNALING_PATHWAY	68	0.37711	1.60752	0.0285714	0.0909572	0.0567786	4129	tags=60%, list=34%, signal=40%	PIK3CD/NRG1/CBL/EGFR/MTOR/CBLB/GAB1/ABL1/ABL2/PIK3R1/CAMK2D/PRKCA/MAPK1/SOS2/PTK2/EREG/GSK3B/NRAS/SHC1/AKT3/SOS1/TGFA/PLCG2/PLCG1/AKT1/PIK3CB/CRK/PIK3CA/PAK2/MAP2K4/SRC/CRKL/JUN/MAPK8/KRAS/AKT2/NCK2/CDKN1A/MAP2K1/STAT5B/PAK1
HNSC	KEGG_GAP_JUNCTION	KEGG_GAP_JUNCTION	57	0.519451	2.11759	0.0285714	0.0909572	0.0567786	2539	tags=47%, list=21%, signal=38%	PDGFRB/ADCY7/GUCY1A1/PDGFRA/ITPR2/EGFR/TUBB3/PDGFC/GUCY1B1/ADCY9/ITPR3/GJA1/PRKACB/ITPR1/PRKCA/MAPK1/TJP1/SOS2/MAP3K2/NRAS/SOS1/LPAR1/GNAQ/PDGFB/TUBB6/ADCY3/TUBA1B
HNSC	KEGG_HYPERTROPHIC_CARDIOMYOPATHY_HCM	KEGG_HYPERTROPHIC_CARDIOMYOPATHY_HCM	38	0.613864	2.17986	0.0285714	0.0909572	0.0567786	834	tags=37%, list=7%, signal=34%	ITGA6/ITGB1/ITGA7/ITGA5/TGFB3/ITGA1/ITGAV/ITGA3/ITGA2/ITGA11/DES/ITGB6/ITGB4/ACE
HNSC	KEGG_LEISHMANIA_INFECTION	KEGG_LEISHMANIA_INFECTION	57	0.357596	1.45777	0.0285714	0.0909572	0.0567786	3858	tags=49%, list=32%, signal=34%	TLR4/ITGB1/TGFB3/JAK1/PTGS2/C3/FCGR2A/MAPK1/TAB2/JAK2/ITGB2/STAT1/TGFB2/NFKB1/HLA-DPA1/MYD88/TRAF6/TGFB1/MAPK14/HLA-DOA/HLA-DQA1/ITGAM/RELA/TLR2/JUN/HLA-DQA2/MAP3K7/FOS
HNSC	KEGG_LONG_TERM_DEPRESSION	KEGG_LONG_TERM_DEPRESSION	38	0.48193	1.71136	0.0285714	0.0909572	0.0567786	2967	tags=47%, list=25%, signal=36%	GUCY1A1/ITPR2/GUCY1B1/ITPR3/GNA12/ITPR1/PRKCA/MAPK1/IGF1R/PLA2G4E/NRAS/RYR1/GNAQ/PPP2R1B/GNA13/PLCB3/GNAI1/GNAI2
HNSC	KEGG_NATURAL_KILLER_CELL_MEDIATED_CYTOTOXICITY	KEGG_NATURAL_KILLER_CELL_MEDIATED_CYTOTOXICITY	84	0.361033	1.61005	0.0285714	0.0909572	0.0567786	2518	tags=33%, list=21%, signal=27%	PIK3CD/NFATC2/NFAT5/ULBP3/NFATC3/LCP2/ITGAL/VAV2/PTPN11/PIK3R1/PRKCA/MAPK1/SOS2/IFNAR2/PPP3CA/VAV3/ITGB2/LCK/FYN/NRAS/CD48/SHC1/SOS1/ICAM1/TNFRSF10D/PLCG2/CSF2/PLCG1
HNSC	KEGG_NEUROACTIVE_LIGAND_RECEPTOR_INTERACTION	KEGG_NEUROACTIVE_LIGAND_RECEPTOR_INTERACTION	44	0.496709	1.84665	0.0285714	0.0909572	0.0567786	1270	tags=41%, list=11%, signal=37%	EDNRA/S1PR1/F2R/F2RL2/FPR3/APLNR/HTR7/CALCRL/FPR1/PTAFR/S1PR3/NR3C1/C5AR1/HRH1/LPAR3/BDKRB2/C3AR1/F2RL1
HNSC	KEGG_PHOSPHATIDYLINOSITOL_SIGNALING_SYSTEM	KEGG_PHOSPHATIDYLINOSITOL_SIGNALING_SYSTEM	57	0.497502	2.02811	0.0285714	0.0909572	0.0567786	3386	tags=53%, list=28%, signal=38%	INPP4B/ITPR2/PIK3CD/SYNJ2/ITPR3/PIK3C2A/SYNJ1/ITPR1/PIK3R1/PRKCA/PIKFYVE/IPPK/PIP4K2A/IMPA2/PI4KA/PTEN/PLCD3/DGKD/PLCG2/INPP5D/PLCG1/PIP5K1C/PLCB3/PIK3C2B/DGKH/PIP4K2C/PIK3CB/INPP4A/INPP5A/PIK3CA
HNSC	KEGG_SMALL_CELL_LUNG_CANCER	KEGG_SMALL_CELL_LUNG_CANCER	68	0.496522	2.11655	0.0285714	0.0909572	0.0567786	1059	tags=32%, list=9%, signal=30%	LAMA3/COL4A1/LAMC2/ITGA6/COL4A6/ITGB1/LAMA4/COL4A2/CDK6/PIK3CD/LAMC1/ITGAV/ITGA3/ITGA2/FN1/APAF1/LAMB1/PTGS2/CDKN2B/TRAF1/LAMB3/PIK3R1
HNSC	KEGG_T_CELL_RECEPTOR_SIGNALING_PATHWAY	KEGG_T_CELL_RECEPTOR_SIGNALING_PATHWAY	84	0.388766	1.73373	0.0285714	0.0909572	0.0567786	4161	tags=57%, list=35%, signal=38%	PTPRC/PIK3CD/NFATC2/NFAT5/CBL/NFATC3/LCP2/CBLB/CD4/VAV2/PDPK1/PIK3R1/PRKCQ/MAPK1/SOS2/PPP3CA/VAV3/LCK/FYN/GSK3B/NRAS/NFKB1/AKT3/SOS1/CSF2/CD3E/PLCG1/MAP3K14/MALT1/MAPK14/CD247/AKT1/PIK3CB/PIK3CA/PAK2/RELA/CHUK/JUN/KRAS/MAP3K7/PPP3CB/FOS/AKT2/NCK2/MAP2K1/TNF/PAK1/NFATC1
HNSC	KEGG_TGF_BETA_SIGNALING_PATHWAY	KEGG_TGF_BETA_SIGNALING_PATHWAY	62	0.524714	2.15952	0.0285714	0.0909572	0.0567786	1698	tags=39%, list=14%, signal=33%	THBS1/THBS4/THBS2/LTBP1/TGFBR2/INHBA/TGFB3/ROCK1/BMPR2/CREBBP/EP300/DCN/CDKN2B/ACVRL1/SMAD1/COMP/TGFBR1/MAPK1/ZFYVE9/ACVR1/ROCK2/TGFB2/RBL2/SMAD7
HNSC	KEGG_DNA_REPLICATION	KEGG_DNA_REPLICATION	35	-0.465275	-1.65973	0.0289855	0.0909572	0.0567786	4926	tags=71%, list=41%, signal=42%	RFC3/RNASEH1/PRIM1/DNA2/POLD4/MCM3/RPA2/POLD1/RFC5/MCM5/LIG1/POLE2/POLA2/MCM7/FEN1/POLD2/PCNA/RNASEH2B/RFC2/SSBP1/RNASEH2A/POLE4/RFC4/RPA3/RNASEH2C
HNSC	KEGG_B_CELL_RECEPTOR_SIGNALING_PATHWAY	KEGG_B_CELL_RECEPTOR_SIGNALING_PATHWAY	60	0.378388	1.5447	0.0294118	0.0909572	0.0567786	3868	tags=53%, list=32%, signal=36%	PIK3CD/NFATC2/NFAT5/NFATC3/CD79A/VAV2/PIK3R1/MAPK1/SOS2/PPP3CA/VAV3/GSK3B/NRAS/NFKB1/AKT3/SOS1/PLCG2/INPP5D/MALT1/PIK3AP1/RAC2/AKT1/PIK3CB/PIK3CA/RELA/BLNK/CHUK/JUN/KRAS/PPP3CB/FOS/AKT2
HNSC	KEGG_BASAL_CELL_CARCINOMA	KEGG_BASAL_CELL_CARCINOMA	34	0.456702	1.5541	0.0294118	0.0909572	0.0567786	2338	tags=35%, list=19%, signal=29%	GLI3/WNT7A/APC/FZD4/SUFU/WNT10A/FZD1/TCF7/GSK3B/WNT9A/BMP2/FZD5
HNSC	KEGG_DILATED_CARDIOMYOPATHY	KEGG_DILATED_CARDIOMYOPATHY	39	0.650865	2.30924	0.0294118	0.0909572	0.0567786	889	tags=41%, list=7%, signal=38%	ITGA6/ADCY7/ITGB1/ITGA7/ITGA5/TGFB3/ITGA1/ITGAV/ITGA3/ITGA2/ITGA11/DES/ADCY9/ITGB6/ITGB4/PRKACB
HNSC	KEGG_GNRH_SIGNALING_PATHWAY	KEGG_GNRH_SIGNALING_PATHWAY	66	0.380196	1.62195	0.0294118	0.0909572	0.0567786	1283	tags=24%, list=11%, signal=22%	ADCY7/ITPR2/MMP2/EGFR/ADCY9/ITPR3/PRKACB/MMP14/ITPR1/CAMK2D/MAP3K3/PRKCA/MAPK1/MAP3K1/SOS2/MAP3K2
HNSC	KEGG_LEUKOCYTE_TRANSENDOTHELIAL_MIGRATION	KEGG_LEUKOCYTE_TRANSENDOTHELIAL_MIGRATION	79	0.443952	1.94837	0.0294118	0.0909572	0.0567786	1726	tags=35%, list=14%, signal=31%	ITGB1/CDH5/MMP2/PIK3CD/VCAM1/CXCL12/CYBB/MSN/PECAM1/ACTN1/ITGAL/ROCK1/PXN/JAM3/MMP9/VCL/ARHGAP5/VAV2/PTPN11/PIK3R1/PRKCA/AFDN/ESAM/VAV3/ITGB2/ROCK2/PTK2/THY1
HNSC	KEGG_RENAL_CELL_CARCINOMA	KEGG_RENAL_CELL_CARCINOMA	61	0.376071	1.53478	0.0294118	0.0909572	0.0567786	2361	tags=36%, list=20%, signal=29%	ETS1/PIK3CD/TGFB3/EPAS1/MET/RAPGEF1/VEGFC/CREBBP/EP300/GAB1/HIF1A/PTPN11/PIK3R1/MAPK1/SOS2/TGFB2/NRAS/AKT3/SOS1/TGFA/PDGFB/ARNT
HNSC	KEGG_VALINE_LEUCINE_AND_ISOLEUCINE_DEGRADATION	KEGG_VALINE_LEUCINE_AND_ISOLEUCINE_DEGRADATION	39	-0.404446	-1.48541	0.0294118	0.0909572	0.0567786	5019	tags=62%, list=42%, signal=36%	ACAD8/AUH/ALDH7A1/BCKDHB/HIBADH/DLD/ALDH3A2/IVD/ACAA1/IL4I1/HMGCL/ACAT2/PCCA/PCCB/MCEE/ALDH2/HIBCH/ACAT1/HADH/BCAT2/MCCC1/ECHS1/ACADS/HSD17B10
HNSC	KEGG_ARGININE_AND_PROLINE_METABOLISM	KEGG_ARGININE_AND_PROLINE_METABOLISM	38	-0.446818	-1.60983	0.0298507	0.0909572	0.0567786	3517	tags=45%, list=29%, signal=32%	PYCR1/SRM/PYCR3/GATM/ASL/ALDH2/SMS/MAOA/GLUL/GOT1/PYCR2/ASS1/SAT1/SAT2/CKMT1B/CKMT1A/GAMT
HNSC	KEGG_GLYCOLYSIS_GLUCONEOGENESIS	KEGG_GLYCOLYSIS_GLUCONEOGENESIS	42	-0.377568	-1.429	0.0298507	0.0909572	0.0567786	4592	tags=50%, list=38%, signal=31%	ACSS2/GALM/ADH5/DLD/ALDH3A2/ALDOA/PDHB/GAPDH/ALDH2/GPI/LDHB/FBP1/AKR1A1/TPI1/PCK2/PDHA1/ACSS1/ENO2/ALDOC/ADH7/ALDH3A1
HNSC	KEGG_JAK_STAT_SIGNALING_PATHWAY	KEGG_JAK_STAT_SIGNALING_PATHWAY	87	0.459022	2.01368	0.030303	0.0909572	0.0567786	3237	tags=54%, list=27%, signal=40%	OSM/PIK3CD/IL6R/CSF2RB/IL2RB/CBL/IL7R/JAK1/IL6ST/SPRY1/IL10RA/CREBBP/SPRY4/EP300/CBLB/SPRED1/PTPN11/PIK3R1/IL12RB2/IFNLR1/SOS2/IFNAR2/JAK2/IL13RA1/SPRED2/STAT1/SOCS4/SOCS5/OSMR/IL24/AKT3/IL2RA/SOS1/STAT3/IL4R/CSF2/STAM2/STAM/CCND1/STAT2/CISH/SOCS3/IFNAR1/CSF2RA/AKT1/PIAS1/PIK3CB
HNSC	KEGG_RNA_DEGRADATION	KEGG_RNA_DEGRADATION	55	-0.388536	-1.46826	0.0307692	0.0909572	0.0567786	2904	tags=36%, list=24%, signal=28%	EXOSC2/C1D/HSPD1/EXOSC3/WDR61/EXOSC1/EXOSC9/ENO2/LSM1/LSM6/EXOSC8/EXOSC5/EXOSC7/LSM8/LSM2/LSM5/LSM3/LSM4/EXOSC4/LSM7
HNSC	KEGG_WNT_SIGNALING_PATHWAY	KEGG_WNT_SIGNALING_PATHWAY	113	0.345128	1.60992	0.03125	0.0909572	0.0567786	2406	tags=28%, list=20%, signal=23%	SFRP2/NFATC2/NFAT5/WNT7A/DAAM1/APC/NFATC3/ROCK1/CREBBP/EP300/VANGL1/PRKACB/SFRP4/FZD4/CHD8/CAMK2D/PRKCA/CSNK1A1/WNT10A/PPP3CA/PPARD/FZD1/ROCK2/TCF7/GSK3B/PPP2R5E/BTRC/WNT9A/PRICKLE2/SFRP1/FZD5/FBXW11
HNSC	KEGG_BUTANOATE_METABOLISM	KEGG_BUTANOATE_METABOLISM	23	-0.551558	-1.72757	0.0322581	0.0909572	0.0567786	3493	tags=57%, list=29%, signal=40%	HMGCL/PDHB/ACAT2/ALDH2/BDH1/ACAT1/HADH/PDHA1/BDH2/ECHS1/ALDH5A1/ACADS/AKR1B10
HNSC	KEGG_CALCIUM_SIGNALING_PATHWAY	KEGG_CALCIUM_SIGNALING_PATHWAY	73	0.45418	1.88372	0.0322581	0.0909572	0.0567786	1127	tags=27%, list=9%, signal=25%	PDGFRB/EDNRA/ADCY7/PDGFRA/ITPR2/F2R/EGFR/MYLK/HTR7/ATP2B4/ADCY9/ITPR3/PTAFR/PRKACB/HRH1/ATP2A3/ITPR1/BDKRB2/CAMK2D/PRKCA
HNSC	KEGG_FC_GAMMA_R_MEDIATED_PHAGOCYTOSIS	KEGG_FC_GAMMA_R_MEDIATED_PHAGOCYTOSIS	77	0.386519	1.6669	0.0322581	0.0909572	0.0567786	4633	tags=64%, list=38%, signal=39%	PTPRC/PIK3CD/ASAP2/MYO10/PLPP3/ASAP1/FCGR2A/VAV2/PIK3R1/WASF2/PRKCA/MAPK1/PIKFYVE/GAB2/VAV3/PLA2G4E/AKT3/PLCG2/INPP5D/PLCG1/ASAP3/PIP5K1C/RAC2/CFL2/AKT1/WASL/PIK3CB/LIMK2/CRK/PIK3CA/CRKL/WAS/LIMK1/HCK/AKT2/DNM2/MAP2K1/DNM1L/PAK1/PIP4K2B/PLD1/DNM1/PLD2/VAV1/RPS6KB1/ARF6/FCGR3A/CDC42/PIK3R3
HNSC	KEGG_CELL_ADHESION_MOLECULES_CAMS	KEGG_CELL_ADHESION_MOLECULES_CAMS	75	0.482904	2.03174	0.0333333	0.0910053	0.0568087	2283	tags=40%, list=19%, signal=33%	VCAN/SELL/PTPRC/ITGA6/SELE/ITGB1/CDH5/VCAM1/CNTNAP1/PECAM1/ITGAV/CNTN1/ITGAL/PTPRM/JAM3/CD4/CD34/CDH3/SIGLEC1/GLG1/SELPLG/ESAM/ITGB2/SDC3/PTPRF/CD86/PDCD1LG2/HLA-DPA1/ICAM1/CD6
HNSC	KEGG_PROSTATE_CANCER	KEGG_PROSTATE_CANCER	75	0.378879	1.59407	0.0333333	0.0910053	0.0568087	2251	tags=36%, list=19%, signal=29%	PDGFRB/PDGFRA/PIK3CD/EGFR/PDGFC/CREBBP/MTOR/EP300/CREB3L2/CREB3L1/PDPK1/PIK3R1/MAPK1/FOXO1/SOS2/RB1/IGF1R/TCF7/GSK3B/CREB1/NRAS/NFKB1/PTEN/AKT3/SOS1/TGFA/PDGFB
HNSC	KEGG_STEROID_HORMONE_BIOSYNTHESIS	KEGG_STEROID_HORMONE_BIOSYNTHESIS	16	-0.573116	-1.62555	0.0344828	0.0926724	0.0578494	1610	tags=44%, list=13%, signal=38%	HSD11B2/HSD17B8/HSD17B7/HSD17B1/AKR1C2/AKR1C1/AKR1C3
HNSC	KEGG_FOCAL_ADHESION	KEGG_FOCAL_ADHESION	147	0.646531	3.09171	0.0357143	0.0945055	0.0589936	2103	tags=58%, list=17%, signal=48%	COL6A3/THBS1/COL3A1/LAMA3/THBS4/COL5A2/COL5A1/KDR/COL4A1/TNC/PDGFRB/LAMC2/ITGA6/COL4A6/THBS2/FLNC/PDGFRA/COL1A2/COL5A3/ITGB1/CAV1/LAMA4/ITGA7/COL1A1/COL4A2/COL6A1/PIK3CD/ITGA5/VWF/FLNA/COL11A1/ITGA1/ACTN1/LAMC1/ITGAV/EGFR/FLT1/MYLK/ITGA3/MET/COL6A2/TLN1/ITGA2/PDGFC/ROCK1/FN1/ITGA11/RAPGEF1/VEGFC/PXN/ITGB6/ILK/LAMB1/DOCK1/FLNB/ITGB4/VCL/ARHGAP5/LAMB3/VAV2/PDPK1/COMP/PIK3R1/PARVA/PRKCA/MAPK1/SOS2/D…
HNSC	KEGG_CHEMOKINE_SIGNALING_PATHWAY	KEGG_CHEMOKINE_SIGNALING_PATHWAY	127	0.433979	2.00131	0.037037	0.0958751	0.0598486	3868	tags=61%, list=32%, signal=42%	CCL21/ADCY7/CCL11/CCL24/PIK3CD/CXCL12/CCR1/PREX1/GNG2/CCL22/CCR7/ROCK1/PXN/ADCY9/CXCR3/CCL19/GNG12/PRKACB/VAV2/CCR5/PIK3R1/MAPK1/ELMO1/SOS2/CCL18/ARRB1/JAK2/TIAM1/CCL13/VAV3/ROCK2/STAT1/PTK2/GSK3B/FGR/CXCL6/NRAS/CXCL9/NFKB1/CCL2/SHC1/AKT3/CXCL14/SOS1/GRK3/STAT3/CCL28/ADCY3/GNB1/CCL8/FOXO3/GRK5/PLCB3/GNB4/GNAI1/CXCR6/STAT2/RAC2/GNAI2/AKT1/WASL/PIK3CB/CRK/PIK3CA/PTK2B/GNB5/RELA/CRKL/CHUK/BCAR1/RAP1…
HNSC	KEGG_CYTOKINE_CYTOKINE_RECEPTOR_INTERACTION	KEGG_CYTOKINE_CYTOKINE_RECEPTOR_INTERACTION	132	0.446043	2.10857	0.0384615	0.0958751	0.0598486	2436	tags=48%, list=20%, signal=38%	CCL21/KDR/PDGFRB/CCL11/TGFBR2/CCL24/PDGFRA/OSM/INHBA/CXCL12/TGFB3/CCR1/IL6R/CSF2RB/IL2RB/IL7R/EGFR/CCL22/FLT1/CCR7/IL6ST/MET/PDGFC/TNFRSF21/CSF1R/VEGFC/IL10RA/BMPR2/IL1R1/CXCR3/ACVRL1/CCL19/CCR5/TGFBR1/IL12RB2/IFNLR1/IFNAR2/KITLG/CCL18/ACVR1/CD27/CCL13/TNFRSF1B/IL13RA1/IL1RAP/TGFB2/NGFR/CXCL6/CXCL9/CCL2/TNFSF13/OSMR/IL24/PLEKHO2/IL2RA/CXCL14/PDGFB/BMP2/IL4R/TNFRSF10D/TNFSF13B/CCL28/CSF2
HNSC	KEGG_ENDOCYTOSIS	KEGG_ENDOCYTOSIS	155	0.335261	1.61995	0.0384615	0.0958751	0.0598486	2728	tags=35%, list=23%, signal=27%	KDR/PDGFRA/HSPA2/F2R/ASAP2/IL2RB/CBL/RAB31/EGFR/FLT1/MET/NEDD4/DAB2/EHD2/CSF1R/GIT2/CBLB/ASAP1/EEA1/CCR5/IQSEC1/PIKFYVE/EHD3/ARRB1/CLTC/ARAP2/RAB11FIP5/IGF1R/AP2B1/EPS15/RAB11FIP2/EHD1/WWP1/IL2RA/SMURF2/ITCH/GRK3/PSD3/PDCD6IP/USP8/RAB11FIP3/LDLR/AP2A1/PSD4/VPS4B/TRAF6/STAM2/STAM/RAB22A/RBSN/ASAP3/GRK5/PIP5K1C/SH3KBP1
HNSC	KEGG_REGULATION_OF_ACTIN_CYTOSKELETON	KEGG_REGULATION_OF_ACTIN_CYTOSKELETON	148	0.53424	2.56755	0.0384615	0.0958751	0.0598486	2055	tags=42%, list=17%, signal=35%	PDGFRB/ITGA6/PDGFRA/ITGB1/ITGA7/F2R/PIK3CD/ARHGEF6/ITGA5/MSN/ITGA1/ACTN1/ARHGEF12/ITGAV/EGFR/MYLK/NCKAP1L/ITGA3/APC/MYH9/ITGA2/ITGAL/PDGFC/ROCK1/FN1/ITGA11/PXN/ITGB6/SSH2/SSH1/DOCK1/RDX/ITGB4/VCL/ENAH/IQGAP1/GNA12/GNG12/SLC9A1/VAV2/MYH10/BDKRB2/PIK3R1/WASF2/MAPK1/PIKFYVE/SOS2/MRAS/DIAPH1/TIAM1/VAV3/ITGB2/ROCK2/PTK2/ITGB5/PIP4K2A/NRAS/CYFIP1/ACTN4/ARHGAP35/PPP1R12A/SOS1
HNSC	KEGG_MAPK_SIGNALING_PATHWAY	KEGG_MAPK_SIGNALING_PATHWAY	184	0.28599	1.3913	0.0434783	0.106832	0.0666885	2093	tags=25%, list=17%, signal=21%	MEF2C/PDGFRB/FLNC/TGFBR2/PDGFRA/HSPA2/NFATC2/TGFB3/FLNA/EGFR/MAP3K20/RAPGEF2/RPS6KA2/IL1R1/FLNB/TAOK1/GNA12/GNG12/PRKACB/RASA1/STK4/TAOK3/TGFBR1/MAP3K3/PRKCA/MAPK1/NF1/MAP3K1/SOS2/MAP4K4/TAB2/MRAS/MAP3K2/ARRB1/PPP3CA/TGFB2/PLA2G4E/PTPN7/RPS6KA3/NGF/NRAS/DUSP16/NFKB1/AKT3/SOS1/RPS6KA4
KICH	KEGG_HISTIDINE_METABOLISM	KEGG_HISTIDINE_METABOLISM	15	0.624844	1.62884	0.0133333	0.185065	0.153794	1390	tags=40%, list=12%, signal=35%	MAOA/ALDH2/ALDH1B1/HNMT/ALDH9A1/ALDH3A2
KICH	KEGG_LIMONENE_AND_PINENE_DEGRADATION	KEGG_LIMONENE_AND_PINENE_DEGRADATION	10	0.743376	1.67417	0.0138889	0.185065	0.153794	1390	tags=60%, list=12%, signal=53%	ALDH2/EHHADH/ALDH1B1/ALDH9A1/YOD1/ALDH3A2
KICH	KEGG_NITROGEN_METABOLISM	KEGG_NITROGEN_METABOLISM	10	0.839086	1.88972	0.0138889	0.185065	0.153794	1435	tags=70%, list=12%, signal=62%	CTH/ASNS/CA5B/GLS/CA13/GLUD1/CA2
KICH	KEGG_PROXIMAL_TUBULE_BICARBONATE_RECLAMATION	KEGG_PROXIMAL_TUBULE_BICARBONATE_RECLAMATION	14	0.805424	2.05221	0.0140845	0.185065	0.153794	1765	tags=71%, list=15%, signal=61%	PCK1/SLC4A4/ATP1B1/PCK2/ATP1A1/FXYD2/GLS/GLUD1/CA2/ATP1B2
KICH	KEGG_STARCH_AND_SUCROSE_METABOLISM	KEGG_STARCH_AND_SUCROSE_METABOLISM	14	0.655429	1.67002	0.0140845	0.185065	0.153794	3091	tags=64%, list=26%, signal=48%	UXS1/UGDH/PGM2/AGL/GBE1/GAA/PGM1/PYGB/UGP2
KICH	KEGG_ENDOCYTOSIS	KEGG_ENDOCYTOSIS	155	0.360326	1.4641	0.0142857	0.185065	0.153794	4047	tags=48%, list=34%, signal=32%	EGF/AGAP1/ERBB4/PIP5K1B/RAB11FIP2/EGFR/ASAP2/PARD6B/KIT/LDLR/ARAP2/ERBB3/STAM2/SH3KBP1/PSD4/DNAJC6/WWP1/HSPA2/TRAF6/RAB11FIP1/PIKFYVE/PARD6A/AP2A2/RAB11FIP5/IGF1R/PLD1/CLTC/EPS15/RAB31/USP8/ARFGAP3/VTA1/STAMBP/IL2RB/RAB11FIP3/EHD1/VPS36/ITCH/EEA1/MET/VPS4B/ASAP3/CBL/PDCD6IP/CHMP2B/ARAP1/SMURF1/ARRB1/ACAP2/CHMP3/SMAP1/HSPA8/HLA-F/TSG101/HLA-C/DNM1L/SRC/STAM/MDM2/CHMP5/CDC42/CHMP4C/VPS37A/ARFGAP2/R…
KICH	KEGG_GLYCINE_SERINE_AND_THREONINE_METABOLISM	KEGG_GLYCINE_SERINE_AND_THREONINE_METABOLISM	19	0.642358	1.79438	0.0142857	0.185065	0.153794	516	tags=37%, list=4%, signal=35%	GATM/PHGDH/CTH/MAOA/CHDH/SHMT1/PSAT1
KICH	KEGG_PROPANOATE_METABOLISM	KEGG_PROPANOATE_METABOLISM	28	0.698317	2.2159	0.0144928	0.185065	0.153794	1708	tags=57%, list=14%, signal=49%	ACADM/ALDH2/PCCA/SUCLG1/SUCLA2/SUCLG2/EHHADH/ALDH1B1/ACAT2/MCEE/ACSS1/ALDH9A1/HIBCH/ALDH3A2/LDHB/ACACB
KICH	KEGG_CITRATE_CYCLE_TCA_CYCLE	KEGG_CITRATE_CYCLE_TCA_CYCLE	29	0.633922	2.00408	0.0147059	0.185065	0.153794	691	tags=24%, list=6%, signal=23%	PCK1/PCK2/SUCLG1/SUCLA2/SUCLG2/SDHD/DLAT
KICH	KEGG_PYRUVATE_METABOLISM	KEGG_PYRUVATE_METABOLISM	34	0.581649	1.84568	0.0147059	0.185065	0.153794	1708	tags=32%, list=14%, signal=28%	PCK1/PCK2/ALDH2/DLAT/ALDH1B1/ACAT2/ACSS1/ALDH9A1/ALDH3A2/LDHB/ACACB
KICH	KEGG_VALINE_LEUCINE_AND_ISOLEUCINE_DEGRADATION	KEGG_VALINE_LEUCINE_AND_ISOLEUCINE_DEGRADATION	40	0.63607	2.09118	0.0147059	0.185065	0.153794	2063	tags=50%, list=17%, signal=41%	HMGCS2/ACADSB/ACADM/ALDH2/PCCA/EHHADH/ALDH1B1/ACAT2/MCEE/DBT/HADHB/ALDH9A1/HIBCH/ACAD8/BCKDHB/HMGCS1/ALDH3A2/MCCC1/AUH/HMGCL
KICH	KEGG_BUTANOATE_METABOLISM	KEGG_BUTANOATE_METABOLISM	26	0.644404	2.00569	0.0149254	0.185065	0.153794	2079	tags=50%, list=17%, signal=41%	ACSM3/HMGCS2/ALDH2/EHHADH/ALDH1B1/ACAT2/ALDH9A1/L2HGDH/HMGCS1/ALDH3A2/GAD1/HMGCL/ALDH5A1
KICH	KEGG_ALDOSTERONE_REGULATED_SODIUM_REABSORPTION	KEGG_ALDOSTERONE_REGULATED_SODIUM_REABSORPTION	25	0.61422	1.86098	0.0151515	0.185065	0.153794	2125	tags=52%, list=18%, signal=43%	PIK3R1/ATP1B1/ATP1A1/SGK1/IRS1/PIK3CA/FXYD2/PIK3CD/NR3C2/PDPK1/ATP1B2/PIK3CB/PRKCA
KICH	KEGG_TRYPTOPHAN_METABOLISM	KEGG_TRYPTOPHAN_METABOLISM	21	0.716034	2.02755	0.0151515	0.185065	0.153794	1390	tags=48%, list=12%, signal=42%	AFMID/MAOA/ALDH2/AADAT/EHHADH/CAT/ALDH1B1/ACAT2/ALDH9A1/ALDH3A2
KICH	KEGG_ADIPOCYTOKINE_SIGNALING_PATHWAY	KEGG_ADIPOCYTOKINE_SIGNALING_PATHWAY	51	0.460888	1.6189	0.0277778	0.190211	0.15807	2102	tags=35%, list=18%, signal=29%	PCK1/PCK2/ACSL4/PPARGC1A/MTOR/IRS1/CPT1A/PPARA/CHUK/PRKAA2/NFKB1/ACACB/PRKAB1/ACSL1/PTPN11/STAT3/PRKAB2/ADIPOR2
KICH	KEGG_DRUG_METABOLISM_CYTOCHROME_P450	KEGG_DRUG_METABOLISM_CYTOCHROME_P450	16	0.620916	1.65309	0.0277778	0.190211	0.15807	176	tags=25%, list=1%, signal=25%	GSTM3/FMO4/GSTM4/MAOA
KICH	KEGG_FATTY_ACID_METABOLISM	KEGG_FATTY_ACID_METABOLISM	33	0.496255	1.58111	0.0285714	0.190211	0.15807	3159	tags=58%, list=27%, signal=42%	ACADSB/ACADM/ALDH2/ACSL4/CPT1A/EHHADH/ALDH1B1/ACAT2/HADHB/ALDH9A1/ALDH3A2/ACOX1/ACSL1/ADH5/ACADVL/ECI2/CPT2/ACAT1/ACADL
KICH	KEGG_ENDOMETRIAL_CANCER	KEGG_ENDOMETRIAL_CANCER	46	0.436709	1.49556	0.0289855	0.190211	0.15807	1908	tags=35%, list=16%, signal=29%	PIK3R1/EGF/EGFR/ILK/CDH1/PIK3CA/ERBB2/SOS2/PIK3CD/CCND1/CASP9/MAP2K1/FOXO3/PDPK1/APC/PIK3CB
KICH	KEGG_INOSITOL_PHOSPHATE_METABOLISM	KEGG_INOSITOL_PHOSPHATE_METABOLISM	46	0.437257	1.49744	0.0289855	0.190211	0.15807	2123	tags=33%, list=18%, signal=27%	ITPKB/PLCD4/PIP5K1B/PLCG2/PIK3C2A/SYNJ1/PIK3CA/PIKFYVE/PIK3CD/PIK3C2G/PIP4K2C/IMPA1/PIK3CB/IMPA2/IPPK
KICH	KEGG_PEROXISOME	KEGG_PEROXISOME	67	0.431968	1.53949	0.0289855	0.190211	0.15807	3819	tags=46%, list=32%, signal=32%	SLC27A2/DDO/ACSL4/MPV17L/PEX3/PECR/EHHADH/CAT/AMACR/SCP2/CROT/PXMP2/ACOX1/PEX1/PEX13/SOD2/ACSL1/ABCD3/HMGCL/ACOX2/IDH1/ECI2/PEX2/FAR1/HSD17B4/PEX7/PEX11A/MVK/ACOX3/PHYH/PEX12
KICH	KEGG_COMPLEMENT_AND_COAGULATION_CASCADES	KEGG_COMPLEMENT_AND_COAGULATION_CASCADES	34	-0.521533	-1.84483	0.0294118	0.190211	0.15807	818	tags=35%, list=7%, signal=33%	C5AR1/C8G/F13A1/CFD/C1QC/C1QB/C1QA/C1R/PLAUR/PLAU/PLAT/SERPINE1
KICH	KEGG_GLUTATHIONE_METABOLISM	KEGG_GLUTATHIONE_METABOLISM	34	0.517812	1.64312	0.0294118	0.190211	0.15807	2785	tags=38%, list=23%, signal=29%	GSTM3/GSTM4/GPX3/GCLM/RRM2B/GSR/GCLC/OPLAH/GGT6/GSTA4/GSTP1/IDH1/LAP3
KICH	KEGG_PHOSPHATIDYLINOSITOL_SIGNALING_SYSTEM	KEGG_PHOSPHATIDYLINOSITOL_SIGNALING_SYSTEM	57	0.418656	1.4716	0.0294118	0.190211	0.15807	2125	tags=35%, list=18%, signal=29%	ITPKB/PIK3R1/PLCD4/ITPR1/PIP5K1B/PLCG2/PIK3C2A/SYNJ1/ITPR3/PIK3CA/PIKFYVE/PIK3CD/CDS1/PIK3C2G/PIP4K2C/IMPA1/PIK3CB/IMPA2/IPPK/PRKCA
KICH	KEGG_GLYCOLYSIS_GLUCONEOGENESIS	KEGG_GLYCOLYSIS_GLUCONEOGENESIS	39	0.470503	1.55227	0.0298507	0.190211	0.15807	2538	tags=41%, list=21%, signal=32%	PCK1/PCK2/ALDH2/PFKL/PGM2/DLAT/ALDH1B1/ACSS1/ALDH9A1/ALDOC/ALDH3A2/LDHB/ADH5/FBP1/PGAM1/PGM1
KICH	KEGG_NON_SMALL_CELL_LUNG_CANCER	KEGG_NON_SMALL_CELL_LUNG_CANCER	44	0.464395	1.54527	0.0298507	0.190211	0.15807	2125	tags=34%, list=18%, signal=28%	PIK3R1/EGF/EGFR/PLCG2/PIK3CA/ERBB2/SOS2/PIK3CD/CCND1/CASP9/MAP2K1/FOXO3/PDPK1/PIK3CB/PRKCA
KICH	KEGG_DNA_REPLICATION	KEGG_DNA_REPLICATION	31	-0.543497	-1.86285	0.030303	0.190211	0.15807	2590	tags=52%, list=22%, signal=40%	RFC4/POLD1/RNASEH2B/POLD4/PCNA/MCM6/LIG1/POLE4/RNASEH2C/MCM7/RFC2/SSBP1/POLD2/MCM5/RNASEH2A/MCM2
KICH	KEGG_FOCAL_ADHESION	KEGG_FOCAL_ADHESION	147	-0.415932	-1.85653	0.03125	0.190211	0.15807	282	tags=14%, list=2%, signal=14%	VEGFC/ITGA5/ACTN1/COL3A1/MYL9/THBS2/COL6A1/ITGA3/THBS3/PDGFRB/COL5A2/COL1A2/RAC2/CCND2/COL5A1/TNC/COL6A3/LAMB3/FN1/COL1A1/COL6A2
KICH	KEGG_ECM_RECEPTOR_INTERACTION	KEGG_ECM_RECEPTOR_INTERACTION	53	-0.607154	-2.26719	0.0322581	0.190211	0.15807	325	tags=32%, list=3%, signal=31%	CD36/ITGA5/SDC3/COL3A1/THBS2/COL6A1/ITGA3/THBS3/COL5A2/COL1A2/COL5A1/TNC/COL6A3/LAMB3/FN1/COL1A1/COL6A2
KICH	KEGG_OXIDATIVE_PHOSPHORYLATION	KEGG_OXIDATIVE_PHOSPHORYLATION	120	-0.306852	-1.3561	0.0322581	0.190211	0.15807	1932	tags=38%, list=16%, signal=32%	NDUFB7/NDUFS7/NDUFA1/COX7A1/UQCRQ/COX5A/UQCR10/NDUFA7/MT-ND4L/NDUFB1/COX7C/ATP5F1E/NDUFB8/NDUFS6/ATP5MC2/COX17/NDUFV2/NDUFA2/ATP6V1F/TCIRG1/COX6B1/NDUFS5/MT-ATP6/MT-ND3/NDUFA3/COX6A1/MT-ND5/NDUFA4L2/COX4I2/COX6C/ATP5F1D/MT-ND4/NDUFA11/MT-ND6/MT-CO1/ATP6V1C2/ATP6V0E2/ATP5ME/MT-ND1/ATP5MF/MT-CO2/MT-ND2/MT-CYB/MT-CO3/ATP6V1G3
KICH	KEGG_CALCIUM_SIGNALING_PATHWAY	KEGG_CALCIUM_SIGNALING_PATHWAY	74	0.398544	1.45468	0.04	0.209559	0.174149	1023	tags=23%, list=9%, signal=21%	ITPKB/PTGER3/PLCD4/CACNA1H/ERBB4/ITPR1/EGFR/PLCG2/ERBB3/MYLK/ITPR3/PHKB/BDKRB2/ATP2A3/PDE1A/ADCY9/ERBB2
KICH	KEGG_RIBOSOME	KEGG_RIBOSOME	85	-0.778744	-3.21383	0.04	0.209559	0.174149	2417	tags=91%, list=20%, signal=73%	RPS13/RPS4Y1/RPS12/RPL22/RPL7/RPL41/RPS5/RPL10/RPL26L1/RPL36AL/RPS3/RPS2/RPL9/RPS15A/FAU/RPS9/RPL30/UBA52/RPL27A/RPS16/RPL10A/RPS28/RPLP0/RPL3/RPS11/RPL7A/RPS10/RPL8/RPS23/RPS4X/RPL15/RPLP2/RPL13A/RPL37A/RPL38/RPL5/RPL6/RPS27A/RPL23A/RPS21/RPS27/RPL4/RPL14/RPL35A/RPL39/RPS6/RPL11/RPL27/RPL26/RPL23/RPL24/RPS19/RPSA/RPS7/RPL19/RPL18A/RPL31/RPL34/RPS26/RPL13/RPL18/RPL29/RPL36/RPS17/RPS15/RPS8/RPL32/…
KICH	KEGG_BETA_ALANINE_METABOLISM	KEGG_BETA_ALANINE_METABOLISM	17	0.556015	1.52255	0.0410959	0.209559	0.174149	1823	tags=47%, list=15%, signal=40%	ACADM/ALDH2/EHHADH/ALDH1B1/ALDH9A1/HIBCH/ALDH3A2/GAD1
KICH	KEGG_CYTOKINE_CYTOKINE_RECEPTOR_INTERACTION	KEGG_CYTOKINE_CYTOKINE_RECEPTOR_INTERACTION	90	-0.368454	-1.5089	0.0416667	0.209559	0.174149	931	tags=23%, list=8%, signal=22%	IL10RA/TGFB1/NGFR/OSMR/CSF1/CSF1R/PLEKHO2/TNFRSF4/CCL2/IL2RG/TNFRSF1A/TNFRSF1B/CXCL9/TNFRSF14/TGFB3/VEGFC/IL4R/PDGFRB/CCL21/TNFRSF11B/CCL18
KICH	KEGG_INSULIN_SIGNALING_PATHWAY	KEGG_INSULIN_SIGNALING_PATHWAY	107	0.343094	1.3369	0.0416667	0.209559	0.174149	3460	tags=35%, list=29%, signal=25%	PCK1/PIK3R1/PCK2/PPARGC1A/PPP1R3D/MTOR/SOCS2/IRS1/PPP1R3B/PHKB/PIK3CA/TSC1/PRKAA2/SOS2/PIK3CD/FOXO1/MAP2K1/ACACB/PDPK1/PRKAB1/PIK3CB/PRKAR2A/PTPRF/PRKAB2/RAPGEF1/FBP1/CBL/PPP1CB/NRAS/PYGB/GSK3B/SOS1/INSR/EXOC7/SOCS4/RPS6KB1/AKT3
KICH	KEGG_FRUCTOSE_AND_MANNOSE_METABOLISM	KEGG_FRUCTOSE_AND_MANNOSE_METABOLISM	23	0.493345	1.4514	0.0447761	0.212687	0.176748	3000	tags=43%, list=25%, signal=33%	PFKFB2/PFKL/PFKFB3/ALDOC/MTMR2/FPGT/PMM2/FBP1/GMDS/PFKP
KICH	KEGG_GLYCEROLIPID_METABOLISM	KEGG_GLYCEROLIPID_METABOLISM	30	0.461609	1.46819	0.0447761	0.212687	0.176748	2148	tags=47%, list=18%, signal=38%	CEL/ALDH2/MBOAT2/MBOAT1/TKFC/ALDH1B1/MGLL/ALDH9A1/GPAT3/LPL/ALDH3A2/GPAM/AGPAT3/PLPP3
KIRC	KEGG_SMALL_CELL_LUNG_CANCER	KEGG_SMALL_CELL_LUNG_CANCER	73	0.333629	1.32978	0.0166667	0.0975877	0.0721376	2155	tags=23%, list=16%, signal=20%	LAMA1/COL4A4/CCND1/BCL2/ITGA6/PIK3CG/PIK3CA/AKT3/PIK3CB/TRAF6/ITGAV/NFKB1/CHUK/PIAS1/PIK3R3/PIK3R1/APAF1
KIRC	KEGG_INOSITOL_PHOSPHATE_METABOLISM	KEGG_INOSITOL_PHOSPHATE_METABOLISM	47	0.534248	1.97892	0.0169492	0.0975877	0.0721376	1319	tags=28%, list=10%, signal=25%	ALDH6A1/MIOX/IMPA2/PIK3CG/SYNJ1/PIKFYVE/PIK3C2A/PLCB1/PIK3CA/PIK3CB/PIK3C2B/PI4KA/PIK3C3
KIRC	KEGG_PPAR_SIGNALING_PATHWAY	KEGG_PPAR_SIGNALING_PATHWAY	50	0.580226	2.16029	0.0169492	0.0975877	0.0721376	1663	tags=40%, list=13%, signal=35%	HMGCS2/SLC27A2/CYP4A11/EHHADH/PCK1/ACSL1/ACADM/CPT2/PPARA/AQP7/ACADL/GK/CPT1A/ACOX2/PDPK1/PCK2/ACOX1/FABP4/CD36/ILK
KIRC	KEGG_PROSTATE_CANCER	KEGG_PROSTATE_CANCER	75	0.463641	1.85686	0.0169492	0.0975877	0.0721376	2309	tags=37%, list=17%, signal=31%	AR/IGF1R/CCND1/BCL2/MAPK1/PDGFD/PIK3CG/PDPK1/EP300/BRAF/CREB5/PIK3CA/AKT3/PIK3CB/CREBBP/ERBB2/NFKB1/CHUK/SOS1/PIK3R3/GSK3B/PIK3R1/EGFR/CTNNB1/SOS2/MTOR/NRAS/CREB1
KIRC	KEGG_LYSINE_DEGRADATION	KEGG_LYSINE_DEGRADATION	44	0.480277	1.71188	0.0172414	0.0975877	0.0721376	3611	tags=55%, list=27%, signal=40%	EHHADH/BBOX1/ALDH3A2/ALDH1B1/ASH1L/SETD7/ACAT1/AASS/ALDH9A1/OGDH/NSD1/HADHA/AASDH/ALDH7A1/TMLHE/SETD2/ALDH2/OGDHL/AASDHPPT/HADH/KMT5B/SETDB2/DLST/NSD3
KIRC	KEGG_VASOPRESSIN_REGULATED_WATER_REABSORPTION	KEGG_VASOPRESSIN_REGULATED_WATER_REABSORPTION	37	0.487548	1.74228	0.0172414	0.0975877	0.0721376	4128	tags=54%, list=31%, signal=37%	ADCY9/DYNC2H1/DYNC1LI2/CREB5/DCTN1/DYNLL2/DYNC1H1/CREB1/DYNC2LI1/CREB3L2/ADCY6/DYNC1I2/AQP3/DCTN5/DCTN4/RAB5C/VAMP2/NSF/DCTN6/PRKACB
KIRC	KEGG_ENDOMETRIAL_CANCER	KEGG_ENDOMETRIAL_CANCER	45	0.508493	1.83356	0.0175439	0.0975877	0.0721376	2268	tags=47%, list=17%, signal=39%	CCND1/APC/MAPK1/PIK3CG/PDPK1/BRAF/PIK3CA/AKT3/PIK3CB/ERBB2/ILK/FOXO3/SOS1/PIK3R3/GSK3B/PIK3R1/EGFR/CTNNA1/CTNNB1/SOS2/NRAS
KIRC	KEGG_ERBB_SIGNALING_PATHWAY	KEGG_ERBB_SIGNALING_PATHWAY	70	0.369091	1.43774	0.0175439	0.0975877	0.0721376	4112	tags=49%, list=31%, signal=34%	MAPK1/ERBB3/PIK3CG/BRAF/GAB1/PIK3CA/AKT3/PIK3CB/CBL/ERBB2/SOS1/PIK3R3/MAPK10/NRG3/GSK3B/PIK3R1/EGFR/MAPK8/SOS2/MTOR/NRAS/STAT5B/MAP2K4/KRAS/CAMK2D/MAPK9/CDKN1B/PAK2/PAK1/NCK1/ABL1/PTK2/CRK/CRKL
KIRC	KEGG_GLYCEROLIPID_METABOLISM	KEGG_GLYCEROLIPID_METABOLISM	33	0.516062	1.81341	0.0175439	0.0975877	0.0721376	2973	tags=48%, list=22%, signal=38%	LIPC/ALDH3A2/ALDH1B1/PLPP3/GK/AGPAT3/DGKH/ALDH9A1/LCLAT1/ALDH7A1/GPAT4/LPL/GPAT3/ALDH2/AGPAT1/PLPP1
KIRC	KEGG_GLYCOLYSIS_GLUCONEOGENESIS	KEGG_GLYCOLYSIS_GLUCONEOGENESIS	42	0.507108	1.80608	0.0175439	0.0975877	0.0721376	4463	tags=57%, list=34%, signal=38%	PKLR/PCK1/ALDH3A2/FBP1/ALDH1B1/ALDOB/PCK2/ALDH9A1/PGAM1/ACSS1/DLD/ADH5/ALDH7A1/DLAT/ALDH2/GALM/PGK1/PFKM/PFKP/ENO1/PGM2/PFKL/BPGM/LDHB
KIRC	KEGG_PEROXISOME	KEGG_PEROXISOME	70	0.511972	1.99431	0.0175439	0.0975877	0.0721376	2072	tags=31%, list=16%, signal=27%	HAO2/SLC27A2/EHHADH/AMACR/ACSL1/EPHX2/DDO/PXMP2/MLYCD/ACOX2/AGPS/CAT/ABCD3/PECR/ACOX1/NUDT12/PEX11A/FAR2/DHRS4/PEX1/CRAT/PEX3
KIRC	KEGG_VALINE_LEUCINE_AND_ISOLEUCINE_DEGRADATION	KEGG_VALINE_LEUCINE_AND_ISOLEUCINE_DEGRADATION	42	0.696099	2.47917	0.0175439	0.0975877	0.0721376	2422	tags=67%, list=18%, signal=55%	HMGCS2/EHHADH/ALDH6A1/ABAT/ACAA2/ALDH3A2/ACADM/ALDH1B1/ACADSB/HIBCH/AOX1/PCCA/ACAT1/MCCC1/ALDH9A1/DBT/HADHB/BCKDHA/HMGCS1/HADHA/IVD/DLD/BCKDHB/HIBADH/ALDH7A1/ACAD8/AUH/MCCC2
KIRC	KEGG_FATTY_ACID_METABOLISM	KEGG_FATTY_ACID_METABOLISM	32	0.724484	2.55404	0.0178571	0.0975877	0.0721376	2079	tags=56%, list=16%, signal=48%	CYP4A11/EHHADH/ACAA2/ALDH3A2/ACSL1/ACADM/ALDH1B1/CPT2/ACADSB/ACADL/CPT1A/ACAT1/ALDH9A1/HADHB/ACOX1/HADHA/ADH5/ALDH7A1
KIRC	KEGG_PHOSPHATIDYLINOSITOL_SIGNALING_SYSTEM	KEGG_PHOSPHATIDYLINOSITOL_SIGNALING_SYSTEM	60	0.397353	1.49884	0.0178571	0.0975877	0.0721376	2160	tags=27%, list=16%, signal=22%	IMPA2/PIK3CG/DGKH/SYNJ1/PIKFYVE/PIK3C2A/PLCB1/PIK3CA/PIK3CB/PIK3C2B/PI4KA/PIK3C3/PIK3R3/CDS2/PIK3R1/CDS1
KIRC	KEGG_TERPENOID_BACKBONE_BIOSYNTHESIS	KEGG_TERPENOID_BACKBONE_BIOSYNTHESIS	14	0.642825	1.68791	0.0178571	0.0975877	0.0721376	1961	tags=36%, list=15%, signal=30%	HMGCS2/ACAT1/PDSS2/HMGCS1/DHDDS
KIRC	KEGG_PYRUVATE_METABOLISM	KEGG_PYRUVATE_METABOLISM	34	0.575593	1.99865	0.0181818	0.0975877	0.0721376	2909	tags=47%, list=22%, signal=37%	PKLR/PCK1/ALDH3A2/ALDH1B1/PCK2/LDHD/ACAT1/PC/ALDH9A1/ACSS1/DLD/ALDH7A1/GRHPR/DLAT/ALDH2/ACACB
KIRC	KEGG_PENTOSE_AND_GLUCURONATE_INTERCONVERSIONS	KEGG_PENTOSE_AND_GLUCURONATE_INTERCONVERSIONS	13	0.771134	1.98911	0.0185185	0.0975877	0.0721376	1149	tags=54%, list=9%, signal=49%	UGT1A9/UGT1A6/XYLB/UGT2A3/DHDH/CRYL1/UGT2B7
KIRC	KEGG_ADIPOCYTOKINE_SIGNALING_PATHWAY	KEGG_ADIPOCYTOKINE_SIGNALING_PATHWAY	52	0.449399	1.64623	0.0188679	0.0975877	0.0721376	3292	tags=42%, list=25%, signal=32%	PCK1/PRKAA2/ACSL1/PPARA/CPT1A/PCK2/PRKAB1/AKT3/LEPR/NFKB1/CD36/CHUK/MAPK10/PTPN11/MAPK8/MTOR/JAK2/PPARGC1A/ACACB/MAPK9/PRKAA1/STAT3
KIRC	KEGG_TRYPTOPHAN_METABOLISM	KEGG_TRYPTOPHAN_METABOLISM	30	0.580853	1.98981	0.0188679	0.0975877	0.0721376	3198	tags=63%, list=24%, signal=48%	DDC/EHHADH/ALDH3A2/ALDH1B1/AOX1/ACMSD/CAT/MAOB/ACAT1/ALDH9A1/OGDH/HADHA/ALDH7A1/AFMID/ALDH2/OGDHL/WARS2/AOC1/HADH
KIRC	KEGG_ASCORBATE_AND_ALDARATE_METABOLISM	KEGG_ASCORBATE_AND_ALDARATE_METABOLISM	11	0.813407	1.9685	0.0192308	0.0975877	0.0721376	1149	tags=73%, list=9%, signal=66%	UGT1A9/UGT1A6/MIOX/UGT2A3/ALDH3A2/ALDH1B1/ALDH9A1/UGT2B7
KIRC	KEGG_CITRATE_CYCLE_TCA_CYCLE	KEGG_CITRATE_CYCLE_TCA_CYCLE	29	0.565913	1.92659	0.0192308	0.0975877	0.0721376	4035	tags=59%, list=31%, signal=41%	PCK1/ACO2/ACLY/SUCLA2/PCK2/ACO1/PC/OGDH/SDHC/DLD/IDH3A/DLAT/OGDHL/SUCLG1/DLST/SUCLG2/CS
KIRC	KEGG_DORSO_VENTRAL_AXIS_FORMATION	KEGG_DORSO_VENTRAL_AXIS_FORMATION	17	0.590028	1.67189	0.0192308	0.0975877	0.0721376	2857	tags=59%, list=22%, signal=46%	SPIRE1/MAPK1/ETS1/NOTCH2/SOS1/EGFR/SOS2/NOTCH1/KRAS/NOTCH4
KIRC	KEGG_DRUG_METABOLISM_CYTOCHROME_P450	KEGG_DRUG_METABOLISM_CYTOCHROME_P450	29	0.618672	2.1062	0.0192308	0.0975877	0.0721376	1159	tags=38%, list=9%, signal=35%	FMO1/UGT1A9/UGT1A6/UGT2A3/AOX1/FMO2/GSTA2/FMO4/MAOB/UGT2B7/CYP3A5
KIRC	KEGG_HEDGEHOG_SIGNALING_PATHWAY	KEGG_HEDGEHOG_SIGNALING_PATHWAY	21	0.5992	1.862	0.0192308	0.0975877	0.0721376	4128	tags=62%, list=31%, signal=43%	LRP2/FBXW11/CSNK1G1/CSNK1A1/BTRC/SUFU/GSK3B/BMP4/BMP8B/SMO/BMP6/BMP2/PRKACB
KIRC	KEGG_PROXIMAL_TUBULE_BICARBONATE_RECLAMATION	KEGG_PROXIMAL_TUBULE_BICARBONATE_RECLAMATION	17	0.708617	2.00793	0.0192308	0.0975877	0.0721376	1701	tags=47%, list=13%, signal=41%	PCK1/SLC4A4/CA4/SLC9A3/GLUD2/AQP1/PCK2/GLS
KIRC	KEGG_RETINOL_METABOLISM	KEGG_RETINOL_METABOLISM	19	0.696591	2.0187	0.0192308	0.0975877	0.0721376	1987	tags=58%, list=15%, signal=49%	CYP4A11/UGT1A9/UGT1A6/UGT2A3/BCO1/UGT2B7/CYP3A5/RETSAT/DHRS4/ALDH1A1/ADH5
KIRC	KEGG_BETA_ALANINE_METABOLISM	KEGG_BETA_ALANINE_METABOLISM	18	0.710301	2.0116	0.0196078	0.0975877	0.0721376	2079	tags=67%, list=16%, signal=56%	EHHADH/ABAT/ALDH3A2/ACADM/ALDH1B1/HIBCH/UPB1/DPYS/MLYCD/ALDH9A1/HADHA/ALDH7A1
KIRC	KEGG_PORPHYRIN_AND_CHLOROPHYLL_METABOLISM	KEGG_PORPHYRIN_AND_CHLOROPHYLL_METABOLISM	24	0.586665	1.8403	0.0196078	0.0975877	0.0721376	1627	tags=33%, list=12%, signal=29%	UGT1A9/UGT1A6/UGT2A3/UGT2B7/FECH/EARS2/COX15/ALAD
KIRC	KEGG_ALZHEIMERS_DISEASE	KEGG_ALZHEIMERS_DISEASE	139	-0.434865	-1.94476	0.02	0.0975877	0.0721376	2300	tags=39%, list=17%, signal=32%	HSD17B10/NDUFA8/COX7C/CYCS/NDUFC2/NDUFB4/GAPDH/NDUFS7/APOE/NDUFB10/ATP5MC1/COX8A/ATP5PO/COX7A2/NDUFA6/BID/NDUFV2/ATP5MC2/NDUFB9/NDUFS6/NDUFA1/BAD/COX5A/NDUFA4L2/COX4I1/UQCR10/NDUFB8/MT-ATP8/NDUFA2/COX5B/NDUFS5/NDUFA7/MT-CO1/NDUFB1/UQCR11/COX7B/NDUFS8/MT-CO3/NDUFA4/COX6B1/MT-ATP6/NDUFB7/UQCRQ/PSENEN/MT-CYB/COX6A1/ATP5F1E/BACE2/ATP5F1D/COX6C/MT-CO2/NDUFA3/COX4I2/COX7A1
KIRC	KEGG_HISTIDINE_METABOLISM	KEGG_HISTIDINE_METABOLISM	22	0.657383	2.01792	0.02	0.0975877	0.0721376	3169	tags=59%, list=24%, signal=45%	DDC/AMDHD1/ALDH3A2/ASPA/ALDH1B1/FTCD/MAOB/ALDH9A1/ALDH7A1/HNMT/LCMT2/ALDH2/AOC1
KIRC	KEGG_METABOLISM_OF_XENOBIOTICS_BY_CYTOCHROME_P450	KEGG_METABOLISM_OF_XENOBIOTICS_BY_CYTOCHROME_P450	27	0.52745	1.74752	0.02	0.0975877	0.0721376	1159	tags=30%, list=9%, signal=27%	UGT1A9/UGT1A6/UGT2A3/AKR1C1/DHDH/GSTA2/UGT2B7/CYP3A5
KIRC	KEGG_OXIDATIVE_PHOSPHORYLATION	KEGG_OXIDATIVE_PHOSPHORYLATION	114	-0.600051	-2.59205	0.02	0.0975877	0.0721376	2463	tags=56%, list=19%, signal=46%	ATP5PD/ATP6V0E1/NDUFS3/NDUFA8/COX7C/NDUFC2/NDUFB4/NDUFS7/NDUFB10/ATP5MC1/COX8A/ATP5PO/COX7A2/NDUFA6/NDUFV2/ATP5MC2/NDUFB9/ATP5MG/NDUFS6/MT-ND6/MT-ND5/NDUFA1/COX17/COX5A/NDUFA4L2/COX4I1/UQCR10/NDUFB8/ATP6V1F/MT-ATP8/NDUFA2/COX5B/NDUFS5/NDUFA7/MT-ND4L/MT-CO1/NDUFB1/ATP5MF/UQCR11/COX7B/NDUFS8/MT-CO3/MT-ND1/TCIRG1/NDUFA4/COX6B1/ATP6V0B/MT-ATP6/NDUFB7/UQCRQ/MT-CYB/MT-ND4/COX6A1/ATP5F1E/ATP5ME/ATP5F1D/…
KIRC	KEGG_PARKINSONS_DISEASE	KEGG_PARKINSONS_DISEASE	113	-0.551056	-2.38318	0.02	0.0975877	0.0721376	2980	tags=59%, list=23%, signal=46%	NDUFA9/SLC25A6/UQCRB/CASP3/UQCRC1/PARK7/UBE2J2/CYC1/SLC25A5/UBA7/ATP5PD/NDUFS3/NDUFA8/COX7C/CYCS/NDUFC2/NDUFB4/NDUFS7/NDUFB10/ATP5MC1/COX8A/ATP5PO/COX7A2/NDUFA6/NDUFV2/ATP5MC2/NDUFB9/NDUFS6/MT-ND6/MT-ND5/NDUFA1/COX5A/NDUFA4L2/COX4I1/UQCR10/NDUFB8/MT-ATP8/NDUFA2/COX5B/NDUFS5/NDUFA7/MT-ND4L/MT-CO1/NDUFB1/UQCR11/COX7B/NDUFS8/MT-CO3/MT-ND1/NDUFA4/COX6B1/MT-ATP6/NDUFB7/UQCRQ/MT-CYB/MT-ND4/COX6A1/ATP5F…
KIRC	KEGG_PROPANOATE_METABOLISM	KEGG_PROPANOATE_METABOLISM	28	0.666742	2.22476	0.02	0.0975877	0.0721376	2989	tags=64%, list=23%, signal=50%	EHHADH/ALDH6A1/ABAT/ALDH3A2/ACADM/ALDH1B1/HIBCH/PCCA/MLYCD/SUCLA2/ACAT1/ALDH9A1/HADHA/ACSS1/ALDH7A1/ALDH2/ACACB/SUCLG1
KIRC	KEGG_ABC_TRANSPORTERS	KEGG_ABC_TRANSPORTERS	25	0.519121	1.65495	0.0204082	0.0975877	0.0721376	4316	tags=56%, list=33%, signal=38%	ABCC4/ABCB1/ABCC6/ABCG2/ABCA1/ABCD3/ABCB10/ABCG1/ABCC2/ABCB7/ABCC1/ABCD4/ABCA5/ABCA3
KIRC	KEGG_GLYCINE_SERINE_AND_THREONINE_METABOLISM	KEGG_GLYCINE_SERINE_AND_THREONINE_METABOLISM	25	0.56501	1.80124	0.0204082	0.0975877	0.0721376	874	tags=28%, list=7%, signal=26%	AGXT2/DMGDH/GATM/BHMT/CHDH/SHMT1/MAOB
KIRC	KEGG_STARCH_AND_SUCROSE_METABOLISM	KEGG_STARCH_AND_SUCROSE_METABOLISM	25	0.652952	2.0816	0.0204082	0.0975877	0.0721376	1370	tags=32%, list=10%, signal=29%	MGAM/GBA3/UGT1A9/UGT1A6/UGT2A3/ENPP3/UGT2B7/AGL
KIRC	KEGG_BUTANOATE_METABOLISM	KEGG_BUTANOATE_METABOLISM	26	0.730676	2.37914	0.0208333	0.0975877	0.0721376	1591	tags=54%, list=12%, signal=47%	HMGCS2/EHHADH/ABAT/ACSM2A/ALDH5A1/ALDH3A2/L2HGDH/ALDH1B1/ACSM3/ACSM5/ACAT1/ALDH9A1/HMGCS1/HADHA
KIRC	KEGG_HUNTINGTONS_DISEASE	KEGG_HUNTINGTONS_DISEASE	155	-0.403692	-1.83025	0.0217391	0.0985604	0.0728566	2629	tags=41%, list=20%, signal=33%	CYC1/SLC25A5/POLR2K/ATP5PD/NDUFS3/BAX/DLG4/NDUFA8/COX7C/POLR2G/CYCS/NDUFC2/NDUFB4/BBC3/NDUFS7/NDUFB10/ATP5MC1/COX8A/ATP5PO/COX7A2/NDUFA6/NDUFV2/ATP5MC2/NDUFB9/POLR2H/NDUFS6/NDUFA1/COX5A/NDUFA4L2/POLR2L/COX4I1/UQCR10/POLR2I/CLTB/NDUFB8/MT-ATP8/NDUFA2/COX5B/NDUFS5/AP2S1/NDUFA7/MT-CO1/NDUFB1/UQCR11/COX7B/NDUFS8/MT-CO3/NDUFA4/COX6B1/GPX1/POLR2J/MT-ATP6/NDUFB7/UQCRQ/MT-CYB/COX6A1/ATP5F1E/ATP5F1D/COX6C…
KIRC	KEGG_CARDIAC_MUSCLE_CONTRACTION	KEGG_CARDIAC_MUSCLE_CONTRACTION	43	-0.619484	-2.14495	0.0227273	0.0985604	0.0728566	1252	tags=49%, list=9%, signal=44%	COX8A/COX7A2/COX5A/COX4I1/UQCR10/COX5B/MT-CO1/UQCR11/TPM4/COX7B/MT-CO3/COX6B1/UQCRQ/CACNB3/MT-CYB/COX6A1/COX6C/MT-CO2/COX4I2/TPM2/COX7A1
KIRC	KEGG_RIBOSOME	KEGG_RIBOSOME	85	-0.756355	-3.07668	0.0227273	0.0985604	0.0728566	2635	tags=85%, list=20%, signal=68%	RPL4/RPL26/RPS27/RPL5/RPL3/RPL26L1/RPS27L/RPS25/RPL11/RPS29/UBA52/RPL10/RPS3A/RPS4X/RPL23/RPS13/RPL7A/RPS10/RPL30/RPL15/RPL31/RPL19/RPL6/RPS6/RPS15A/RPS28/RPS26/RPS5/RPLP0/RPL37A/RPS7/RPL35A/RPS3/RPS18/RPS11/RPL13A/RPL27/RPL34/RPS24/RPL8/RPS9/RPS8/RPL18A/RPS17/RPL9/RPL12/RPL37/RPL38/RPS16/RPL14/RPS21/RPL24/FAU/RPS2/RPLP1/RPS4Y1/RPL32/RPL18/RPL13/RPS15/RPL36/RPS20/RPL27A/RPLP2/RPSA/RPL29/RPL39/RPS…
KIRC	KEGG_COMPLEMENT_AND_COAGULATION_CASCADES	KEGG_COMPLEMENT_AND_COAGULATION_CASCADES	40	-0.594165	-1.98896	0.0232558	0.0985604	0.0728566	1289	tags=42%, list=10%, signal=38%	C1QB/SERPINF2/CFB/SERPING1/C1QA/SERPINA1/C2/CFH/CD55/CFD/C1S/PLAU/PLAUR/C1R/BDKRB2/SERPINE1/F3
KIRC	KEGG_JAK_STAT_SIGNALING_PATHWAY	KEGG_JAK_STAT_SIGNALING_PATHWAY	88	0.341747	1.4553	0.0338983	0.140323	0.103728	2484	tags=32%, list=19%, signal=26%	GHR/LIFR/SOCS7/IL6R/CCND1/PIK3CG/EP300/CISH/JAK1/PIK3CA/AKT3/PIK3CB/CREBBP/CBL/LEPR/IFNLR1/SOS1/STAM2/PIAS1/PIK3R3/PTPN11/PIK3R1/SOS2/STAT5B/STAM/JAK2/IFNAR1/IL7
KIRC	KEGG_LIMONENE_AND_PINENE_DEGRADATION	KEGG_LIMONENE_AND_PINENE_DEGRADATION	10	0.714996	1.76067	0.0363636	0.145306	0.107411	2767	tags=80%, list=21%, signal=63%	EHHADH/ALDH3A2/ALDH1B1/ALDH9A1/HADHA/ALDH7A1/YOD1/ALDH2
KIRC	KEGG_PRIMARY_IMMUNODEFICIENCY	KEGG_PRIMARY_IMMUNODEFICIENCY	25	-0.571455	-1.70122	0.0377358	0.145306	0.107411	2298	tags=44%, list=17%, signal=36%	CD8A/LCK/RFXANK/CD8B/ZAP70/CD3E/CD3D/IL2RG/JAK3/ADA/CD79A
KIRC	KEGG_STEROID_HORMONE_BIOSYNTHESIS	KEGG_STEROID_HORMONE_BIOSYNTHESIS	17	0.586059	1.66065	0.0384615	0.145306	0.107411	1159	tags=41%, list=9%, signal=38%	UGT1A9/UGT1A6/UGT2A3/CYP7B1/AKR1C1/UGT2B7/CYP3A5
KIRC	KEGG_GLYCOSAMINOGLYCAN_BIOSYNTHESIS_CHONDROITIN_SULFATE	KEGG_GLYCOSAMINOGLYCAN_BIOSYNTHESIS_CHONDROITIN_SULFATE	18	-0.596878	-1.68438	0.0392157	0.145306	0.107411	2634	tags=83%, list=20%, signal=67%	DSE/CHST15/CHSY1/CHST7/CHST11/CHST12/CHPF2/CSGALNACT1/CHST14/B3GALT6/CHPF/CHSY3/B4GALT7/CHST3/B3GAT3
KIRC	KEGG_FRUCTOSE_AND_MANNOSE_METABOLISM	KEGG_FRUCTOSE_AND_MANNOSE_METABOLISM	28	0.477189	1.59227	0.04	0.145306	0.107411	3382	tags=46%, list=26%, signal=35%	KHK/FBP1/ALDOB/PFKFB2/SORD/PMM1/FPGT/MTMR6/MPI/PFKFB3/PFKM/MTMR2/PFKP
KIRC	KEGG_CYTOKINE_CYTOKINE_RECEPTOR_INTERACTION	KEGG_CYTOKINE_CYTOKINE_RECEPTOR_INTERACTION	137	-0.346915	-1.53376	0.0408163	0.145306	0.107411	1755	tags=26%, list=13%, signal=23%	VEGFC/CSF1/RELT/TNFRSF12A/KIT/TNFSF9/TGFB1/TNFRSF25/CXCR4/CD27/EPOR/CXCR3/IL15RA/TNFRSF4/TGFB3/IL2RG/CCR7/CCL8/TNFSF13B/INHBA/IL18/OSM/CCL20/CD70/CXCL2/CCL5/HGF/LTB/XCL2/IL1R2/LIF/CXCL1/CCL21/CCL19/CXCL8/CXCL13
KIRC	KEGG_P53_SIGNALING_PATHWAY	KEGG_P53_SIGNALING_PATHWAY	58	-0.469298	-1.81482	0.0408163	0.145306	0.107411	810	tags=31%, list=6%, signal=29%	CYCS/BBC3/CHEK2/BID/GADD45B/PIDD1/IGFBP3/CDK1/RRM2/CCNB1/GADD45G/CCNB2/CD82/CDKN2A/PMAIP1/STEAP3/SERPINE1/SFN
KIRC	KEGG_ECM_RECEPTOR_INTERACTION	KEGG_ECM_RECEPTOR_INTERACTION	57	-0.476194	-1.81535	0.0425532	0.148519	0.109786	1573	tags=37%, list=12%, signal=33%	ITGA3/ITGB6/ITGA5/SDC1/THBS3/COL5A3/ITGA11/COL5A2/FN1/ITGB4/COL3A1/THBS2/LAMC2/COL6A1/COL6A2/COL1A2/LAMB3/CD44/COL5A1/COL6A3/COL1A1
KIRC	KEGG_HEMATOPOIETIC_CELL_LINEAGE	KEGG_HEMATOPOIETIC_CELL_LINEAGE	49	-0.439242	-1.58583	0.0444444	0.152137	0.112461	2298	tags=41%, list=17%, signal=34%	CD8A/IL3RA/CD37/CD8B/CSF1/KIT/CD2/ITGA3/CD5/ITGA5/CD14/EPOR/CD3E/CD3D/CD9/FCGR1A/CD55/IL1R2/CD44/CD7
KIRC	KEGG_PROTEASOME	KEGG_PROTEASOME	41	-0.507633	-1.71916	0.0454545	0.152659	0.112846	3976	tags=63%, list=30%, signal=44%	PSMD6/PSMB8/PSME1/PSMD14/PSMC5/PSMB5/PSMB2/PSMD8/PSMA3/PSMA5/PSMC3/PSMC4/PSMB1/PSMD4/PSMA4/PSMB6/PSMA1/POMP/PSMA7/PSMA2/PSMB10/PSMD13/PSMB4/PSME2/PSMB3/SEM1
KIRP	KEGG_PATHWAYS_IN_CANCER	KEGG_PATHWAYS_IN_CANCER	229	0.316258	1.57108	0.0144928	0.0903061	0.0655209	3159	tags=35%, list=24%, signal=27%	PIK3CB/APC/LAMA3/NCOA4/COL4A4/IGF1R/AR/ITGB1/FZD1/KITLG/EP300/ITGAV/JAK1/ITGA2/NFKB1/PRKCA/TGFBR2/MITF/PIK3CA/MSH3/ARNT2/CDK6/MAPK1/HIF1A/KRAS/CTNNA1/PIK3R1/MTOR/MET/APPL1/GSK3B/CBL/SOS2/RB1/BCL2/LAMB1/EGFR/STAT1/CREBBP/ITGA6/CHUK/RARB/LAMA1/LAMC1/RALBP1/AKT3/FOS/WNT5A/BMP2/SUFU/TRAF6/FZD5/FAS/BRAF/FZD6/PLD1/VHL/CTNNB1/LAMC2/FGFR2/FGF2/PIAS1/XIAP/ABL1/ARNT/MAPK10/STAT3/IKBKG/RHOA/FOXO1/COL4A2/BIR…
KIRP	KEGG_SMALL_CELL_LUNG_CANCER	KEGG_SMALL_CELL_LUNG_CANCER	70	0.486397	2.05174	0.0149254	0.0903061	0.0655209	2871	tags=39%, list=22%, signal=30%	PIK3CB/LAMA3/COL4A4/ITGB1/ITGAV/ITGA2/NFKB1/APAF1/PIK3CA/CDK6/PIK3R1/RB1/BCL2/LAMB1/ITGA6/CHUK/RARB/LAMA1/LAMC1/AKT3/TRAF6/LAMC2/PIAS1/XIAP/IKBKG/COL4A2/BIRC2
KIRP	KEGG_TRYPTOPHAN_METABOLISM	KEGG_TRYPTOPHAN_METABOLISM	27	0.602597	2.00951	0.0149254	0.0903061	0.0655209	3624	tags=63%, list=28%, signal=45%	MAOB/DDC/MAOA/EHHADH/CYP1B1/ACAT1/AOX1/CAT/HADH/ALDH9A1/ALDH7A1/OGDHL/OGDH/ALDH3A2/HADHA/ALDH2/ACMSD
KIRP	KEGG_BUTANOATE_METABOLISM	KEGG_BUTANOATE_METABOLISM	28	0.53358	1.80762	0.0151515	0.0903061	0.0655209	3492	tags=57%, list=27%, signal=42%	L2HGDH/HMGCS1/ALDH5A1/ABAT/ACSM3/EHHADH/ACAT1/OXCT1/HADH/ALDH9A1/ALDH7A1/ACSM2A/ACSM5/ALDH3A2/HADHA/ALDH2
KIRP	KEGG_CITRATE_CYCLE_TCA_CYCLE	KEGG_CITRATE_CYCLE_TCA_CYCLE	29	0.589446	2.02353	0.0151515	0.0903061	0.0655209	3046	tags=55%, list=23%, signal=42%	PCK1/ACO2/IDH3A/SUCLA2/DLAT/PC/SUCLG2/CS/DLD/ACO1/SDHC/OGDHL/DLST/OGDH/SDHA/ACLY
KIRP	KEGG_PROPANOATE_METABOLISM	KEGG_PROPANOATE_METABOLISM	28	0.630717	2.13669	0.0151515	0.0903061	0.0655209	4274	tags=82%, list=33%, signal=55%	ALDH6A1/ACADM/SUCLA2/ABAT/ACSS3/EHHADH/PCCA/ACAT1/SUCLG2/ACACB/ALDH9A1/ALDH7A1/PCCB/HIBCH/ALDH3A2/ACACA/ACSS1/HADHA/ALDH2/MLYCD/LDHB/SUCLG1/ACSS2
KIRP	KEGG_PROSTATE_CANCER	KEGG_PROSTATE_CANCER	72	0.465527	1.96301	0.0151515	0.0903061	0.0655209	3159	tags=46%, list=24%, signal=35%	PIK3CB/IGF1R/AR/CREB3L2/EP300/PDGFD/NFKB1/PIK3CA/PDPK1/MAPK1/PDGFC/KRAS/PIK3R1/MTOR/GSK3B/SOS2/RB1/BCL2/EGFR/CREBBP/CHUK/AKT3/CREB1/BRAF/CTNNB1/FGFR2/CREB5/IKBKG/FOXO1/SOS1/NRAS/FGFR1/HSP90AB1
KIRP	KEGG_FOCAL_ADHESION	KEGG_FOCAL_ADHESION	149	0.360369	1.6645	0.0153846	0.0903061	0.0655209	3029	tags=38%, list=23%, signal=29%	PIK3CB/RELN/TNC/ITGB8/LAMA3/ILK/COL4A4/IGF1R/ITGB1/DOCK1/ITGAV/PDGFD/ITGA2/PRKCA/PIK3CA/PDPK1/ITGB3/TLN2/ROCK1/MAPK1/PDGFC/ARHGAP5/PIK3R1/MET/GSK3B/SOS2/BCL2/LAMB1/ITGB7/EGFR/THBS1/ITGA6/LAMA1/LAMC1/AKT3/PPP1R12A/VCL/BRAF/PARVA/DIAPH1/ARHGAP35/CTNNB1/LAMC2/XIAP/RAPGEF1/CCND2/MAPK10/RHOA/COL4A2/CAPN2/BIRC2/SOS1/MAPK9/MAPK8/ROCK2/VAV3
KIRP	KEGG_REGULATION_OF_ACTIN_CYTOSKELETON	KEGG_REGULATION_OF_ACTIN_CYTOSKELETON	151	0.36687	1.69029	0.0153846	0.0903061	0.0655209	3147	tags=38%, list=24%, signal=29%	PIP5K1B/PIK3CB/APC/ITGB8/CYFIP2/ARHGEF12/ITGB1/DOCK1/ITGAV/IQGAP2/PDGFD/ITGA2/RDX/MRAS/PIK3CA/ITGB3/ROCK1/MAPK1/PDGFC/SCIN/PIKFYVE/KRAS/ABI2/MYH10/PIK3R1/IQGAP1/SOS2/ITGB7/EGFR/ITGA6/NCKAP1/PIP4K2C/CYFIP1/WASL/SSH2/PPP1R12A/SSH1/VCL/BRAF/GNG12/DIAPH1/DIAPH2/ARHGAP35/EZR/FGFR2/FGF2/WASF2/RHOA/MSN/SOS1/ROCK2/NRAS/ARHGEF6/VAV3/GNA13/FGFR1/MYLK
KIRP	KEGG_ADHERENS_JUNCTION	KEGG_ADHERENS_JUNCTION	63	0.462123	1.90574	0.015625	0.0903061	0.0655209	3103	tags=48%, list=24%, signal=36%	IGF1R/FER/NECTIN3/WASF3/EP300/TGFBR2/MAPK1/CTNNA1/LMO7/IQGAP1/MET/EGFR/FARP2/CREBBP/WASL/SSX2IP/PARD3/VCL/CTNND1/TJP1/AFDN/CTNNB1/YES1/WASF2/SORBS1/PTPRF/RHOA/CSNK2A1/NLK/FGFR1
KIRP	KEGG_FATTY_ACID_METABOLISM	KEGG_FATTY_ACID_METABOLISM	31	0.548777	1.91731	0.015625	0.0903061	0.0655209	3492	tags=58%, list=27%, signal=43%	ACADSB/ACADM/EHHADH/ACAT1/ACSL3/ACAA2/ACSL1/HADH/HADHB/ALDH9A1/ADH5/CPT1A/ALDH7A1/CPT2/ALDH3A2/ACSL4/HADHA/ALDH2
KIRP	KEGG_HYPERTROPHIC_CARDIOMYOPATHY_HCM	KEGG_HYPERTROPHIC_CARDIOMYOPATHY_HCM	38	0.483377	1.74354	0.015625	0.0903061	0.0655209	2366	tags=39%, list=18%, signal=32%	ITGB8/ITGB1/ITGAV/ATP2A2/ITGA2/ITGB3/SGCB/DAG1/ITGB7/ITGA6/CACNA2D1/CACNA1D/PRKAA2/PRKAA1/PRKAB1
KIRP	KEGG_SPHINGOLIPID_METABOLISM	KEGG_SPHINGOLIPID_METABOLISM	31	0.478745	1.67263	0.015625	0.0903061	0.0655209	4062	tags=55%, list=31%, signal=38%	SGPP2/SGMS2/SPTLC1/SGPP1/SGMS1/GLB1/UGT8/GALC/SPTLC2/PLPP3/ASAH1/KDSR/SGPL1/GBA/CERK/ACER3/UGCG
KIRP	KEGG_ADIPOCYTOKINE_SIGNALING_PATHWAY	KEGG_ADIPOCYTOKINE_SIGNALING_PATHWAY	51	0.445083	1.71531	0.015873	0.0903061	0.0655209	2956	tags=45%, list=23%, signal=35%	PCK1/PPARGC1A/PPARA/PTPN11/NFKB1/LEPR/MTOR/PRKCQ/ACSL3/CHUK/AKT3/ACSL1/ACACB/PRKAA2/PRKAA1/CPT1A/PRKAB1/JAK2/MAPK10/STAT3/IKBKG/MAPK9/MAPK8
KIRP	KEGG_ARRHYTHMOGENIC_RIGHT_VENTRICULAR_CARDIOMYOPATHY_ARVC	KEGG_ARRHYTHMOGENIC_RIGHT_VENTRICULAR_CARDIOMYOPATHY_ARVC	37	0.677034	2.4363	0.015873	0.0903061	0.0655209	1337	tags=49%, list=10%, signal=44%	ITGB8/CDH2/DSG2/ITGB1/ITGAV/ATP2A2/DSP/ITGA2/DSC2/PKP2/ITGB3/SGCB/CTNNA1/GJA1/DAG1/ITGB7/ITGA6/CACNA2D1
KIRP	KEGG_DORSO_VENTRAL_AXIS_FORMATION	KEGG_DORSO_VENTRAL_AXIS_FORMATION	17	0.613835	1.80246	0.015873	0.0903061	0.0655209	1319	tags=41%, list=10%, signal=37%	SPIRE1/NOTCH2/MAPK1/KRAS/SOS2/EGFR/NOTCH1
KIRP	KEGG_ECM_RECEPTOR_INTERACTION	KEGG_ECM_RECEPTOR_INTERACTION	50	0.462796	1.76941	0.015873	0.0903061	0.0655209	1483	tags=32%, list=11%, signal=28%	RELN/TNC/ITGB8/LAMA3/COL4A4/ITGB1/ITGAV/ITGA2/ITGB3/DAG1/LAMB1/ITGB7/THBS1/ITGA6/LAMA1/LAMC1
KIRP	KEGG_GAP_JUNCTION	KEGG_GAP_JUNCTION	58	0.422516	1.69368	0.015873	0.0903061	0.0655209	2138	tags=36%, list=16%, signal=30%	GUCY1A1/ADCY9/ITPR2/PDGFD/PRKCA/PRKACB/MAPK1/PDGFC/KRAS/ADCY5/GJA1/SOS2/EGFR/GUCY1B1/ITPR1/ITPR3/GNAI1/TUBA1B/TJP1/MAP3K2/ADCY6
KIRP	KEGG_NEUROTROPHIN_SIGNALING_PATHWAY	KEGG_NEUROTROPHIN_SIGNALING_PATHWAY	103	0.344364	1.5151	0.015873	0.0903061	0.0655209	3062	tags=38%, list=24%, signal=29%	PIK3CB/KIDINS220/PTPN11/NFKB1/FRS2/PIK3CA/PDPK1/MAP3K1/MAPK1/KRAS/RPS6KA3/PIK3R1/GSK3B/SOS2/BCL2/MAP3K3/FOXO3/SORT1/AKT3/PRDM4/CAMK2D/TRAF6/BRAF/IRAK2/RPS6KA6/GAB1/YWHAQ/RAPGEF1/ABL1/MAPK10/RHOA/YWHAB/SOS1/MAPK9/MAPK14/MAGED1/MAPK8/NRAS/SH2B3
KIRP	KEGG_PHOSPHATIDYLINOSITOL_SIGNALING_SYSTEM	KEGG_PHOSPHATIDYLINOSITOL_SIGNALING_SYSTEM	57	0.405548	1.61708	0.015873	0.0903061	0.0655209	2077	tags=30%, list=16%, signal=25%	PIP5K1B/PIK3CB/ITPR2/PRKCA/PIK3CA/SYNJ1/PI4KA/CDS1/PIKFYVE/PIK3R1/PIP4K2C/ITPR1/ITPR3/PIK3C2A/OCRL/IMPA2/CDS2
KIRP	KEGG_TIGHT_JUNCTION	KEGG_TIGHT_JUNCTION	93	0.373001	1.6239	0.015873	0.0903061	0.0655209	2989	tags=38%, list=23%, signal=29%	OCLN/MPDZ/ASH1L/EPB41L2/PRKCA/MRAS/MAGI2/MPP5/AMOTL1/EPB41L3/KRAS/MYH10/CTNNA1/PARD6B/MAGI3/PATJ/PRKCQ/TJP2/AKT3/GNAI1/CASK/SPTAN1/EPB41L1/PARD3/TJP1/CRB3/AFDN/PPP2CB/CTNNB1/YES1/LLGL1/RHOA/EPB41/CSNK2A1/NRAS
KIRP	KEGG_COLORECTAL_CANCER	KEGG_COLORECTAL_CANCER	54	0.425389	1.67016	0.016129	0.0903061	0.0655209	4315	tags=50%, list=33%, signal=34%	PIK3CB/APC/TGFBR2/PIK3CA/MSH3/MAPK1/KRAS/PIK3R1/APPL1/GSK3B/BCL2/AKT3/FOS/BRAF/CTNNB1/MAPK10/RHOA/MAPK9/MAPK8/MSH2/ARAF/SMAD4/TCF7L2/MAP2K1/MLH1/AKT2/AXIN2
KIRP	KEGG_DILATED_CARDIOMYOPATHY	KEGG_DILATED_CARDIOMYOPATHY	39	0.526197	1.89495	0.016129	0.0903061	0.0655209	2138	tags=41%, list=16%, signal=34%	ADCY9/ITGB8/ITGB1/ITGAV/ATP2A2/ITGA2/ITGB3/PRKACB/SGCB/ADCY5/DAG1/ITGB7/ITGA6/CACNA2D1/CACNA1D/ADCY6
KIRP	KEGG_MELANOGENESIS	KEGG_MELANOGENESIS	56	0.457647	1.82293	0.016129	0.0903061	0.0655209	2208	tags=39%, list=17%, signal=33%	EDNRB/ADCY9/CREB3L2/FZD1/KITLG/EP300/PRKCA/MITF/PRKACB/MAPK1/KRAS/ADCY5/GSK3B/CREBBP/GNAI1/WNT5A/CAMK2D/FZD5/CREB1/FZD6/ADCY6/CTNNB1
KIRP	KEGG_TGF_BETA_SIGNALING_PATHWAY	KEGG_TGF_BETA_SIGNALING_PATHWAY	59	0.42599	1.70275	0.016129	0.0903061	0.0655209	3091	tags=44%, list=24%, signal=34%	SMAD9/BMP6/SMAD1/RBL2/EP300/BMPR2/TGFBR2/ACVR1/BMP8B/ROCK1/MAPK1/ID4/ZFYVE16/CREBBP/THBS1/ZFYVE9/SMAD5/BMP2/PPP2CB/SMAD7/RHOA/SP1/TFDP1/SMURF2/ROCK2/BMPR1A
KIRP	KEGG_WNT_SIGNALING_PATHWAY	KEGG_WNT_SIGNALING_PATHWAY	104	0.387457	1.70838	0.016129	0.0903061	0.0655209	4315	tags=48%, list=33%, signal=32%	NFAT5/APC/NFATC3/FZD1/EP300/CSNK1A1/PRKCA/LRP6/FBXW11/PRKACB/ROCK1/PRICKLE1/TBL1X/GSK3B/CREBBP/PPP2R5D/WNT5A/CAMK2D/FZD5/FZD6/VANGL2/PPP2CB/CTNNB1/BTRC/CHD8/CCND2/MAPK10/RHOA/VANGL1/CSNK2A1/MAPK9/MAPK8/ROCK2/NLK/PPP2R5E/CHP1/PLCB4/CTBP2/FZD4/PSEN1/SKP1/PPP3CA/SMAD4/PRKX/PRICKLE2/PPP2R5C/TCF7L2/FZD8/DAAM1/AXIN2
KIRP	KEGG_HEDGEHOG_SIGNALING_PATHWAY	KEGG_HEDGEHOG_SIGNALING_PATHWAY	24	0.646375	2.10112	0.0163934	0.0903061	0.0655209	2309	tags=54%, list=18%, signal=45%	LRP2/RAB23/BMP6/CSNK1A1/FBXW11/BMP8B/PRKACB/GSK3B/CSNK1G1/WNT5A/BMP2/SUFU/BTRC
KIRP	KEGG_PROXIMAL_TUBULE_BICARBONATE_RECLAMATION	KEGG_PROXIMAL_TUBULE_BICARBONATE_RECLAMATION	15	0.609544	1.73711	0.0166667	0.0903061	0.0655209	963	tags=40%, list=7%, signal=37%	CA2/GLUD2/SLC4A4/PCK1/ATP1B1/ATP1A1
KIRP	KEGG_ALDOSTERONE_REGULATED_SODIUM_REABSORPTION	KEGG_ALDOSTERONE_REGULATED_SODIUM_REABSORPTION	25	0.585648	1.90044	0.0169492	0.0903061	0.0655209	1056	tags=44%, list=8%, signal=40%	PIK3CB/HSD11B2/NR3C2/ATP1B1/PRKCA/PIK3CA/PDPK1/MAPK1/ATP1A1/KRAS/PIK3R1
KIRP	KEGG_MELANOMA	KEGG_MELANOMA	42	0.467174	1.67927	0.0169492	0.0903061	0.0655209	2286	tags=38%, list=18%, signal=31%	PIK3CB/IGF1R/PDGFD/MITF/PIK3CA/CDK6/MAPK1/PDGFC/KRAS/PIK3R1/MET/RB1/EGFR/AKT3/BRAF/FGF2
KIRP	KEGG_PANTOTHENATE_AND_COA_BIOSYNTHESIS	KEGG_PANTOTHENATE_AND_COA_BIOSYNTHESIS	14	0.677193	1.86318	0.0169492	0.0903061	0.0655209	732	tags=36%, list=6%, signal=34%	VNN1/PANK1/ENPP1/PANK3/DPYD
KIRP	KEGG_VALINE_LEUCINE_AND_ISOLEUCINE_DEGRADATION	KEGG_VALINE_LEUCINE_AND_ISOLEUCINE_DEGRADATION	40	0.663256	2.36121	0.0169492	0.0903061	0.0655209	3492	tags=72%, list=27%, signal=53%	BCKDHA/ACADSB/ALDH6A1/ACADM/HMGCS1/BCKDHB/ABAT/DBT/EHHADH/PCCA/ACAT1/AOX1/ACAA2/OXCT1/DLD/MCCC2/AUH/MCCC1/HIBADH/HADH/HADHB/ALDH9A1/ALDH7A1/PCCB/HIBCH/ALDH3A2/ACAD8/HADHA/ALDH2
KIRP	KEGG_CIRCADIAN_RHYTHM_MAMMAL	KEGG_CIRCADIAN_RHYTHM_MAMMAL	13	0.561419	1.49173	0.0175439	0.0903061	0.0655209	4381	tags=69%, list=34%, signal=46%	CLOCK/BHLHE40/CRY1/CRY2/ARNTL/PER3/PER2/NPAS2/PER1
KIRP	KEGG_ENDOMETRIAL_CANCER	KEGG_ENDOMETRIAL_CANCER	44	0.470611	1.69487	0.0178571	0.0903061	0.0655209	4315	tags=57%, list=33%, signal=38%	PIK3CB/APC/ILK/PIK3CA/PDPK1/MAPK1/KRAS/CTNNA1/PIK3R1/GSK3B/SOS2/EGFR/FOXO3/AKT3/BRAF/CTNNB1/SOS1/NRAS/PTEN/ARAF/TCF7L2/MAP2K1/MLH1/AKT2/AXIN2
KIRP	KEGG_LYSINE_DEGRADATION	KEGG_LYSINE_DEGRADATION	43	0.523501	1.89812	0.0178571	0.0903061	0.0655209	3753	tags=56%, list=29%, signal=40%	SETD7/ASH1L/EHHADH/NSD1/ACAT1/AASS/TMLHE/HADH/ALDH9A1/ALDH7A1/OGDHL/DLST/OGDH/SETD2/SETD1B/AASDHPPT/ALDH3A2/BBOX1/HADHA/ALDH2/NSD3/AASDH/EHMT1/SETDB2
KIRP	KEGG_PRIMARY_IMMUNODEFICIENCY	KEGG_PRIMARY_IMMUNODEFICIENCY	22	-0.63942	-2.11388	0.0238095	0.1139	0.082639	1148	tags=36%, list=9%, signal=33%	ADA/JAK3/RFXANK/IL2RG/LCK/CD3E/CD8A/CD3D
KIRP	KEGG_RIBOSOME	KEGG_RIBOSOME	85	-0.771253	-3.41878	0.0238095	0.1139	0.082639	2245	tags=84%, list=17%, signal=70%	RPL3/RPL5/RPL21/RPL6/RPLP0/RPS15A/RPL26/RPS27/RPS5/RPL36AL/RPS4X/RPS4Y1/RPL4/RPL30/RPS29/RPL7A/RPL13A/UBA52/RPS13/RPS27A/RPL23A/RPS7/RPL23/RPS25/RPL35A/RPS6/RPS26/RPS11/RPL31/RPL8/RPS16/RPL27/RPL11/RPS9/RPL19/RPS8/RPS10/RPS3/RPS24/RPS2/RPL9/RPSA/RPL37A/RPL14/RPL32/RPS18/RPS28/RPS17/RPL37/RPL34/RPL18A/RPL29/RPS20/FAU/RPL39/RPL24/RPS21/RPL12/RPL22L1/RPL13/RPS15/RPLP1/RPL18/RPL38/RPL27A/RPL36/RPL28/…
KIRP	KEGG_OXIDATIVE_PHOSPHORYLATION	KEGG_OXIDATIVE_PHOSPHORYLATION	113	-0.530569	-2.43968	0.025641	0.119433	0.0866539	2815	tags=52%, list=22%, signal=41%	COX5A/COX7C/NDUFB4/NDUFC1/COX7A2/NDUFS3/ATP5MG/ATP6V0B/COX7B/ATP6V1F/COX6A1/UQCRB/NDUFC2/ATP5PO/NDUFS6/NDUFB10/ATP5MC2/NDUFB9/UQCR11/ATP5MC1/COX17/ATP5PD/MT-ND4L/COX4I1/MT-ND5/UQCR10/COX6B1/NDUFA1/UQCRQ/COX5B/COX6C/NDUFA2/MT-CYB/ATP5F1E/ATP5MF/NDUFS8/NDUFB1/NDUFS5/NDUFB8/MT-ATP8/NDUFB7/MT-ND4/MT-ND6/NDUFV2/MT-CO1/NDUFA11/ATP5ME/MT-CO3/MT-ATP6/MT-ND1/NDUFA7/MT-CO2/NDUFA3/COX7A1/MT-ND2/ATP5F1D/TCIR…
KIRP	KEGG_PARKINSONS_DISEASE	KEGG_PARKINSONS_DISEASE	111	-0.460539	-2.11024	0.0263158	0.119433	0.0866539	2815	tags=47%, list=22%, signal=37%	COX5A/COX7C/NDUFB4/NDUFC1/COX7A2/NDUFS3/COX7B/COX6A1/UQCRB/NDUFC2/ATP5PO/NDUFS6/NDUFB10/ATP5MC2/NDUFB9/UBE2J2/UQCR11/ATP5MC1/ATP5PD/MT-ND4L/COX4I1/MT-ND5/UQCR10/COX6B1/NDUFA1/UQCRQ/COX5B/COX6C/NDUFA2/MT-CYB/ATP5F1E/NDUFS8/NDUFB1/NDUFS5/NDUFB8/MT-ATP8/NDUFB7/MT-ND4/MT-ND6/NDUFV2/MT-CO1/MT-CO3/MT-ATP6/MT-ND1/NDUFA7/MT-CO2/NDUFA3/COX7A1/MT-ND2/ATP5F1D/MT-ND3/NDUFA4L2
KIRP	KEGG_HUNTINGTONS_DISEASE	KEGG_HUNTINGTONS_DISEASE	153	-0.333057	-1.63357	0.0285714	0.126429	0.0917293	2815	tags=39%, list=22%, signal=31%	COX5A/COX7C/NDUFB4/NDUFC1/COX7A2/NDUFS3/SOD1/POLR2G/CLTA/BBC3/COX7B/COX6A1/UQCRB/PLCB3/NDUFC2/ATP5PO/NDUFS6/NDUFB10/BAX/PLCB2/ATP5MC2/NDUFB9/UQCR11/DNAH1/ATP5MC1/ATP5PD/AP2S1/GPX1/COX4I1/CLTB/UQCR10/POLR2L/COX6B1/NDUFA1/UQCRQ/POLR2H/COX5B/COX6C/NDUFA2/MT-CYB/ATP5F1E/NDUFS8/NDUFB1/POLR2I/NDUFS5/NDUFB8/MT-ATP8/NDUFB7/NDUFV2/MT-CO1/MT-CO3/MT-ATP6/NDUFA7/MT-CO2/NDUFA3/POLR2J/COX7A1/ATP5F1D/NDUFA4L2
KIRP	KEGG_ENDOCYTOSIS	KEGG_ENDOCYTOSIS	155	0.288781	1.34536	0.0298507	0.126655	0.0918934	2844	tags=31%, list=22%, signal=24%	PIP5K1B/RAB11FIP1/SH3GL2/RAB11FIP2/ASAP2/IGF1R/HSPA8/ITCH/DNAJC6/AGAP1/VPS36/GIT2/PIKFYVE/PARD6B/CLTC/MET/CBL/USP8/NEDD4/EEA1/DAB2/EGFR/STAM/STAM2/CHMP3/AP2B1/ARAP2/PDCD6IP/CHMP2B/TRAF6/PARD3/PLD1/VPS4B/SMAP1/FGFR2/HSPA2/RBSN/RAB11FIP5/WWP1/RAB31/ASAP3/ACAP2/RNF41/RAB5C/CHMP1B/PSD3/ARF6/SMURF2
KIRP	KEGG_APOPTOSIS	KEGG_APOPTOSIS	72	0.364157	1.53555	0.030303	0.126655	0.0918934	2871	tags=29%, list=22%, signal=23%	PIK3CB/PRKAR2A/NFKB1/APAF1/PIK3CA/PRKACB/PIK3R1/TNFRSF10A/BCL2/IL1R1/ENDOD1/PRKAR1A/CHUK/AKT3/FAS/IRAK2/ATM/XIAP/IKBKG/CAPN2/BIRC2
KIRP	KEGG_GNRH_SIGNALING_PATHWAY	KEGG_GNRH_SIGNALING_PATHWAY	65	0.401818	1.65713	0.0307692	0.126655	0.0918934	3441	tags=46%, list=27%, signal=34%	ADCY9/ITPR2/PRKCA/MAP3K1/PRKACB/MAPK1/KRAS/ADCY5/SOS2/EGFR/MAP3K3/ITPR1/ITPR3/CACNA1D/CAMK2D/PLD1/MAP3K2/ADCY6/HBEGF/MAPK10/SOS1/MAPK9/MAPK14/MAPK8/NRAS/GNAQ/MAP2K4/MMP14/PLCB4/GNA11
KIRP	KEGG_PROGESTERONE_MEDIATED_OOCYTE_MATURATION	KEGG_PROGESTERONE_MEDIATED_OOCYTE_MATURATION	58	0.377962	1.51508	0.031746	0.127706	0.0926559	3159	tags=38%, list=24%, signal=29%	PIK3CB/ADCY9/IGF1R/PIK3CA/PRKACB/MAPK1/KRAS/ADCY5/RPS6KA3/PIK3R1/AKT3/GNAI1/CDC23/BRAF/ADCY6/RPS6KA6/ANAPC1/MAPK10/MAPK9/MAPK14/MAPK8/HSP90AB1
KIRP	KEGG_PANCREATIC_CANCER	KEGG_PANCREATIC_CANCER	60	0.401508	1.61863	0.0327869	0.128962	0.0935673	2993	tags=38%, list=23%, signal=30%	PIK3CB/JAK1/NFKB1/TGFBR2/PIK3CA/CDK6/MAPK1/KRAS/PIK3R1/RB1/EGFR/STAT1/CHUK/RALBP1/AKT3/BRAF/PLD1/MAPK10/STAT3/IKBKG/MAPK9/MAPK8/ARHGEF6
KIRP	KEGG_BASAL_CELL_CARCINOMA	KEGG_BASAL_CELL_CARCINOMA	25	0.488408	1.58489	0.0338983	0.129861	0.0942194	4315	tags=56%, list=33%, signal=37%	APC/FZD1/GSK3B/WNT5A/BMP2/SUFU/FZD5/FZD6/CTNNB1/FZD4/TCF7L2/SMO/FZD8/AXIN2
KIRP	KEGG_RENIN_ANGIOTENSIN_SYSTEM	KEGG_RENIN_ANGIOTENSIN_SYSTEM	11	0.577699	1.54462	0.0344828	0.129861	0.0942194	3440	tags=55%, list=27%, signal=40%	ENPEP/ACE2/MME/NLN/LNPEP/ANPEP
KIRP	KEGG_PROTEASOME	KEGG_PROTEASOME	41	-0.436308	-1.69963	0.0444444	0.155172	0.112584	3029	tags=59%, list=23%, signal=45%	PSMB2/PSMC4/PSMB5/PSMA5/PSMB7/PSMA1/POMP/PSMB10/PSME1/PSMB6/PSMA4/PSMC3/PSMA3/PSMA2/PSMC5/PSMB8/PSMB1/PSMB4/PSMD4/PSMD13/PSMB9/PSME2/PSMB3/SEM1
KIRP	KEGG_PEROXISOME	KEGG_PEROXISOME	70	0.361337	1.52421	0.0447761	0.155172	0.112584	4558	tags=51%, list=35%, signal=34%	EHHADH/AMACR/PHYH/ACSL3/CAT/AGPS/HSD17B4/ACSL1/DAO/DDO/PEX3/PXMP4/ACOX2/FAR2/PEX12/SCP2/CROT/ABCD3/PEX1/PEX19/SLC27A2/EPHX2/ACSL4/MLYCD/NUDT12/PEX10/CRAT/PEX5/ACOX1/PEX13/PEX26/PEX2/PXMP2/HACL1/PEX11A/PECR
KIRP	KEGG_LYSOSOME	KEGG_LYSOSOME	110	0.29273	1.30244	0.0461538	0.155172	0.112584	4694	tags=46%, list=36%, signal=30%	ARSB/AP1S3/SLC17A5/M6PR/IGF2R/GNS/CTSO/CLTC/AP3B1/AP3M1/AP1G1/NAPSA/SORT1/GNPTAB/LIPA/LAMP2/GLB1/GALC/CTSC/LAPTM4B/SCARB2/IDS/PSAP/CD164/AP4E1/TPP1/SLC11A2/ATP6V0A2/AP3S2/ASAH1/GGA2/ATP6V0C/HGSNAT/AP3M2/CLN5/NPC1/GBA/LGMN/LAMP1/LAPTM4A/AGA/MFSD8/ATP6V0D1/MANBA/HYAL1/ABCA2/SMPD1/CTSL/AP3D1/ARSG/PPT1
KIRP	KEGG_AXON_GUIDANCE	KEGG_AXON_GUIDANCE	93	0.323483	1.40832	0.047619	0.155172	0.112584	2989	tags=33%, list=23%, signal=26%	UNC5D/EPHA7/SEMA5A/NFAT5/EPHA4/ROBO1/ARHGEF12/NFATC3/SLIT2/ITGB1/RASA1/ABLIM1/ROCK1/MAPK1/KRAS/MET/GSK3B/EFNB2/GNAI1/SEMA4D/PLXNC1/NTN4/ABL1/NCK1/DPYSL2/RHOA/SEMA6A/SEMA4G/ABLIM3/ROCK2/NRAS
KIRP	KEGG_GLIOMA	KEGG_GLIOMA	50	0.365511	1.39746	0.047619	0.155172	0.112584	1996	tags=30%, list=15%, signal=25%	PIK3CB/IGF1R/PRKCA/PIK3CA/CDK6/MAPK1/KRAS/PIK3R1/MTOR/SOS2/RB1/EGFR/AKT3/CAMK2D/BRAF
KIRP	KEGG_JAK_STAT_SIGNALING_PATHWAY	KEGG_JAK_STAT_SIGNALING_PATHWAY	79	0.32969	1.4044	0.0483871	0.155172	0.112584	2653	tags=32%, list=20%, signal=25%	PIK3CB/LIFR/IL6ST/EP300/JAK1/PTPN11/PIK3CA/LEPR/PIK3R1/CBL/SOS2/SOCS7/STAT1/CREBBP/SPRY2/STAM/STAM2/AKT3/SOCS5/IL6R/PIAS1/IFNAR1/JAK2/CCND2/STAT3
KIRP	KEGG_N_GLYCAN_BIOSYNTHESIS	KEGG_N_GLYCAN_BIOSYNTHESIS	39	0.378704	1.3638	0.0483871	0.155172	0.112584	3823	tags=44%, list=29%, signal=31%	MGAT2/ST6GAL1/MAN1A2/MAN1A1/FUT8/MAN2A1/ALG10B/MGAT4A/MAN2A2/ALG12/GANAB/STT3B/MGAT5/B4GALT1/ALG1/RPN2/TUSC3
KIRP	KEGG_LONG_TERM_POTENTIATION	KEGG_LONG_TERM_POTENTIATION	47	0.399655	1.50322	0.0491803	0.155172	0.112584	4137	tags=51%, list=32%, signal=35%	ITPR2/EP300/PRKCA/PRKACB/MAPK1/KRAS/RPS6KA3/CREBBP/ITPR1/ITPR3/PPP1R12A/CAMK2D/BRAF/RPS6KA6/NRAS/GNAQ/RAP1B/CHP1/PLCB4/RPS6KA2/PPP3CA/ARAF/PRKX/MAP2K1
LAML	KEGG_PATHWAYS_IN_CANCER	KEGG_PATHWAYS_IN_CANCER	201	0.364491	1.40805	0.0114943	0.102687	0.0772977	3164	tags=26%, list=18%, signal=22%	HGF/LAMB2/CSF1R/FGFR1/PLCG1/FOXO1/JUP/DAPK1/PTGS2/TCF7L2/TGFBR2/CSF2RA/CXCL8/KIT/PRKCA/ETS1/PIK3R5/EGLN1/FZD2/RB1/TCF7/HIF1A/ITGB1/BCR/CREBBP/LEF1/TRAF1/CBL/PAX8/APC/PIK3R1/RUNX1/TGFBR1/ITGA6/PIK3CG/PLCG2/EP300/STAT1/STAT5A/LAMA5/CBLB/CDKN1A/CASP3/VEGFA/CDK6/APPL1/JAK1/TRAF4/RALA/PRKCB/RASSF5/PIK3CA/BIRC3
LAML	KEGG_NATURAL_KILLER_CELL_MEDIATED_CYTOTOXICITY	KEGG_NATURAL_KILLER_CELL_MEDIATED_CYTOTOXICITY	84	0.451805	1.60156	0.0126582	0.102687	0.0772977	3119	tags=33%, list=18%, signal=27%	CD48/PLCG1/GZMB/TNF/FCGR3A/PRF1/CD247/ZAP70/PRKCA/LCK/PIK3R5/FYN/SH2D1A/VAV3/PPP3CC/ITGAL/NFAT5/ICAM1/CD244/PIK3R1/PIK3CG/PLCG2/IFNAR1/NCR3/CASP3/HLA-E/PRKCB/PIK3CA
LAML	KEGG_B_CELL_RECEPTOR_SIGNALING_PATHWAY	KEGG_B_CELL_RECEPTOR_SIGNALING_PATHWAY	68	0.479896	1.63143	0.012987	0.102687	0.0772977	2233	tags=26%, list=13%, signal=23%	BLNK/CD72/CD19/CARD11/CD79B/CD79A/IFITM1/DAPP1/PIK3R5/CD22/PIK3AP1/VAV3/PPP3CC/NFAT5/PIK3R1/MALT1/PIK3CG/PLCG2
LAML	KEGG_CYTOKINE_CYTOKINE_RECEPTOR_INTERACTION	KEGG_CYTOKINE_CYTOKINE_RECEPTOR_INTERACTION	102	0.47904	1.75372	0.012987	0.102687	0.0772977	3059	tags=41%, list=18%, signal=34%	TNFRSF21/HGF/CCR2/CXCL16/IL10RA/CSF1R/TNFSF8/CXCR3/CCR5/IL2RB/IL24/TNF/TGFBR2/TNFRSF1B/CSF2RA/CXCL8/IL6ST/IL7R/LTB/TNFRSF17/KIT/CCR7/CXCR6/CRLF2/PDGFC/IL2RG/CD40/CSF2RB/CD40LG/MPL/CX3CR1/TGFBR1/CXCL12/IFNAR1/PPBP/CCL4/VEGFA/CD27/IL4R/CCR1/IL1RAP/TNFRSF14
LAML	KEGG_JAK_STAT_SIGNALING_PATHWAY	KEGG_JAK_STAT_SIGNALING_PATHWAY	81	0.488686	1.70991	0.0131579	0.102687	0.0772977	3704	tags=46%, list=21%, signal=36%	IL10RA/IL2RB/IL24/CSF2RA/IL6ST/IL7R/SOCS3/STAT4/CCND2/CRLF2/PIK3R5/CISH/JAK2/IL2RG/IRF9/CSF2RB/CREBBP/STAT2/CBL/MPL/SOCS2/PIK3R1/PIK3CG/EP300/IFNAR1/STAT1/STAT5A/CBLB/JAK3/JAK1/IL4R/PIK3CA/SPRY1/PIAS1/STAT5B/IFNAR2/IL13RA1
LAML	KEGG_LEUKOCYTE_TRANSENDOTHELIAL_MIGRATION	KEGG_LEUKOCYTE_TRANSENDOTHELIAL_MIGRATION	75	0.448071	1.55241	0.0131579	0.102687	0.0772977	4945	tags=51%, list=29%, signal=36%	PLCG1/CYBB/ITK/GNAI1/PXN/TXK/PRKCA/MYL9/PIK3R5/JAM3/VAV3/ITGB1/ITGAL/ITGA4/ICAM1/PIK3R1/CTNND1/CXCL12/PIK3CG/PLCG2/PECAM1/NCF2/PRKCB/RASSF5/PIK3CA/ESAM/CLDN20/CD99/ROCK2/PIK3CD/ARHGAP35/PTPN11/VCL/CTNNA1/GNAI3/ROCK1/F11R/RAP1B
LAML	KEGG_T_CELL_RECEPTOR_SIGNALING_PATHWAY	KEGG_T_CELL_RECEPTOR_SIGNALING_PATHWAY	87	0.496334	1.75168	0.0131579	0.102687	0.0772977	2222	tags=30%, list=13%, signal=26%	CARD11/PLCG1/CD3D/CD3G/CD8A/ITK/TNF/RASGRP1/CD247/GRAP2/ZAP70/CD3E/LCK/PIK3R5/FYN/MAP3K14/VAV3/PTPRC/PPP3CC/CD40LG/NFAT5/CBL/PIK3R1/MALT1/TEC/PIK3CG
LAML	KEGG_FC_GAMMA_R_MEDIATED_PHAGOCYTOSIS	KEGG_FC_GAMMA_R_MEDIATED_PHAGOCYTOSIS	78	0.435039	1.5055	0.0133333	0.102687	0.0772977	3119	tags=29%, list=18%, signal=24%	PLCG1/FCGR3A/SPHK1/PLD2/PRKCA/PRKCE/PIK3R5/FCGR2A/PIP5K1B/VAV3/PTPRC/PLPP1/PIK3R1/PIK3CG/PLCG2/PIKFYVE/DOCK2/GAB2/ASAP1/HCK/PRKCB/WASF2/PIK3CA
LAML	KEGG_TOLL_LIKE_RECEPTOR_SIGNALING_PATHWAY	KEGG_TOLL_LIKE_RECEPTOR_SIGNALING_PATHWAY	74	0.462166	1.59227	0.0135135	0.102687	0.0772977	2336	tags=27%, list=13%, signal=23%	TLR7/LY96/IRF7/TNF/TLR8/TLR1/CD14/TLR5/CXCL8/CD86/TAB2/PIK3R5/TLR6/CD40/MYD88/PIK3R1/PIK3CG/TLR2/IFNAR1/STAT1
LAML	KEGG_CELL_ADHESION_MOLECULES_CAMS	KEGG_CELL_ADHESION_MOLECULES_CAMS	67	0.608799	2.03154	0.0136986	0.102687	0.0772977	2412	tags=51%, list=14%, signal=44%	HLA-DOA/HLA-DQA1/HLA-DRB5/HLA-DMB/HLA-DQA2/HLA-DPA1/HLA-DPB1/CD8A/CD34/CD2/HLA-DQB1/HLA-DRA/HLA-DRB1/SELL/CD86/HLA-DMA/ITGA9/VCAN/CD6/CD22/JAM3/HLA-DOB/CD40/PTPRC/ITGB1/SELP/CD40LG/ITGAL/ITGA4/ICAM1/ITGA6/HLA-F/NLGN3/PECAM1
LAML	KEGG_LEISHMANIA_INFECTION	KEGG_LEISHMANIA_INFECTION	61	0.614093	2.05856	0.0136986	0.102687	0.0772977	2336	tags=39%, list=13%, signal=34%	HLA-DOA/HLA-DQA1/HLA-DRB5/HLA-DMB/HLA-DQA2/HLA-DPA1/HLA-DPB1/TNF/FCGR3A/CR1/HLA-DQB1/PTGS2/HLA-DRA/HLA-DRB1/HLA-DMA/TAB2/FCGR2A/JAK2/HLA-DOB/ITGB1/ITGA4/MYD88/TLR2/STAT1
LAML	KEGG_INTESTINAL_IMMUNE_NETWORK_FOR_IGA_PRODUCTION	KEGG_INTESTINAL_IMMUNE_NETWORK_FOR_IGA_PRODUCTION	28	0.782972	2.36891	0.0138889	0.102687	0.0772977	2221	tags=68%, list=13%, signal=59%	HLA-DOA/HLA-DQA1/HLA-DRB5/HLA-DMB/HLA-DQA2/HLA-DPA1/HLA-DPB1/HLA-DQB1/HLA-DRA/HLA-DRB1/CD86/HLA-DMA/TNFRSF17/MAP3K14/HLA-DOB/CD40/CD40LG/ITGA4/CXCL12
LAML	KEGG_PRIMARY_IMMUNODEFICIENCY	KEGG_PRIMARY_IMMUNODEFICIENCY	28	0.706703	2.13816	0.0138889	0.102687	0.0772977	1863	tags=50%, list=11%, signal=45%	BLNK/CIITA/CD19/CD3D/CD8A/CD79A/IL7R/ZAP70/CD3E/LCK/IL2RG/CD40/PTPRC/CD40LG
LAML	KEGG_SYSTEMIC_LUPUS_ERYTHEMATOSUS	KEGG_SYSTEMIC_LUPUS_ERYTHEMATOSUS	33	0.764607	2.33341	0.0140845	0.102687	0.0772977	1482	tags=64%, list=9%, signal=58%	HLA-DOA/HLA-DQA1/HLA-DRB5/C1QB/HLA-DMB/HLA-DQA2/HLA-DPA1/C1QC/HLA-DPB1/TNF/FCGR3A/C1QA/HLA-DQB1/HLA-DRA/HLA-DRB1/CD86/HLA-DMA/FCGR2A/HLA-DOB/CD40/C5
LAML	KEGG_ANTIGEN_PROCESSING_AND_PRESENTATION	KEGG_ANTIGEN_PROCESSING_AND_PRESENTATION	51	0.700558	2.30151	0.0142857	0.102687	0.0772977	713	tags=31%, list=4%, signal=30%	HLA-DOA/HLA-DQA1/CIITA/LGMN/HLA-DRB5/HLA-DMB/CTSS/HLA-DQA2/HLA-DPA1/HLA-DPB1/CD8A/HLA-DQB1/HLA-DRA/HLA-DRB1/HLA-DMA/CD74
LAML	KEGG_PHOSPHATIDYLINOSITOL_SIGNALING_SYSTEM	KEGG_PHOSPHATIDYLINOSITOL_SIGNALING_SYSTEM	59	0.508165	1.66711	0.0142857	0.102687	0.0772977	5064	tags=53%, list=29%, signal=37%	PLCG1/PIK3C2B/INPP4B/PRKCA/PIK3R5/ITPR1/PIP5K1B/PIK3R1/INPP4A/ITPR2/PIK3CG/PLCG2/PIKFYVE/PLCB1/CDS2/PRKCB/PIK3CA/DGKG/ITPKB/SYNJ2/DGKD/PIP4K2A/PIK3CD/IPPK/PLCB3/DGKA/PIK3C2A/SYNJ1/PLCD1/PTEN/INPP5D
LAML	KEGG_TYPE_I_DIABETES_MELLITUS	KEGG_TYPE_I_DIABETES_MELLITUS	27	0.813912	2.41614	0.0142857	0.102687	0.0772977	625	tags=56%, list=4%, signal=54%	HLA-DOA/HLA-DQA1/HLA-DRB5/HLA-DMB/HLA-DQA2/HLA-DPA1/HLA-DPB1/GZMB/TNF/HLA-DQB1/HLA-DRA/PRF1/HLA-DRB1/CD86/HLA-DMA
LAML	KEGG_VIRAL_MYOCARDITIS	KEGG_VIRAL_MYOCARDITIS	48	0.647556	2.09789	0.0142857	0.102687	0.0772977	2923	tags=50%, list=17%, signal=42%	HLA-DOA/HLA-DQA1/HLA-DRB5/HLA-DMB/HLA-DQA2/HLA-DPA1/HLA-DPB1/HLA-DQB1/HLA-DRA/PRF1/HLA-DRB1/CD86/HLA-DMA/FYN/MYH11/HLA-DOB/CD40/CD40LG/ITGAL/ICAM1/HLA-F/CASP3/HLA-E/CD55
LAML	KEGG_ALLOGRAFT_REJECTION	KEGG_ALLOGRAFT_REJECTION	26	0.810555	2.35456	0.0144928	0.102687	0.0772977	1863	tags=69%, list=11%, signal=62%	HLA-DOA/HLA-DQA1/HLA-DRB5/HLA-DMB/HLA-DQA2/HLA-DPA1/HLA-DPB1/GZMB/TNF/HLA-DQB1/HLA-DRA/PRF1/HLA-DRB1/CD86/HLA-DMA/HLA-DOB/CD40/CD40LG
LAML	KEGG_HEMATOPOIETIC_CELL_LINEAGE	KEGG_HEMATOPOIETIC_CELL_LINEAGE	53	0.679219	2.19932	0.0144928	0.102687	0.0772977	1139	tags=45%, list=7%, signal=42%	DNTT/CD19/HLA-DRB5/CSF1R/CD3D/CD3G/CD8A/CD34/TNF/CD2/CR1/HLA-DRA/CD5/CD14/CSF2RA/HLA-DRB1/IL7R/MS4A1/KIT/CD3E/CD9/ANPEP/GP9/CD22
LAML	KEGG_AUTOIMMUNE_THYROID_DISEASE	KEGG_AUTOIMMUNE_THYROID_DISEASE	24	0.821859	2.3388	0.0147059	0.102687	0.0772977	2220	tags=75%, list=13%, signal=65%	HLA-DOA/HLA-DQA1/HLA-DRB5/HLA-DMB/HLA-DQA2/HLA-DPA1/HLA-DPB1/GZMB/HLA-DQB1/HLA-DRA/PRF1/HLA-DRB1/CD86/HLA-DMA/HLA-DOB/CD40/CD40LG/HLA-F
LAML	KEGG_COMPLEMENT_AND_COAGULATION_CASCADES	KEGG_COMPLEMENT_AND_COAGULATION_CASCADES	24	0.593881	1.69003	0.0147059	0.102687	0.0772977	2923	tags=50%, list=17%, signal=42%	F13A1/C1QB/C5AR1/C1QC/CR1/C1QA/A2M/C5/TFPI/SERPING1/C3AR1/CD55
LAML	KEGG_GRAFT_VERSUS_HOST_DISEASE	KEGG_GRAFT_VERSUS_HOST_DISEASE	24	0.861373	2.45125	0.0147059	0.102687	0.0772977	625	tags=62%, list=4%, signal=60%	HLA-DOA/HLA-DQA1/HLA-DRB5/HLA-DMB/HLA-DQA2/HLA-DPA1/HLA-DPB1/GZMB/TNF/HLA-DQB1/HLA-DRA/PRF1/HLA-DRB1/CD86/HLA-DMA
LAML	KEGG_ASTHMA	KEGG_ASTHMA	19	0.761631	2.03338	0.0149254	0.102687	0.0772977	1863	tags=84%, list=11%, signal=75%	HLA-DOA/HLA-DQA1/HLA-DRB5/HLA-DMB/HLA-DQA2/HLA-DPA1/HLA-DPB1/TNF/HLA-DQB1/HLA-DRA/HLA-DRB1/HLA-DMA/PRG2/HLA-DOB/CD40/CD40LG
LAML	KEGG_NEUROACTIVE_LIGAND_RECEPTOR_INTERACTION	KEGG_NEUROACTIVE_LIGAND_RECEPTOR_INTERACTION	56	0.5369	1.73123	0.0149254	0.102687	0.0772977	1685	tags=36%, list=10%, signal=32%	LPAR6/PTGIR/CALCRL/C5AR1/VIPR1/P2RY14/TBXA2R/GZMA/P2RY10/S1PR1/GABRR2/CNR2/PTH2R/PTGER4/CYSLTR1/F2RL2/P2RY13/FPR2/FPR1/HRH2
LAML	KEGG_NITROGEN_METABOLISM	KEGG_NITROGEN_METABOLISM	10	-0.750761	-1.95909	0.025	0.140008	0.105392	95	tags=70%, list=1%, signal=70%	ASNS/CA14/CA5B/GLUL/HAL/CA2/CA1
LAML	KEGG_PROXIMAL_TUBULE_BICARBONATE_RECLAMATION	KEGG_PROXIMAL_TUBULE_BICARBONATE_RECLAMATION	10	-0.695941	-1.81604	0.025	0.140008	0.105392	363	tags=30%, list=2%, signal=29%	SLC25A10/AQP1/CA2
LAML	KEGG_CHEMOKINE_SIGNALING_PATHWAY	KEGG_CHEMOKINE_SIGNALING_PATHWAY	120	0.369342	1.36318	0.025974	0.140008	0.105392	3119	tags=32%, list=18%, signal=26%	CCR2/CXCL16/GRK5/CXCR3/CCR5/ITK/GNAI1/CXCL8/PXN/GNG2/CCR7/GNG7/CXCR6/PIK3R5/JAK2/GRK3/VAV3/GNB5/STAT2/PIK3R1/CX3CR1/CXCL12/PIK3CG/ARRB1/STAT1/ADCY6/PPBP/TIAM2/DOCK2/PLCB1/JAK3/HCK/CCL4/GNG10/CCR1/ADCY7/PRKCB/PIK3CA
LAML	KEGG_FOCAL_ADHESION	KEGG_FOCAL_ADHESION	104	0.390961	1.41702	0.0266667	0.140008	0.105392	4389	tags=38%, list=25%, signal=29%	HGF/LAMB2/DOCK1/SRC/COL6A2/FLNB/PXN/CCND2/ITGA9/PRKCA/MYL9/PIK3R5/FYN/PDGFC/VAV3/ITGB1/ITGA4/PIK3R1/ITGA6/PIK3CG/DIAPH1/LAMA5/VEGFA/PRKCB/PIK3CA/BIRC3/RAPGEF1/TLN1/PDPK1/ITGB7/MAP2K1/CAPN2/ITGAV/VTN/XIAP/ROCK2/PIK3CD/PAK1/ARHGAP35/VCL
LAML	KEGG_VASCULAR_SMOOTH_MUSCLE_CONTRACTION	KEGG_VASCULAR_SMOOTH_MUSCLE_CONTRACTION	61	0.449527	1.5069	0.0273973	0.140008	0.105392	4350	tags=39%, list=25%, signal=30%	PTGIR/CALCRL/GUCY1A1/KCNMB1/PRKCA/PRKCE/MYL9/GUCY1B1/PRKCH/MYH11/ITPR1/GNA12/ITPR2/ADCY6/PLCB1/ADCY7/PRKCB/MAP2K1/PRKX/GNA13/PRKCQ/ROCK2/PRKACA/GNA11
LAML	KEGG_GLYCINE_SERINE_AND_THREONINE_METABOLISM	KEGG_GLYCINE_SERINE_AND_THREONINE_METABOLISM	14	-0.673295	-1.96256	0.0277778	0.140008	0.105392	3655	tags=50%, list=21%, signal=39%	GCAT/SHMT1/SHMT2/ALAS1/ALAS2/GAMT/PHGDH
LAML	KEGG_STEROID_BIOSYNTHESIS	KEGG_STEROID_BIOSYNTHESIS	14	-0.648256	-1.88958	0.0277778	0.140008	0.105392	4439	tags=79%, list=26%, signal=58%	LSS/SC5D/NSDHL/FDFT1/DHCR7/CEL/SQLE/MSMO1/TM7SF2/EBP/DHCR24
LAML	KEGG_BIOSYNTHESIS_OF_UNSATURATED_FATTY_ACIDS	KEGG_BIOSYNTHESIS_OF_UNSATURATED_FATTY_ACIDS	17	-0.603524	-1.80038	0.0285714	0.140008	0.105392	1977	tags=41%, list=11%, signal=37%	ACOT2/TECR/HACD1/ELOVL6/ACOT7/SCD/SCD5
LAML	KEGG_RNA_DEGRADATION	KEGG_RNA_DEGRADATION	56	-0.364159	-1.37463	0.0285714	0.140008	0.105392	4579	tags=50%, list=26%, signal=37%	PNPT1/WDR61/SKIV2L/EXOSC3/EXOSC2/CNOT9/EXOSC9/EXOSC1/LSM8/EXOSC7/LSM1/LSM7/MPHOSPH6/EXOSC5/HSPD1/EXOSC6/EXOSC8/LSM4/LSM6/C1D/LSM3/DCPS/LSM2/LSM5/ENO1/ENO2/EXOSC4/ENO3
LAML	KEGG_ARGININE_AND_PROLINE_METABOLISM	KEGG_ARGININE_AND_PROLINE_METABOLISM	31	-0.491689	-1.59997	0.0294118	0.140008	0.105392	4204	tags=55%, list=24%, signal=42%	GOT2/OAT/P4HA1/ODC1/PYCR3/ALDH1B1/GLUL/AGMAT/SAT2/PYCR1/GOT1/ASL/SRM/ALDH3A2/ALDH4A1/GAMT/CKM
LAML	KEGG_PENTOSE_PHOSPHATE_PATHWAY	KEGG_PENTOSE_PHOSPHATE_PATHWAY	21	-0.62504	-1.91123	0.0294118	0.140008	0.105392	3173	tags=52%, list=18%, signal=43%	GPI/PRPS2/TALDO1/RPIA/ALDOA/G6PD/PRPS1/PGLS/FBP1/RBKS/PGM1
LAML	KEGG_DNA_REPLICATION	KEGG_DNA_REPLICATION	36	-0.57807	-2.02192	0.030303	0.140008	0.105392	5186	tags=64%, list=30%, signal=45%	LIG1/POLD4/MCM2/POLD1/MCM6/RFC5/PRIM2/MCM7/POLE3/RFC2/POLE2/MCM4/SSBP1/MCM5/POLD2/RFC4/FEN1/RPA4/PCNA/RPA3/RNASEH2A/POLE4/RNASEH2C
LAML	KEGG_GLYCOLYSIS_GLUCONEOGENESIS	KEGG_GLYCOLYSIS_GLUCONEOGENESIS	38	-0.507541	-1.7442	0.03125	0.140008	0.105392	3470	tags=45%, list=20%, signal=36%	GALM/ALDH1B1/GPI/LDHB/LDHA/ALDOA/ALDH3B1/TPI1/FBP1/PKM/ENO1/PGAM1/ALDH3A2/ENO2/PGM1/ENO3/HK3
LAML	KEGG_NON_HOMOLOGOUS_END_JOINING	KEGG_NON_HOMOLOGOUS_END_JOINING	12	0.723122	1.718	0.031746	0.140008	0.105392	1	tags=8%, list=0%, signal=8%	DNTT
LAML	KEGG_CARDIAC_MUSCLE_CONTRACTION	KEGG_CARDIAC_MUSCLE_CONTRACTION	39	-0.690192	-2.38989	0.0333333	0.141564	0.106563	2684	tags=67%, list=16%, signal=56%	MT-CO1/COX4I1/CACNB1/UQCRC1/COX6A1/MT-CYB/UQCRB/COX7C/CACNB3/UQCRQ/COX5A/COX6C/UQCR10/UQCRFS1/UQCR11/COX5B/COX7B/CYC1/COX7A2/MT-CO3/COX6B1/UQCRH/UQCRHL/MT-CO2/COX8A/CACNA2D4
LAML	KEGG_PARKINSONS_DISEASE	KEGG_PARKINSONS_DISEASE	109	-0.613418	-2.69177	0.0357143	0.141564	0.106563	3383	tags=63%, list=20%, signal=51%	NDUFA6/NDUFS3/ATP5PO/NDUFS4/NDUFB10/NDUFB5/MT-CO1/VDAC3/NDUFA5/ATP5F1E/HTRA2/COX4I1/SDHB/ATP5MC3/CYCS/PARK7/UQCRC1/NDUFB4/NDUFV1/NDUFC2/NDUFB3/NDUFB2/ATP5PD/COX6A1/MT-CYB/NDUFS6/UQCRB/NDUFS7/NDUFA2/COX7C/NDUFA4/UQCRQ/NDUFB1/ATP5MC2/COX5A/NDUFA1/COX6C/NDUFB6/UQCR10/UQCRFS1/UQCR11/COX5B/COX7B/NDUFS5/NDUFB7/CYC1/MT-ND4/NDUFC1/COX7A2/MT-ND4L/MT-CO3/MT-ND2/MT-ND6/COX6B1/UQCRH/MT-ND1/ATP5MC1/NDUFA3/UQC…
LAML	KEGG_PEROXISOME	KEGG_PEROXISOME	64	-0.379837	-1.43884	0.0357143	0.141564	0.106563	5018	tags=44%, list=29%, signal=31%	GNPAT/MPV17/PMVK/NUDT19/SLC25A17/PEX11B/GSTK1/PXMP2/PEX6/PEX11G/PRDX1/EHHADH/PEX7/PEX16/IDH1/SCP2/PEX14/ABCD3/SOD1/DECR2/HSD17B4/CRAT/SLC27A2/ACSL1/ECH1/PRDX5/PHYH/CAT
LAML	KEGG_PROTEASOME	KEGG_PROTEASOME	41	-0.492133	-1.68836	0.0357143	0.141564	0.106563	6112	tags=71%, list=35%, signal=46%	PSMA3/PSMC5/PSMD2/PSME2/PSMD13/PSMD7/PSMB6/PSMA5/PSMC2/PSMD11/PSMD14/PSMD1/PSMA1/PSMB2/PSMB1/PSMA7/SEM1/PSMD4/PSMB4/PSMC1/PSMD12/PSMC4/PSMB5/PSMA4/PSMB3/PSMC3/PSMD8/POMP/PSMA2
LAML	KEGG_CELL_CYCLE	KEGG_CELL_CYCLE	114	-0.339411	-1.55736	0.037037	0.141564	0.106563	4661	tags=42%, list=27%, signal=31%	MCM2/MCM6/ANAPC10/CDC25A/DBF4/CHEK1/CDK7/HDAC2/MCM7/ANAPC11/ESPL1/RBX1/CCNB2/YWHAB/TGFB1/BUB3/CDC25C/MCM4/ANAPC13/CDC6/CDC26/CDK4/MCM5/TTK/ORC1/CCNB1/CDK1/PLK1/MAD2L1/MDM2/ORC6/CDC7/CDKN2D/WEE1/PCNA/CCND3/CDC45/E2F1/CDK2/CCNA2/TGFB3/MAD2L2/PKMYT1/PTTG1/CDC20/CDKN2C/CCNA1/CDKN2A
LAML	KEGG_OXIDATIVE_PHOSPHORYLATION	KEGG_OXIDATIVE_PHOSPHORYLATION	115	-0.687868	-3.14998	0.037037	0.141564	0.106563	3577	tags=68%, list=21%, signal=54%	ATP6AP1/NDUFAB1/NDUFA6/NDUFS3/ATP5PO/NDUFS4/NDUFB10/NDUFB5/MT-CO1/COX17/NDUFA5/ATP5F1E/ATP6V1H/PPA2/COX4I1/SDHB/ATP5MC3/UQCRC1/NDUFB4/NDUFV1/NDUFC2/ATP5MG/NDUFB3/ATP6V0C/NDUFB2/ATP5PD/COX6A1/MT-CYB/NDUFS6/UQCRB/NDUFS7/NDUFA2/COX7C/NDUFA4/TCIRG1/UQCRQ/NDUFB1/ATP5MC2/COX5A/NDUFA1/COX6C/NDUFB6/UQCR10/UQCRFS1/ATP6V0B/UQCR11/COX5B/COX7B/NDUFS5/NDUFB7/CYC1/MT-ND4/NDUFC1/COX7A2/MT-ND4L/MT-CO3/MT-ND2/MT-…
LAML	KEGG_PURINE_METABOLISM	KEGG_PURINE_METABOLISM	111	-0.320602	-1.44074	0.0384615	0.143813	0.108256	4650	tags=43%, list=27%, signal=32%	POLD1/URAD/IMPDH1/POLR1D/POLR2G/RRM1/PDE6D/PRIM2/PDE6B/POLE3/AK4/IMPDH2/GUK1/POLE2/RRM2/POLR3GL/POLR3G/DGUOK/ATIC/PDE7A/PRPS2/POLD2/NPR2/POLR2E/ITPA/GMPR/NME2/PRPS1/POLR1C/NT5M/PDE1B/APRT/NME4/POLR3K/HPRT1/NME3/POLR2J/POLR2K/PKM/POLR2H/NT5C/POLR2L/POLR2I/NME1/PNP/POLE4/AK2/ADCY4
LAML	KEGG_PYRIMIDINE_METABOLISM	KEGG_PYRIMIDINE_METABOLISM	85	-0.379333	-1.54311	0.0416667	0.149306	0.11239	4442	tags=41%, list=26%, signal=31%	POLR1D/POLR2G/RRM1/PRIM2/UCK2/TK2/POLE3/POLE2/RRM2/POLR3GL/POLR3G/TYMS/DTYMK/POLD2/POLR2E/ITPA/NME2/POLR1C/NT5M/TK1/NME4/POLR3K/DUT/NME3/POLR2J/POLR2K/UPP1/POLR2H/NT5C/POLR2L/POLR2I/NME1/PNP/POLE4/CDA
LAML	KEGG_RIBOSOME	KEGG_RIBOSOME	85	-0.713607	-2.90292	0.0416667	0.149306	0.11239	3236	tags=75%, list=19%, signal=62%	RPL30/RPL26/RPS21/RPL24/RPS8/RPL14/RPL31/RSL24D1/RPL13A/RPS4X/FAU/RPS11/RPL17/RPL23/RPL29/RPL23A/RPS10/RPL34/RPL13/RPL22L1/RPL11/MRPL13/RPLP1/RPS27A/RPS27/RPS19/RPL21/RPS3/RPL18/RPL37A/RPL22/RPS2/RPS25/RPS16/RPS29/RPL37/RPL9/RPS13/RPS9/RPL36AL/RPS24/RPL32/RPL35A/RPL35/RPL7/RPL27A/RPL8/RPL38/RPLP2/RPL12/RPL36/RPS17/RPS4Y1/UBA52/RPL28/RPL41/RPL18A/RPS28/RPS27L/RPS20/RPL27/RPS26/RPL36A/RPS15
LAML	KEGG_SPLICEOSOME	KEGG_SPLICEOSOME	122	-0.440999	-2.00017	0.0434783	0.152618	0.114883	6269	tags=61%, list=36%, signal=39%	SRSF3/RBM17/SRSF8/HNRNPC/RBM8A/PRPF3/PRPF18/SRSF9/HNRNPM/SRSF10/ISY1/SRSF6/SF3A3/SRSF1/SRSF7/PRPF38B/PRPF19/SF3B2/TRA2A/HNRNPA1/PPIE/SRSF2/DDX39B/SF3B4/CWC15/U2AF2/CTNNBL1/SNRPA1/HNRNPA1L2/MAGOHB/SNU13/PQBP1/SNRPD3/TXNL4A/SART1/SNRNP40/SNRNP27/THOC3/LSM8/PRPF31/SRSF4/PUF60/USP39/LSM7/CCDC12/PPIL1/HSPA1A/SF3B5/BCAS2/ZMAT2/BUD31/SNRPC/PHF5A/XAB2/SYF2/LSM4/LSM6/SNRPD1/SNRNP70/LSM3/SNRPE/ALYREF/PPIH/…
LGG	KEGG_HUNTINGTONS_DISEASE	KEGG_HUNTINGTONS_DISEASE	157	-0.525315	-2.45956	0.016129	0.121849	0.0987764	3145	tags=63%, list=23%, signal=49%	VDAC3/NDUFA5/SLC25A5/VDAC1/GPX1/NDUFA9/NDUFB4/VDAC2/ATP5F1C/PLCB3/POLR2G/AP2A1/CYC1/SOD1/NDUFV3/ATP5MC2/SLC25A6/SDHB/AP2M1/DNAL4/NDUFB6/NDUFB5/NDUFC2/POLR2E/SLC25A4/COX7A2L/UQCRB/ATP5MC3/NDUFB3/COX7B/UQCRFS1/NDUFA6/NDUFS4/ATP5PF/NDUFC1/NDUFS3/TGM2/ATP5PD/NDUFA8/POLR2L/UQCRC1/CLTA/NDUFA4/ATP5PO/COX7A2/COX7C/BAX/NDUFA1/POLR2J/UQCR10/NDUFA7/COX6A1/POLR2H/UQCR11/NDUFS7/NDUFAB1/ATP5F1E/NDUFA2/NDUFB2/N…
LGG	KEGG_PARKINSONS_DISEASE	KEGG_PARKINSONS_DISEASE	116	-0.621511	-2.78913	0.0166667	0.121849	0.0987764	2972	tags=66%, list=22%, signal=52%	NDUFV3/ATP5MC2/SLC25A6/SDHB/PARK7/NDUFB6/NDUFB5/NDUFC2/SLC25A4/COX7A2L/UQCRB/ATP5MC3/NDUFB3/COX7B/UQCRFS1/NDUFA6/NDUFS4/UBE2J2/ATP5PF/NDUFC1/NDUFS3/ATP5PD/NDUFA8/UQCRC1/NDUFA4/ATP5PO/COX7A2/COX7C/NDUFA1/UQCR10/NDUFA7/MT-ND2/COX6A1/UQCR11/NDUFS7/NDUFAB1/ATP5F1E/MT-ND4/NDUFA2/NDUFB2/NDUFB10/COX5A/COX4I1/COX8A/MT-ATP6/NDUFB1/NDUFV1/MT-ND3/ATP5MC1/NDUFB9/UQCRQ/MT-CO1/COX6C/COX6B1/NDUFA3/UQCRH/MT-ATP8…
LGG	KEGG_RIBOSOME	KEGG_RIBOSOME	85	-0.695987	-2.8783	0.0166667	0.121849	0.0987764	3415	tags=87%, list=25%, signal=66%	RPL3/RPL7/RPL10A/RPL5/RPS6/RPL23A/RPLP0/RPL23/RPS12/RPS15A/RPL17/RPS3A/RPL6/RPS27L/RPL41/RPL14/RPS7/RPL12/RPS13/RPS18/RPS5/RPL19/RPL35A/RPS25/RPS27/RPL7A/RPL9/RPL39/RPL13A/RPL29/RPS29/RPL36AL/UBA52/RPS11/RPS26/RPS8/RPL21/RPS24/RPL27/RPS4Y1/RPS3/RPS20/RPSA/RPL32/RPS9/RPS27A/RPL11/RPL34/RPL31/FAU/RPLP1/RPL26/RPS16/RPL22L1/RPS2/RPL27A/RPL24/RPL8/RPS10/RPL28/RPS17/RPL18A/RPL37A/RPL18/RPL35/RPL13/RPLP…
LGG	KEGG_OXIDATIVE_PHOSPHORYLATION	KEGG_OXIDATIVE_PHOSPHORYLATION	117	-0.671181	-2.99198	0.0172414	0.121849	0.0987764	2972	tags=71%, list=22%, signal=56%	NDUFV3/ATP5MC2/ATP6V0D1/ATP6V0E2/SDHB/NDUFB6/NDUFB5/NDUFC2/COX7A2L/UQCRB/ATP5MC3/ATP6V1G2/NDUFB3/COX7B/UQCRFS1/NDUFA6/NDUFS4/ATP5MG/ATP6V1F/ATP5PF/NDUFC1/NDUFS3/ATP6V1H/ATP6V1E1/ATP6V0B/ATP5PD/ATP5MF/NDUFA8/UQCRC1/NDUFA4/TCIRG1/ATP5PO/COX7A2/COX17/COX7C/NDUFA1/UQCR10/NDUFA7/MT-ND2/COX6A1/UQCR11/NDUFS7/NDUFAB1/ATP5F1E/MT-ND4/NDUFA2/NDUFB2/NDUFB10/COX5A/COX4I1/COX8A/MT-ATP6/NDUFB1/NDUFV1/MT-ND3/ATP…
LGG	KEGG_AMYOTROPHIC_LATERAL_SCLEROSIS_ALS	KEGG_AMYOTROPHIC_LATERAL_SCLEROSIS_ALS	43	-0.437911	-1.59412	0.0178571	0.121849	0.0987764	2026	tags=28%, list=15%, signal=24%	PPP3CB/MAPK12/TOMM40/BAX/CCS/BAD/PPP3R1/MAPK11/NEFH/GRIN1/NEFL/NEFM
LGG	KEGG_CARDIAC_MUSCLE_CONTRACTION	KEGG_CARDIAC_MUSCLE_CONTRACTION	55	-0.668326	-2.55495	0.0178571	0.121849	0.0987764	2534	tags=62%, list=19%, signal=51%	COX7A2L/UQCRB/ATP1B1/COX7B/UQCRFS1/TPM1/UQCRC1/COX7A2/COX7C/UQCR10/CACNB2/COX6A1/UQCR11/COX5A/COX4I1/COX8A/UQCRQ/MT-CO1/COX6C/COX6B1/UQCRH/COX5B/MT-CYB/CACNA2D3/MT-CO3/ATP1A3/UQCRHL/MT-CO2/CACNG8/COX4I2/CACNB3/CACNB1/TPM2/COX7A1
LGG	KEGG_ALZHEIMERS_DISEASE	KEGG_ALZHEIMERS_DISEASE	139	-0.547401	-2.49287	0.0185185	0.121849	0.0987764	2972	tags=56%, list=22%, signal=44%	NDUFV3/ATP5MC2/SDHB/PPP3CA/NDUFB6/NDUFB5/HSD17B10/NDUFC2/MAPK3/COX7A2L/UQCRB/ATP5MC3/NDUFB3/COX7B/UQCRFS1/NDUFA6/NDUFS4/ATP5PF/PPP3CB/NDUFC1/NDUFS3/ATP5PD/NDUFA8/GAPDH/UQCRC1/NDUFA4/APOE/ATP5PO/COX7A2/COX7C/NDUFA1/CDK5/UQCR10/NDUFA7/COX6A1/UQCR11/NDUFS7/NDUFAB1/ATP5F1E/NDUFA2/NDUFB2/NDUFB10/COX5A/COX4I1/COX8A/MT-ATP6/NDUFB1/NDUFV1/ATP5MC1/NDUFB9/ITPR1/UQCRQ/BAD/PPP3R1/MT-CO1/COX6C/COX6B1/NDUFA3/U…
LGG	KEGG_HEDGEHOG_SIGNALING_PATHWAY	KEGG_HEDGEHOG_SIGNALING_PATHWAY	31	0.462533	1.75242	0.0185185	0.121849	0.0987764	3843	tags=52%, list=28%, signal=37%	RAB23/PTCH1/GLI3/CSNK1A1/BMP4/SUFU/PRKX/BMP6/BMP7/FBXW11/GSK3B/WNT3/SMO/CSNK1G1/CSNK1G3/BMP2
LGG	KEGG_INTESTINAL_IMMUNE_NETWORK_FOR_IGA_PRODUCTION	KEGG_INTESTINAL_IMMUNE_NETWORK_FOR_IGA_PRODUCTION	21	0.651969	2.25146	0.0188679	0.121849	0.0987764	3727	tags=71%, list=27%, signal=52%	HLA-DQA2/HLA-DQA1/HLA-DOA/CD86/HLA-DPA1/HLA-DRA/HLA-DMB/TNFSF13B/CXCR4/HLA-DRB5/HLA-DQB1/CXCL12/HLA-DPB1/HLA-DRB1/HLA-DMA
LGG	KEGG_PROTEASOME	KEGG_PROTEASOME	41	-0.558132	-1.98292	0.0188679	0.121849	0.0987764	4197	tags=66%, list=31%, signal=46%	PSMB2/PSMB9/PSMC6/PSMA3/PSMB10/PSMC4/PSME1/PSMB5/PSMA1/PSMA5/PSMB7/PSMB1/PSMA4/POMP/PSMD8/PSMB8/PSMA2/PSMB4/PSMD13/PSMC5/PSMB6/PSMC3/PSMA7/PSMD4/PSME2/PSMB3/SEM1
LGG	KEGG_SYSTEMIC_LUPUS_ERYTHEMATOSUS	KEGG_SYSTEMIC_LUPUS_ERYTHEMATOSUS	33	0.553936	2.10784	0.0192308	0.121849	0.0987764	2333	tags=45%, list=17%, signal=38%	HLA-DQA2/HLA-DQA1/HLA-DOA/CD86/HLA-DPA1/C3/HLA-DRA/HLA-DMB/C5/C4A/FCGR2A/C4B/HLA-DRB5/HLA-DQB1/FCGR1A
LGG	KEGG_HEMATOPOIETIC_CELL_LINEAGE	KEGG_HEMATOPOIETIC_CELL_LINEAGE	30	0.542938	2.01122	0.0196078	0.121849	0.0987764	2333	tags=50%, list=17%, signal=42%	CD38/CSF1R/CSF2RA/IL6R/ITGAM/HLA-DRA/ITGA6/KIT/KITLG/CD4/HLA-DRB5/CSF3R/IL1B/CD37/FCGR1A
LGG	KEGG_ABC_TRANSPORTERS	KEGG_ABC_TRANSPORTERS	24	0.560174	1.91266	0.02	0.121849	0.0987764	849	tags=25%, list=6%, signal=23%	ABCC9/ABCA1/ABCC4/ABCA8/ABCG1/ABCD2
LGG	KEGG_ADHERENS_JUNCTION	KEGG_ADHERENS_JUNCTION	65	0.319742	1.41588	0.02	0.121849	0.0987764	2897	tags=37%, list=21%, signal=29%	EP300/CTNNA3/FER/SORBS1/TGFBR1/TJP1/CREBBP/YES1/VCL/CTNND1/TGFBR2/IQGAP1/AFDN/NECTIN3/WASF2/FARP2/PTPRF/PTPRJ/CTNNA1/WASF3/PTPN6/CTNNB1/PARD3/ERBB2
LGG	KEGG_TGF_BETA_SIGNALING_PATHWAY	KEGG_TGF_BETA_SIGNALING_PATHWAY	65	0.380697	1.6858	0.02	0.121849	0.0987764	4081	tags=52%, list=30%, signal=37%	TGFB2/SMAD9/EP300/ROCK1/SMAD1/LTBP1/THBS2/RBL2/TGFBR1/CREBBP/SMAD5/BMPR1B/SP1/TGFBR2/BMPR2/BMP4/ACVR2B/BMPR1A/BMP6/BMP7/SMURF2/RBL1/ROCK2/ZFYVE16/PPP2R1B/CDKN2B/INHBB/RPS6KB1/TGFB3/TFDP1/MAPK1/BMP2/ACVR1/E2F5
LGG	KEGG_TOLL_LIKE_RECEPTOR_SIGNALING_PATHWAY	KEGG_TOLL_LIKE_RECEPTOR_SIGNALING_PATHWAY	65	0.316355	1.40088	0.02	0.121849	0.0987764	4428	tags=45%, list=32%, signal=30%	TLR4/TLR7/CD86/PIK3CA/TRAF6/PIK3R5/TAB2/PIK3R1/TLR2/TIRAP/IL1B/CCL3/IRF5/CCL4/IFNAR1/MYD88/NFKB1/CTSK/IFNAR2/SPP1/CHUK/MAPK8/MAP3K7/MAPK1/RIPK1/IRAK4/MAPK14/PIK3CD/IKBKB
LGG	KEGG_ANTIGEN_PROCESSING_AND_PRESENTATION	KEGG_ANTIGEN_PROCESSING_AND_PRESENTATION	51	0.471555	1.94891	0.0204082	0.121849	0.0987764	2125	tags=33%, list=16%, signal=28%	HLA-DQA2/HLA-DQA1/HLA-DOA/KLRC3/CTSS/KLRC4/HSPA2/HLA-DPA1/HLA-DRA/HLA-DMB/NFYA/CANX/CD4/HLA-DRB5/CREB1/KLRC2/HLA-DQB1
LGG	KEGG_JAK_STAT_SIGNALING_PATHWAY	KEGG_JAK_STAT_SIGNALING_PATHWAY	69	0.42792	1.86515	0.0204082	0.121849	0.0987764	3358	tags=43%, list=25%, signal=33%	CSF2RA/EP300/IL13RA1/IL6R/LIFR/CBL/PIK3CA/IL10RA/PIK3R5/JAK1/PIAS1/CREBBP/SOS1/SOS2/PIK3R1/JAK2/PTPN11/IFNGR1/CSF3R/IL6ST/STAT3/STAM2/IFNAR1/PTPN6/CBLB/STAT5A/SOCS4/IFNAR2/SOCS5/STAM
LGG	KEGG_T_CELL_RECEPTOR_SIGNALING_PATHWAY	KEGG_T_CELL_RECEPTOR_SIGNALING_PATHWAY	76	0.3187	1.44514	0.0204082	0.121849	0.0987764	2858	tags=33%, list=21%, signal=26%	PTPRC/NFAT5/NFATC2/NFATC3/CBL/PIK3CA/PIK3R5/VAV1/SOS1/SOS2/PIK3R1/PAK2/CARD11/CD4/LCP2/PRKCQ/NFATC1/RASGRP1/MALT1/NCK1/GSK3B/PTPN6/KRAS/DLG1/CBLB
LGG	KEGG_ALLOGRAFT_REJECTION	KEGG_ALLOGRAFT_REJECTION	19	0.625307	2.05836	0.0208333	0.121849	0.0987764	491	tags=37%, list=4%, signal=36%	HLA-DQA2/HLA-DQA1/HLA-DOA/CD86/HLA-DPA1/HLA-DRA/HLA-DMB
LGG	KEGG_AUTOIMMUNE_THYROID_DISEASE	KEGG_AUTOIMMUNE_THYROID_DISEASE	19	0.625307	2.05836	0.0208333	0.121849	0.0987764	491	tags=37%, list=4%, signal=36%	HLA-DQA2/HLA-DQA1/HLA-DOA/CD86/HLA-DPA1/HLA-DRA/HLA-DMB
LGG	KEGG_BLADDER_CANCER	KEGG_BLADDER_CANCER	31	-0.477069	-1.70609	0.0208333	0.121849	0.0987764	2688	tags=42%, list=20%, signal=34%	RASSF1/TYMP/MAPK3/MAP2K1/DAPK3/PGF/MAP2K2/CDKN1A/CDKN2A/VEGFB/E2F1/HRAS/VEGFA
LGG	KEGG_GRAFT_VERSUS_HOST_DISEASE	KEGG_GRAFT_VERSUS_HOST_DISEASE	19	0.612851	2.01736	0.0208333	0.121849	0.0987764	2125	tags=53%, list=16%, signal=44%	HLA-DQA2/HLA-DQA1/HLA-DOA/CD86/HLA-DPA1/HLA-DRA/HLA-DMB/HLA-DRB5/IL1B/HLA-DQB1
LGG	KEGG_NEUROACTIVE_LIGAND_RECEPTOR_INTERACTION	KEGG_NEUROACTIVE_LIGAND_RECEPTOR_INTERACTION	78	0.342151	1.5585	0.0208333	0.121849	0.0987764	1778	tags=32%, list=13%, signal=28%	GABRB1/P2RY13/PRLHR/ADCYAP1R1/PTAFR/C3AR1/EDNRB/GRID2/ADRB2/CALCRL/S1PR3/P2RY1/NR3C1/TACR1/F2R/GABRG1/GRIK3/GRIK2/LPAR1/P2RX7/GRIA1/S1PR1/GRIA4/FPR1/NTSR2
LGG	KEGG_PROSTATE_CANCER	KEGG_PROSTATE_CANCER	75	0.323311	1.45734	0.0208333	0.121849	0.0987764	3045	tags=33%, list=22%, signal=26%	AR/EP300/CCNE2/PIK3CA/PIK3R5/CREBBP/BCL2/RB1/SOS1/SOS2/PIK3R1/CREB3L2/FOXO1/FGFR2/CREB5/CREB1/TGFA/MTOR/PDGFC/PDGFRA/GSK3B/KRAS/CTNNB1/ERBB2/NFKB1
LGG	KEGG_ASTHMA	KEGG_ASTHMA	13	0.722773	1.92296	0.0212766	0.121849	0.0987764	3727	tags=92%, list=27%, signal=67%	HLA-DQA2/HLA-DQA1/HLA-DOA/HLA-DPA1/HLA-DRA/HLA-DMB/HLA-DRB5/HLA-DQB1/FCER1G/HLA-DPB1/HLA-DRB1/HLA-DMA
LGG	KEGG_TYPE_I_DIABETES_MELLITUS	KEGG_TYPE_I_DIABETES_MELLITUS	25	0.471021	1.60697	0.0212766	0.121849	0.0987764	491	tags=28%, list=4%, signal=27%	HLA-DQA2/HLA-DQA1/HLA-DOA/CD86/HLA-DPA1/HLA-DRA/HLA-DMB
LGG	KEGG_VIRAL_MYOCARDITIS	KEGG_VIRAL_MYOCARDITIS	48	0.464722	1.89168	0.0212766	0.121849	0.0987764	2230	tags=35%, list=16%, signal=30%	HLA-DQA2/HLA-DQA1/HLA-DOA/SGCD/CD86/HLA-DPA1/HLA-DRA/HLA-DMB/ITGB2/DMD/DAG1/ABL2/HLA-DRB5/MYH10/HLA-DQB1/EIF4G2/MYH7
LGG	KEGG_B_CELL_RECEPTOR_SIGNALING_PATHWAY	KEGG_B_CELL_RECEPTOR_SIGNALING_PATHWAY	60	0.389244	1.68	0.0217391	0.121849	0.0987764	1102	tags=27%, list=8%, signal=25%	PIK3AP1/SYK/NFAT5/RASGRP3/NFATC2/BLNK/NFATC3/LYN/BTK/PIK3CA/PIK3R5/VAV1/SOS1/SOS2/INPP5D/PIK3R1
LGG	KEGG_LEUKOCYTE_TRANSENDOTHELIAL_MIGRATION	KEGG_LEUKOCYTE_TRANSENDOTHELIAL_MIGRATION	80	0.290269	1.32172	0.0217391	0.121849	0.0987764	1991	tags=29%, list=15%, signal=25%	VCAM1/CYBB/ROCK1/CTNNA3/ITGAM/NCF2/ITGB2/PRKCA/PIK3CA/PIK3R5/ARHGAP5/VAV1/VCL/PIK3R1/CTNND1/CXCR4/EZR/PTPN11/MSN/AFDN/CLDN11/ITGB1/RAP1B
LGG	KEGG_CELL_ADHESION_MOLECULES_CAMS	KEGG_CELL_ADHESION_MOLECULES_CAMS	81	0.477597	2.16969	0.0222222	0.121849	0.0987764	3728	tags=59%, list=27%, signal=43%	PTPRC/VCAM1/HLA-DQA2/HLA-DQA1/HLA-DOA/SELL/ITGB8/CD86/ITGAM/HLA-DPA1/NRXN1/HLA-DRA/HLA-DMB/CNTN1/NEO1/ITGB2/ITGA6/NLGN1/VCAN/NLGN4X/CNTN2/SELPLG/ITGAV/CADM1/NRCAM/CD4/HLA-DRB5/CLDN11/NECTIN3/ITGB1/HLA-DQB1/JAM2/ALCAM/PTPRF/NCAM2/NCAM1/CDH4/CDH2/HLA-DPB1/NLGN3/SDC2/GLG1/SDC3/MAG/HLA-DRB1/CD58/HLA-DMA/PTPRM
LGG	KEGG_LEISHMANIA_INFECTION	KEGG_LEISHMANIA_INFECTION	54	0.523376	2.12902	0.0232558	0.121849	0.0987764	3805	tags=63%, list=28%, signal=46%	TLR4/HLA-DQA2/HLA-DQA1/TGFB2/HLA-DOA/ITGAM/HLA-DPA1/C3/HLA-DRA/HLA-DMB/NCF2/ITGB2/TRAF6/JAK1/TAB2/JAK2/FCGR2A/TLR2/IFNGR1/HLA-DRB5/ITGB1/IL1B/HLA-DQB1/FCGR1A/PTPN6/MYD88/NFKB1/FCGR3A/HLA-DPB1/TGFB3/HLA-DRB1/HLA-DMA/MAP3K7/MAPK1
LGG	KEGG_REGULATION_OF_ACTIN_CYTOSKELETON	KEGG_REGULATION_OF_ACTIN_CYTOSKELETON	154	0.30389	1.51368	0.0232558	0.121849	0.0987764	2954	tags=35%, list=22%, signal=28%	SCIN/NCKAP1L/ITGB8/ROCK1/ARHGEF6/ITGAM/FGF1/PIKFYVE/ITGB2/ITGA6/PIK3CA/CYFIP1/GNA13/DOCK1/PIK3R5/F2R/RDX/APC/VAV1/SOS1/VCL/SOS2/ITGAV/PIK3R1/EZR/GNG12/FGFR2/PAK2/IQGAP1/ITGAX/FGF2/ARHGEF12/ITGB5/FGFR3/MSN/ITGB1/WASF2/LIMK2/MYH10/MYLK/DIAPH2/PDGFC/PDGFRA/TIAM1/GNA12/SSH2/ABI2/PIP4K2A/SSH1/ENAH/KRAS/CRKL/FGD3/PPP1R12A
LGG	KEGG_CYTOKINE_CYTOKINE_RECEPTOR_INTERACTION	KEGG_CYTOKINE_CYTOKINE_RECEPTOR_INTERACTION	88	0.40197	1.81545	0.0238095	0.121849	0.0987764	2473	tags=40%, list=18%, signal=33%	CX3CR1/TGFB2/CSF1R/CCR1/CSF2RA/IL13RA1/IL6R/CCL3L1/LIFR/TGFBR1/IL10RA/TNFSF13B/KIT/CXCL16/BMPR1B/CXCR4/TGFBR2/IL17RA/CCL4L2/EDA2R/BMPR2/KITLG/IFNGR1/ACVR2B/CSF3R/IL1B/IL6ST/BMPR1A/CCL3/IL18/PDGFC/PDGFRA/CCL4/IFNAR1/BMP7
LGG	KEGG_PATHWAYS_IN_CANCER	KEGG_PATHWAYS_IN_CANCER	240	0.260085	1.37073	0.0294118	0.146218	0.118532	4319	tags=42%, list=32%, signal=30%	ZBTB16/TGFB2/AR/FZD7/MITF/FZD2/CSF1R/CSF2RA/EP300/RET/CTNNA3/FGF1/CCNE2/CBL/ITGA6/PRKCA/CEBPA/PIK3CA/TGFBR1/TRAF6/PIK3R5/JAK1/PIAS1/CREBBP/BCL2/APC/PTCH1/KIT/RB1/NCOA4/DCC/SOS1/SOS2/ITGAV/GLI3/PIK3R1/FZD1/FOXO1/TGFBR2/TPR/FGFR2/BMP4/FGF2/KITLG/FGFR3/MSH3/CSF3R/ITGB1/TGFA/SUFU/STAT3/APPL1/FZD3/MTOR/DAPK1/PDGFRA/STK4/RALBP1/GSK3B/CTNNA1/KRAS/CTNNB1/SKP2/CBLB/CRKL/ERBB2/ABL1/STAT5A/ARNT2/NFKB1/EGLN1…
LGG	KEGG_PYRIMIDINE_METABOLISM	KEGG_PYRIMIDINE_METABOLISM	86	-0.373644	-1.55464	0.0338983	0.163534	0.132568	3306	tags=42%, list=24%, signal=32%	POLR2G/CMPK2/NUDT2/POLR1C/POLD2/CTPS1/RRM2/POLD4/POLR1D/TYMP/POLR2E/UCKL1/NME4/TYMS/DUT/POLR3K/POLE4/TXNRD2/POLR2L/POLD1/POLR2J/NT5M/DTYMK/ENTPD6/POLR2H/ITPA/NME2/NT5C/POLR2F/CDA/NME3/POLR2I/NME1-NME2/NME1/UPP1/TK1
LGG	KEGG_CALCIUM_SIGNALING_PATHWAY	KEGG_CALCIUM_SIGNALING_PATHWAY	101	-0.339566	-1.42916	0.0357143	0.163534	0.132568	1293	tags=19%, list=9%, signal=17%	PHKG2/ADCY1/ADRA1B/ITPR1/PPP3R1/PDE1A/P2RX6/CALM3/PTK2B/PRKCB/ADRB1/PDE1B/SLC8A2/CAMK2B/CHRM1/GRIN1/ITPKA/CAMK2A/PRKCG
LGG	KEGG_GLIOMA	KEGG_GLIOMA	56	-0.417307	-1.59458	0.0357143	0.163534	0.132568	1180	tags=20%, list=9%, signal=18%	MAP2K2/SHC2/CDKN1A/CDKN2A/E2F1/HRAS/CALM3/PRKCB/CAMK2B/CAMK2A/PRKCG
LGG	KEGG_LONG_TERM_POTENTIATION	KEGG_LONG_TERM_POTENTIATION	58	-0.377693	-1.42097	0.037037	0.164151	0.133069	1197	tags=19%, list=9%, signal=17%	ADCY1/MAP2K2/ITPR1/PPP3R1/HRAS/CALM3/PRKCB/CAMK2B/GRIN1/CAMK2A/PRKCG
LGG	KEGG_DRUG_METABOLISM_OTHER_ENZYMES	KEGG_DRUG_METABOLISM_OTHER_ENZYMES	18	-0.529637	-1.59102	0.0377358	0.164151	0.133069	2965	tags=50%, list=22%, signal=39%	GUSB/TYMP/UCKL1/IMPDH1/ITPA/CDA/UPP1/HPRT1/TK1
LIHC	KEGG_ADHERENS_JUNCTION	KEGG_ADHERENS_JUNCTION	61	0.484992	1.64466	0.00990099	0.0576389	0.0402047	3357	tags=59%, list=31%, signal=41%	IQGAP1/VCL/RAC2/PTPRM/SNAI2/SRC/CREBBP/SMAD3/WASF2/EP300/PTPRF/WAS/ACTN1/TGFBR2/TGFBR1/TCF7/SNAI1/MAP3K7/MAPK1/SSX2IP/NECTIN1/CTNNB1/ACTN4/WASF1/PTPN1/TJP1/NECTIN3/SMAD2/CTNND1/AFDN/MAPK3/CSNK2A1/CDH1/SORBS1/LMO7/CTNNA1
LIHC	KEGG_ANTIGEN_PROCESSING_AND_PRESENTATION	KEGG_ANTIGEN_PROCESSING_AND_PRESENTATION	47	0.507954	1.70161	0.00990099	0.0576389	0.0402047	2257	tags=38%, list=21%, signal=31%	HLA-DOA/HLA-DPA1/HLA-DQA1/HLA-DQA2/HLA-DRA/HLA-DMB/HLA-DQB1/TAP1/HLA-DPB1/HSPA2/CD74/HLA-DMA/RFX5/CTSS/HLA-DRB1/CREB1/CD4/HLA-DRB5
LIHC	KEGG_AXON_GUIDANCE	KEGG_AXON_GUIDANCE	79	0.448013	1.55178	0.00990099	0.0576389	0.0402047	3928	tags=57%, list=36%, signal=37%	UNC5B/PLXNA1/NRP1/NCK2/LIMK1/ITGB1/RAC2/NTN4/CXCR4/EFNB2/ABL1/ABLIM1/EFNB1/RASA1/DPYSL2/CXCL12/SRGAP2/ROCK2/ROCK1/NFATC3/NCK1/ROBO1/GNAI1/LIMK2/PPP3CA/ARHGEF12/PLXNA3/MAPK1/KRAS/NRAS/SEMA4B/SEMA3G/MAPK3/PLXNB2/GNAI3/EPHA2/NFATC2/PAK2/PLXNC1/GSK3B/SEMA7A/SEMA4C/CDC42/SEMA6B/PPP3CB
LIHC	KEGG_CELL_ADHESION_MOLECULES_CAMS	KEGG_CELL_ADHESION_MOLECULES_CAMS	68	0.617285	2.12224	0.00990099	0.0576389	0.0402047	2343	tags=56%, list=21%, signal=44%	PTPRC/ITGAV/HLA-DOA/SELL/ITGB2/NEO1/HLA-DPA1/HLA-DQA1/ITGB1/CLDN2/HLA-DQA2/PTPRM/MPZ/HLA-DRA/HLA-DMB/SDC3/SELPLG/JAM3/ICAM1/HLA-DQB1/CLDN4/CD2/PTPRF/HLA-DPB1/ITGA6/GLG1/CDH5/HLA-DMA/MPZL1/PECAM1/ITGAL/HLA-DRB1/NECTIN1/ALCAM/OCLN/CD4/HLA-DRB5/NECTIN3
LIHC	KEGG_CHEMOKINE_SIGNALING_PATHWAY	KEGG_CHEMOKINE_SIGNALING_PATHWAY	100	0.442249	1.54694	0.00990099	0.0576389	0.0402047	3165	tags=50%, list=29%, signal=36%	CCL2/CXCL9/HCK/CCR1/CCL21/RAC2/CCL19/CXCL8/PREX1/CXCR4/CCL4/IKBKG/CXCL12/NFKB1/ROCK2/ROCK1/PRKACB/CCL18/WAS/SOS1/PIK3CA/CX3CL1/CCL4L2/GNAI1/BCAR1/LYN/ADCY6/CCL5/GNG12/RAP1B/SOS2/MAPK1/CCL3/FOXO3/SHC1/KRAS/ADCY9/NRAS/PIK3R3/STAT1/GNB1/MAP2K1/MAPK3/GNAI3/GNG10/STAT3/PLCB3/GRK5/PXN/CRKL
LIHC	KEGG_CYTOKINE_CYTOKINE_RECEPTOR_INTERACTION	KEGG_CYTOKINE_CYTOKINE_RECEPTOR_INTERACTION	95	0.534626	1.86222	0.00990099	0.0576389	0.0402047	2030	tags=43%, list=18%, signal=35%	TNFRSF11B/IL18/CCL2/TGFB3/TNFRSF21/CSF1R/CXCL9/CSF1/OSMR/CCR1/PDGFC/CCL21/CCL19/IL10RA/CXCL8/IL2RG/CXCR4/LTB/BMPR2/CCL4/CLCF1/PDGFRB/CXCL12/ACVR1/PDGFB/PLEKHO2/TGFB1/FLT1/IL1R1/CCL18/VEGFC/CX3CL1/CCL4L2/TGFBR2/TGFBR1/CCL5/IFNGR2/KDR/FLT4/CCL3/FAS
LIHC	KEGG_ECM_RECEPTOR_INTERACTION	KEGG_ECM_RECEPTOR_INTERACTION	48	0.759556	2.54535	0.00990099	0.0576389	0.0402047	1216	tags=62%, list=11%, signal=56%	COL3A1/COL6A3/COL1A2/COL1A1/SPP1/TNC/COL5A1/THBS2/ITGB4/ITGAV/HSPG2/LAMB3/COL6A2/LAMA5/CD44/COL4A2/COL6A1/COL4A1/LAMB1/ITGB1/COL5A2/LAMC1/CD36/SDC3/AGRN/LAMA4/RELN/THBS1/LAMC3/ITGA6
LIHC	KEGG_FC_GAMMA_R_MEDIATED_PHAGOCYTOSIS	KEGG_FC_GAMMA_R_MEDIATED_PHAGOCYTOSIS	65	0.436641	1.4876	0.00990099	0.0576389	0.0402047	3586	tags=52%, list=33%, signal=35%	PTPRC/HCK/FCGR2A/LIMK1/FCGR3A/RAC2/ASAP1/INPP5D/WASF2/PIP5K1C/PRKCA/PIKFYVE/WAS/PIK3CA/PIP5K1A/LYN/LIMK2/PLCG1/MAPK1/GAB2/WASF1/MARCKS/PIP4K2B/PIK3R3/DNM1L/DNM2/MAP2K1/MAPK3/PLD2/CRKL/ARPC2/VASP/PIK3CB/ARPC5
LIHC	KEGG_FOCAL_ADHESION	KEGG_FOCAL_ADHESION	135	0.570633	2.04338	0.00990099	0.0576389	0.0402047	2147	tags=50%, list=20%, signal=41%	PDGFD/COL3A1/FLNA/MYL9/COL6A3/COL1A2/COL1A1/SPP1/TNC/COL5A1/THBS2/ITGB4/ITGAV/LAMB3/COL6A2/LAMA5/COL4A2/COL6A1/COL4A1/LAMB1/VCL/PDGFC/ITGB1/RAC2/COL5A2/LAMC1/DOCK1/PPP1R12A/SRC/PDPK1/PDGFRB/BIRC3/LAMA4/PDGFB/PARVA/PIP5K1C/RELN/FLT1/THBS1/ROCK2/PRKCA/PGF/ROCK1/CAPN2/TLN1/ILK/LAMC3/CAV1/SOS1/ITGA6/PIK3CA/VEGFC/ARHGAP5/ACTN1/PARVB/RAPGEF1/BCAR1/MYLK/KDR/RAP1B/SOS2/FLT4/MAPK1/CTNNB1/ACTN4/SHC1/ITGA5/…
LIHC	KEGG_GAP_JUNCTION	KEGG_GAP_JUNCTION	47	0.570874	1.91239	0.00990099	0.0576389	0.0402047	3035	tags=64%, list=28%, signal=46%	PDGFD/GUCY1B1/GJA1/TUBA1A/PDGFC/TUBB6/SRC/TUBA1B/PDGFRB/PDGFB/PRKCA/PRKACB/TUBA1C/SOS1/GNAI1/ADCY6/SOS2/MAPK1/MAP3K2/TJP1/KRAS/ADCY9/NRAS/MAPK7/ITPR2/MAP2K1/MAPK3/CDK1/GNAI3/PLCB3
LIHC	KEGG_JAK_STAT_SIGNALING_PATHWAY	KEGG_JAK_STAT_SIGNALING_PATHWAY	66	0.428239	1.4585	0.00990099	0.0576389	0.0402047	3688	tags=53%, list=34%, signal=35%	SPRED1/OSMR/IL10RA/IL2RG/PIAS3/CREBBP/CLCF1/SPRY1/JAK1/SOCS3/EP300/PIAS1/SPRY4/STAM/SOCS5/SOS1/PIK3CA/CBLB/SOCS4/IFNGR2/SOS2/STAT5A/CCND3/STAM2/PIK3R3/STAT1/IL6ST/PTPN11/STAT3/SPRED2/SPRY2/PIK3CB/IL15RA/PIM1/BCL2L1
LIHC	KEGG_LEISHMANIA_INFECTION	KEGG_LEISHMANIA_INFECTION	45	0.572923	1.90251	0.00990099	0.0576389	0.0402047	2257	tags=58%, list=21%, signal=46%	TGFB3/HLA-DOA/ITGB2/FCGR2A/NCF2/HLA-DPA1/FCGR3A/HLA-DQA1/ITGB1/HLA-DQA2/HLA-DRA/HLA-DMB/NCF4/HLA-DQB1/JAK1/NFKB1/TGFB1/TAB2/HLA-DPB1/HLA-DMA/IFNGR2/MAP3K7/HLA-DRB1/MAPK1/TRAF6/HLA-DRB5
LIHC	KEGG_LEUKOCYTE_TRANSENDOTHELIAL_MIGRATION	KEGG_LEUKOCYTE_TRANSENDOTHELIAL_MIGRATION	77	0.518403	1.79505	0.00990099	0.0576389	0.0402047	2145	tags=47%, list=20%, signal=38%	MMP2/MYL9/CYBB/ITGB2/NCF2/MSN/MMP9/VCL/ITGB1/RAC2/CLDN2/RASSF5/CXCR4/JAM3/NCF4/ICAM1/CXCL12/CLDN4/ROCK2/PRKCA/ROCK1/PIK3CA/ARHGAP5/ACTN1/CDH5/GNAI1/BCAR1/THY1/PLCG1/RAP1B/EZR/PECAM1/ITGAL/CTNNB1/ACTN4/OCLN
LIHC	KEGG_NEUROTROPHIN_SIGNALING_PATHWAY	KEGG_NEUROTROPHIN_SIGNALING_PATHWAY	93	0.417114	1.44822	0.00990099	0.0576389	0.0402047	4678	tags=67%, list=43%, signal=39%	RPS6KA2/MAP3K1/ABL1/PDPK1/KIDINS220/NFKB1/SH2B3/MAP3K3/ARHGDIB/SOS1/PIK3CA/RPS6KA3/RAPGEF1/PLCG1/RAP1B/SOS2/FRS2/MAPK1/SORT1/FOXO3/RPS6KA1/SHC1/TRAF6/KRAS/NRAS/YWHAG/PIK3R3/MAPK7/IRS1/PRDM4/YWHAQ/MAP3K5/MAP2K1/MAPK3/CAMK2D/PTPN11/SH2B1/CRKL/MAPKAPK2/YWHAH/CAMK2G/MAGED1/PIK3CB/IKBKB/IRAK4/YWHAB/GSK3B/CDC42/YWHAZ/RPS6KA4/PRKCD/IRAK1/BRAF/GRB2/TP53/IRAK2/MAPK9/CALM3/JUN/MAPK14/MAPK8/CALM2
LIHC	KEGG_PATHWAYS_IN_CANCER	KEGG_PATHWAYS_IN_CANCER	204	0.436826	1.60102	0.00990099	0.0576389	0.0402047	2793	tags=44%, list=25%, signal=34%	MMP2/ITGAV/LAMB3/TGFB3/LAMA5/CSF1R/HIF1A/COL4A2/RUNX1/COL4A1/SLC2A1/LAMB1/MMP9/ITGB1/SPI1/ETS1/RAC2/LAMC1/BMP4/CXCL8/GSTP1/RASSF5/FZD6/CDK6/TRAF1/ABL1/PIAS3/E2F3/CREBBP/IKBKG/RB1/PDGFRB/BIRC3/JAK1/SMAD3/LAMA4/NFKB1/PDGFB/TGFB1/DAPK1/PRKCA/PGF/EP300/PIAS1/LAMC3/VHL/SOS1/ITGA6/RALGDS/PIK3CA/VEGFC/PML/TGFBR2/STK4/CDKN2B/STK36/APC/CBLB/TGFBR1/TCF7/MSH2/AXIN1/FGFR2/PLCG1/SOS2/STAT5A/TPR/MAPK1/RALBP1/F…
LIHC	KEGG_REGULATION_OF_ACTIN_CYTOSKELETON	KEGG_REGULATION_OF_ACTIN_CYTOSKELETON	132	0.517842	1.86034	0.00990099	0.0576389	0.0402047	2365	tags=48%, list=22%, signal=39%	PDGFD/MYL9/ITGB4/ITGAV/IQGAP1/SLC9A1/ITGB2/MSN/VCL/PDGFC/LIMK1/F2R/ITGB1/TMSB4XP8/RAC2/ITGAX/MRAS/DOCK1/PPP1R12A/GNA12/MYH10/ENAH/PDGFRB/SSH1/NCKAP1/PDGFB/WASF2/PIP5K1C/ROCK2/ROCK1/PIKFYVE/PIP4K2A/TMSB4X/WAS/SOS1/ITGA6/PIK3CA/PIP5K1A/GNA13/MYH9/ACTN1/APC/BCAR1/LIMK2/FGFR2/IQGAP3/MYLK/GNG12/EZR/SOS2/ARHGEF12/ITGAL/MAPK1/ACTN4/WASF1/ITGA5/CYFIP1/GIT1/PPP1CB/KRAS/PFN2/NRAS/PIP4K2B/PIK3R3
LIHC	KEGG_RENAL_CELL_CARCINOMA	KEGG_RENAL_CELL_CARCINOMA	55	0.457216	1.52433	0.00990099	0.0576389	0.0402047	4527	tags=67%, list=41%, signal=40%	TGFB3/HIF1A/SLC2A1/ETS1/CREBBP/PDGFB/TGFB1/PGF/EP300/VHL/SOS1/PIK3CA/VEGFC/RAPGEF1/RAP1B/SOS2/MAPK1/KRAS/NRAS/PIK3R3/VEGFA/MAP2K1/MAPK3/PTPN11/CRKL/PAK2/FLCN/ARNT/PIK3CB/CUL2/CDC42/BRAF/GRB2/EGLN1/PAK4/PAK1/JUN
LIHC	KEGG_SMALL_CELL_LUNG_CANCER	KEGG_SMALL_CELL_LUNG_CANCER	59	0.523269	1.76106	0.00990099	0.0576389	0.0402047	1417	tags=39%, list=13%, signal=34%	ITGAV/LAMB3/LAMA5/COL4A2/COL4A1/LAMB1/ITGB1/LAMC1/CDK6/APAF1/TRAF1/PIAS3/E2F3/IKBKG/RB1/BIRC3/LAMA4/NFKB1/PIAS1/LAMC3/ITGA6/PIK3CA/CDKN2B
LIHC	KEGG_T_CELL_RECEPTOR_SIGNALING_PATHWAY	KEGG_T_CELL_RECEPTOR_SIGNALING_PATHWAY	65	0.432861	1.47472	0.00990099	0.0576389	0.0402047	4579	tags=68%, list=42%, signal=40%	PTPRC/NCK2/LCP2/MAP3K14/MAP3K8/PDPK1/IKBKG/CD3E/NFKB1/SOS1/PIK3CA/NFATC3/NCK1/CBLB/BCL10/PLCG1/PPP3CA/SOS2/MAP3K7/MAPK1/CD4/KRAS/NRAS/PIK3R3/DLG1/MAP2K1/MAPK3/MALT1/NFATC2/PAK2/PIK3CB/IKBKB/FOS/GSK3B/CDK4/CDC42/PPP3CB/GRB2/MAPK9/PTPN6/PAK4/PAK1/JUN/MAPK14
LIHC	KEGG_TGF_BETA_SIGNALING_PATHWAY	KEGG_TGF_BETA_SIGNALING_PATHWAY	57	0.521046	1.74333	0.00990099	0.0576389	0.0402047	3223	tags=56%, list=29%, signal=40%	THBS2/LTBP1/TGFB3/DCN/BMP4/SMAD1/SMURF2/BMPR2/CREBBP/SMAD3/ACVR1/TGFB1/THBS1/ROCK2/ROCK1/EP300/SMAD7/RBL2/TGFBR2/CDKN2B/TGFBR1/SMAD5/ZFYVE16/MAPK1/TFDP1/SP1/SMAD2/MAPK3/E2F4/BMPR1A/ZFYVE9/ACVR2A
LIHC	KEGG_VIRAL_MYOCARDITIS	KEGG_VIRAL_MYOCARDITIS	48	0.574935	1.92667	0.00990099	0.0576389	0.0402047	2400	tags=52%, list=22%, signal=41%	HLA-DOA/ITGB2/HLA-DPA1/HLA-DQA1/RAC2/HLA-DQA2/HLA-DRA/HLA-DMB/SGCB/ABL1/MYH10/ICAM1/HLA-DQB1/ABL2/PRF1/CAV1/HLA-DPB1/EIF4G3/MYH9/HLA-DMA/ITGAL/HLA-DRB1/EIF4G2/HLA-DRB5/CASP8
LIHC	KEGG_PATHOGENIC_ESCHERICHIA_COLI_INFECTION	KEGG_PATHOGENIC_ESCHERICHIA_COLI_INFECTION	43	0.477361	1.58294	0.01	0.0576389	0.0402047	2145	tags=42%, list=20%, signal=34%	NCK2/TUBA1A/ITGB1/TUBB6/ABL1/HCLS1/TUBA1B/ROCK2/PRKCA/ROCK1/TUBA1C/WAS/NCK1/LY96/EZR/CTNNB1/ARHGEF2/OCLN
LIHC	KEGG_NOD_LIKE_RECEPTOR_SIGNALING_PATHWAY	KEGG_NOD_LIKE_RECEPTOR_SIGNALING_PATHWAY	39	0.505579	1.64254	0.010101	0.0576389	0.0402047	2691	tags=51%, list=24%, signal=39%	IL18/CCL2/CXCL8/CARD6/TNFAIP3/IKBKG/BIRC3/NFKB1/TAB2/CASP1/CCL5/MAP3K7/MAPK1/TRAF6/XIAP/ERBIN/PYCARD/CASP8/TAB3/MAPK3
LIHC	KEGG_SYSTEMIC_LUPUS_ERYTHEMATOSUS	KEGG_SYSTEMIC_LUPUS_ERYTHEMATOSUS	37	0.544572	1.75581	0.010101	0.0576389	0.0402047	2257	tags=51%, list=21%, signal=41%	HLA-DOA/FCGR2A/HLA-DPA1/FCGR3A/HLA-DQA1/C1QC/HLA-DQA2/HLA-DRA/HLA-DMB/C1QB/C7/HLA-DQB1/HLA-DPB1/ACTN1/HLA-DMA/C1QA/HLA-DRB1/ACTN4/HLA-DRB5
LIHC	KEGG_ALDOSTERONE_REGULATED_SODIUM_REABSORPTION	KEGG_ALDOSTERONE_REGULATED_SODIUM_REABSORPTION	21	0.549233	1.62538	0.0106383	0.0576389	0.0402047	2691	tags=52%, list=24%, signal=40%	PDPK1/ATP1A1/PRKCA/ATP1B3/PIK3CA/MAPK1/ATP1B1/KRAS/PIK3R3/IRS1/MAPK3
LIHC	KEGG_ALLOGRAFT_REJECTION	KEGG_ALLOGRAFT_REJECTION	20	0.731858	2.12349	0.0106383	0.0576389	0.0402047	2257	tags=65%, list=21%, signal=52%	HLA-DOA/HLA-DPA1/HLA-DQA1/HLA-DQA2/HLA-DRA/HLA-DMB/HLA-DQB1/PRF1/HLA-DPB1/HLA-DMA/HLA-DRB1/FAS/HLA-DRB5
LIHC	KEGG_AUTOIMMUNE_THYROID_DISEASE	KEGG_AUTOIMMUNE_THYROID_DISEASE	20	0.731858	2.12349	0.0106383	0.0576389	0.0402047	2257	tags=65%, list=21%, signal=52%	HLA-DOA/HLA-DPA1/HLA-DQA1/HLA-DQA2/HLA-DRA/HLA-DMB/HLA-DQB1/PRF1/HLA-DPB1/HLA-DMA/HLA-DRB1/FAS/HLA-DRB5
LIHC	KEGG_TYPE_I_DIABETES_MELLITUS	KEGG_TYPE_I_DIABETES_MELLITUS	22	0.70416	2.10149	0.0106383	0.0576389	0.0402047	2257	tags=59%, list=21%, signal=47%	HLA-DOA/HLA-DPA1/HLA-DQA1/HLA-DQA2/HLA-DRA/HLA-DMB/HLA-DQB1/PRF1/HLA-DPB1/HLA-DMA/HLA-DRB1/FAS/HLA-DRB5
LIHC	KEGG_GRAFT_VERSUS_HOST_DISEASE	KEGG_GRAFT_VERSUS_HOST_DISEASE	19	0.748721	2.14984	0.0107527	0.0576389	0.0402047	2257	tags=68%, list=21%, signal=54%	HLA-DOA/HLA-DPA1/HLA-DQA1/HLA-DQA2/HLA-DRA/HLA-DMB/HLA-DQB1/PRF1/HLA-DPB1/HLA-DMA/HLA-DRB1/FAS/HLA-DRB5
LIHC	KEGG_INTESTINAL_IMMUNE_NETWORK_FOR_IGA_PRODUCTION	KEGG_INTESTINAL_IMMUNE_NETWORK_FOR_IGA_PRODUCTION	19	0.723191	2.07654	0.0107527	0.0576389	0.0402047	2257	tags=79%, list=21%, signal=63%	HLA-DOA/HLA-DPA1/HLA-DQA1/HLA-DQA2/CXCR4/HLA-DRA/HLA-DMB/MAP3K14/CXCL12/HLA-DQB1/TGFB1/HLA-DPB1/HLA-DMA/HLA-DRB1/HLA-DRB5
LIHC	KEGG_DORSO_VENTRAL_AXIS_FORMATION	KEGG_DORSO_VENTRAL_AXIS_FORMATION	16	0.650315	1.78942	0.010989	0.0576389	0.0402047	2691	tags=75%, list=24%, signal=57%	NOTCH3/ETS1/NOTCH2/NOTCH1/SOS1/SOS2/NOTCH4/MAPK1/KRAS/ETV6/MAP2K1/MAPK3
LIHC	KEGG_ASTHMA	KEGG_ASTHMA	13	0.776142	2.08806	0.0111111	0.0576389	0.0402047	2257	tags=92%, list=21%, signal=73%	HLA-DOA/HLA-DPA1/HLA-DQA1/HLA-DQA2/HLA-DRA/HLA-DMB/FCER1G/HLA-DQB1/HLA-DPB1/HLA-DMA/HLA-DRB1/HLA-DRB5
LIHC	KEGG_CELL_CYCLE	KEGG_CELL_CYCLE	99	0.388255	1.35752	0.019802	0.0846939	0.0590763	4161	tags=55%, list=38%, signal=34%	TGFB3/CDK6/ABL1/PLK1/E2F3/CREBBP/STAG1/BUB1/RB1/SMAD3/TGFB1/MCM2/SMC1A/EP300/CDC6/MAD2L1/RBL2/CDKN2B/PRKDC/ATR/MCM6/STAG2/MCM3/CDC14B/CDK2/SMC3/MCM4/TFDP1/YWHAG/CCND3/YWHAQ/SMAD2/CDC27/CDKN2C/CDK1/CCNA2/E2F4/CCNB2/YWHAH/CDC20/RAD21/PCNA/YWHAB/GSK3B/CDK4/ORC2/YWHAZ/ORC4/HDAC2/CDC45/E2F1/CDC23/TP53/CDKN1A
LIHC	KEGG_PANCREATIC_CANCER	KEGG_PANCREATIC_CANCER	56	0.440146	1.46692	0.019802	0.0846939	0.0590763	4209	tags=64%, list=38%, signal=40%	TGFB3/RAC2/CDK6/E2F3/IKBKG/RB1/JAK1/SMAD3/NFKB1/TGFB1/PGF/RALGDS/PIK3CA/VEGFC/TGFBR2/TGFBR1/MAPK1/RALBP1/KRAS/PIK3R3/SMAD2/VEGFA/STAT1/MAP2K1/MAPK3/RALB/STAT3/PIK3CB/IKBKB/BCL2L1/CDK4/CDC42/E2F1/BRAF/TP53/MAPK9
LIHC	KEGG_PHOSPHATIDYLINOSITOL_SIGNALING_SYSTEM	KEGG_PHOSPHATIDYLINOSITOL_SIGNALING_SYSTEM	45	0.433436	1.43932	0.019802	0.0846939	0.0590763	3804	tags=58%, list=35%, signal=38%	ITPKB/INPP5D/PIP5K1C/PRKCA/PIKFYVE/PIP4K2A/PIK3C2A/PIK3CA/PIP5K1A/SYNJ2/PIK3C2B/OCRL/PLCG1/PI4KB/INPPL1/PIP4K2B/PIK3R3/DGKD/PI4KA/ITPR2/PLCB3/PIP4K2C/PIK3CB/INPP5B/PIK3C3/INPP5E
LIHC	KEGG_PROSTATE_CANCER	KEGG_PROSTATE_CANCER	67	0.41234	1.40881	0.019802	0.0846939	0.0590763	2750	tags=40%, list=25%, signal=30%	PDGFD/PDGFC/GSTP1/PDPK1/E2F3/CREBBP/IKBKG/RB1/PDGFRB/NFKB1/PDGFB/EP300/SOS1/PIK3CA/TCF7/FGFR2/SOS2/MAPK1/CREB1/CTNNB1/CDK2/KRAS/NRAS/PIK3R3/MAP2K1/MAPK3/CREB3L2
LIHC	KEGG_DILATED_CARDIOMYOPATHY	KEGG_DILATED_CARDIOMYOPATHY	27	0.55058	1.72249	0.020202	0.0846939	0.0590763	2446	tags=52%, list=22%, signal=40%	ITGB4/ITGAV/TGFB3/ITGB1/TPM4/SGCB/TGFB1/PRKACB/ITGA6/ADCY6/ITGA5/ADCY9/TPM3/ATP2A2
LIHC	KEGG_INOSITOL_PHOSPHATE_METABOLISM	KEGG_INOSITOL_PHOSPHATE_METABOLISM	38	0.493132	1.60569	0.020202	0.0846939	0.0590763	3804	tags=61%, list=35%, signal=40%	ITPKB/ISYNA1/PIP5K1C/PIKFYVE/PIP4K2A/PIK3C2A/PIK3CA/PIP5K1A/SYNJ2/PIK3C2B/OCRL/IPMK/PLCG1/PI4KB/INPPL1/PIP4K2B/PI4KA/PLCB3/PIP4K2C/PIK3CB/INPP5B/PIK3C3/INPP5E
LIHC	KEGG_ARRHYTHMOGENIC_RIGHT_VENTRICULAR_CARDIOMYOPATHY_ARVC	KEGG_ARRHYTHMOGENIC_RIGHT_VENTRICULAR_CARDIOMYOPATHY_ARVC	29	0.508595	1.58976	0.0204082	0.0846939	0.0590763	2693	tags=48%, list=25%, signal=37%	ITGB4/ITGAV/DSG2/GJA1/ITGB1/SGCB/ITGA6/ACTN1/TCF7/CTNNB1/ACTN4/ITGA5/ATP2A2/DSP
LIHC	KEGG_FRUCTOSE_AND_MANNOSE_METABOLISM	KEGG_FRUCTOSE_AND_MANNOSE_METABOLISM	26	0.526868	1.61931	0.0204082	0.0846939	0.0590763	1471	tags=35%, list=13%, signal=30%	PFKP/PFKFB3/PFKM/AKR1B1/MTMR2/HK1/PMM2/ALDOA/MTMR1
LIHC	KEGG_PRIMARY_IMMUNODEFICIENCY	KEGG_PRIMARY_IMMUNODEFICIENCY	14	0.597707	1.63113	0.021978	0.0889842	0.0620689	2152	tags=50%, list=20%, signal=40%	PTPRC/IL2RG/IKBKG/CD3E/TAP1/RFX5/CD4
LIHC	KEGG_CHRONIC_MYELOID_LEUKEMIA	KEGG_CHRONIC_MYELOID_LEUKEMIA	61	0.423372	1.43569	0.029703	0.100606	0.0701754	4161	tags=61%, list=38%, signal=38%	TGFB3/RUNX1/CDK6/ABL1/E2F3/IKBKG/RB1/SMAD3/NFKB1/TGFB1/SOS1/PIK3CA/TGFBR2/CBLB/TGFBR1/SOS2/STAT5A/MAPK1/GAB2/SHC1/KRAS/NRAS/PIK3R3/MAP2K1/MAPK3/PTPN11/CRKL/PIK3CB/IKBKB/BCL2L1/CDK4/HDAC2/E2F1/BRAF/GRB2/TP53/CDKN1A
LIHC	KEGG_ENDOCYTOSIS	KEGG_ENDOCYTOSIS	140	0.368137	1.32073	0.029703	0.100606	0.0701754	4709	tags=55%, list=43%, signal=32%	RAB31/CSF1R/F2R/ASAP1/DAB2/IL2RG/RAB11FIP5/SMURF2/CXCR4/SRC/EHD2/AGAP1/RAB11FIP2/CHMP3/PIP5K1C/FLT1/ARAP3/PIKFYVE/ACAP2/STAM/VPS37B/SH3KBP1/HSPA2/PIP5K1A/AP2B1/CBLB/PARD6B/SH3GLB1/FGFR2/KDR/EPS15/TFRC/RAB11FIP3/TRAF6/VPS37C/GIT1/STAM2/PIP4K2B/PRKCI/DNM1L/EEA1/CHMP1B/CLTC/DNM2/ARAP1/RNF41/HGS/USP8/PLD2/GRK5/VPS4B/NEDD4/VPS45/RAB22A/SMAP1/CHMP5/MVB12B/VTA1/PDCD6IP/ARFGAP3/CDC42/RAB5C/PARD3/SMURF1/P…
LIHC	KEGG_GLYCOLYSIS_GLUCONEOGENESIS	KEGG_GLYCOLYSIS_GLUCONEOGENESIS	45	0.420379	1.39596	0.029703	0.100606	0.0701754	1439	tags=22%, list=13%, signal=19%	PFKP/PKM/PFKM/ALDH3B1/LDHB/ACSS1/HK1/ALDOA/PGK1/PGM2
LIHC	KEGG_NATURAL_KILLER_CELL_MEDIATED_CYTOTOXICITY	KEGG_NATURAL_KILLER_CELL_MEDIATED_CYTOTOXICITY	68	0.401814	1.38145	0.029703	0.100606	0.0701754	2860	tags=41%, list=26%, signal=31%	ITGB2/LCP2/FCGR3A/RAC2/FCER1G/CD48/ICAM1/PRF1/PRKCA/SOS1/PIK3CA/NFATC3/TYROBP/IFNGR2/PLCG1/PPP3CA/SOS2/ITGAL/MAPK1/FAS/SHC1/KRAS/NRAS/PIK3R3/MAP2K1/ICAM2/MAPK3/PTPN11
LIHC	KEGG_UBIQUITIN_MEDIATED_PROTEOLYSIS	KEGG_UBIQUITIN_MEDIATED_PROTEOLYSIS	123	0.364054	1.29564	0.029703	0.100606	0.0701754	5594	tags=67%, list=51%, signal=33%	MAP3K1/SMURF2/RHOBTB2/PIAS3/TRIM32/BIRC3/HERC3/SOCS3/PIAS1/VHL/UBA6/MID1/KLHL9/UBE4B/PML/UBE2Q2/TRIM37/CBLB/HUWE1/MGRN1/HERC1/FBXW11/TRIP12/BIRC6/TRAF6/XIAP/HERC2/UBE2Z/RCHY1/UBE4A/UBR5/UBE3C/UBA3/UBE2D1/UBE2I/CDC27/WWP2/CUL5/FBXW8/CUL4B/CUL3/UBE3B/CUL7/NEDD4/UBE2A/CDC20/CUL2/UBE3A/CUL4A/BIRC2/UBE2J1/DDB1/UBA2/SMURF1/DET1/FBXW7/CDC23/BTRC/UBE2H/UBA1/UBE2E3/HERC4/UBE2E2/UBE2O/UBE2Q1/SAE1/ITCH/FANC…
LIHC	KEGG_HEMATOPOIETIC_CELL_LINEAGE	KEGG_HEMATOPOIETIC_CELL_LINEAGE	32	0.514049	1.62977	0.03	0.100606	0.0701754	2257	tags=47%, list=21%, signal=37%	CSF1R/CD44/CSF1/CD37/CD36/HLA-DRA/CD3E/IL1R1/CD2/ITGA6/HLA-DRB1/TFRC/ITGA5/CD4/HLA-DRB5
LIHC	KEGG_MELANOGENESIS	KEGG_MELANOGENESIS	44	0.445647	1.46981	0.03	0.100606	0.0701754	3072	tags=52%, list=28%, signal=38%	FZD6/CREBBP/PRKCA/EP300/EDNRB/PRKACB/GNAI1/TCF7/ADCY6/MAPK1/CREB1/CTNNB1/KRAS/ADCY9/NRAS/MAP2K1/MAPK3/CREB3L2/DVL3/CAMK2D/GNAI3/PLCB3/DVL2
LIHC	KEGG_MELANOMA	KEGG_MELANOMA	37	0.447225	1.44194	0.030303	0.100606	0.0701754	4182	tags=59%, list=38%, signal=37%	PDGFD/PDGFC/CDK6/E2F3/RB1/PDGFRB/PDGFB/PIK3CA/MAPK1/KRAS/NRAS/PIK3R3/MAP2K1/MAPK3/CDH1/PIK3CB/CDK4/E2F1/BRAF/TP53/CDKN1A/FGF21
LIHC	KEGG_MTOR_SIGNALING_PATHWAY	KEGG_MTOR_SIGNALING_PATHWAY	37	0.447612	1.44319	0.030303	0.100606	0.0701754	4144	tags=62%, list=38%, signal=39%	HIF1A/RPS6KA2/PDPK1/PGF/PIK3CA/VEGFC/RPS6KA3/TSC2/MAPK1/RPS6KA1/CAB39/RICTOR/PIK3R3/VEGFA/MAPK3/TSC1/PIK3CB/DDIT4/MTOR/ULK1/RPTOR/BRAF/PRKAA1
LIHC	KEGG_MAPK_SIGNALING_PATHWAY	KEGG_MAPK_SIGNALING_PATHWAY	160	0.352688	1.27893	0.039604	0.125283	0.0873883	4579	tags=56%, list=42%, signal=33%	FLNA/TGFB3/RAC2/RPS6KA2/MAP3K1/MRAS/MAP3K14/MAP3K8/MAP4K3/GNA12/RASA1/IKBKG/PDGFRB/ELK4/TAOK1/MAP3K6/NFKB1/PDGFB/TGFB1/PRKCA/RASA2/IL1R1/PRKACB/TAB2/MAP3K3/SOS1/NF1/HSPA2/MAPK8IP3/TGFBR2/STK4/RPS6KA3/TAOK2/TGFBR1/FGFR2/GNG12/PPP3CA/RAP1B/SOS2/DUSP7/MAP3K7/MAPK1/RAPGEF2/RPS6KA1/FAS/MAP3K20/ATF2/MAP3K2/TRAF6/KRAS/NRAS/NR4A1/MAPK7/MAP3K5/MKNK1/MAP2K1/MAPK3/LAMTOR3/PPM1B/PPP5C/CRKL/MAPKAPK2/NFATC2/PA…
LIHC	KEGG_TOLL_LIKE_RECEPTOR_SIGNALING_PATHWAY	KEGG_TOLL_LIKE_RECEPTOR_SIGNALING_PATHWAY	61	0.409048	1.38712	0.039604	0.125283	0.0873883	3580	tags=48%, list=33%, signal=32%	CTSK/SPP1/CXCL9/CXCL8/MAP3K8/CCL4/IKBKG/NFKB1/TAB2/PIK3CA/LY96/CCL5/MAP3K7/IKBKE/MAPK1/CCL3/TRAF6/PIK3R3/CASP8/STAT1/MAP2K1/MAPK3/TRAF3/FADD/TIRAP/PIK3CB/IKBKB/IRAK4/FOS
LIHC	KEGG_BLADDER_CANCER	KEGG_BLADDER_CANCER	36	0.448445	1.45077	0.04	0.125283	0.0873883	4161	tags=58%, list=38%, signal=36%	MMP2/MMP9/CXCL8/E2F3/RB1/DAPK1/THBS1/PGF/VEGFC/MAPK1/KRAS/NRAS/VEGFA/MAP2K1/MAPK3/CDH1/CDK4/E2F1/BRAF/TP53/CDKN1A
LIHC	KEGG_GALACTOSE_METABOLISM	KEGG_GALACTOSE_METABOLISM	18	0.526031	1.47676	0.0444444	0.136626	0.0953	588	tags=22%, list=5%, signal=21%	PFKP/PFKM/AKR1B1/HK1
LIHC	KEGG_COLORECTAL_CANCER	KEGG_COLORECTAL_CANCER	50	0.411961	1.38044	0.049505	0.142099	0.0991179	4926	tags=66%, list=45%, signal=37%	TGFB3/RAC2/SMAD3/TGFB1/RALGDS/PIK3CA/TGFBR2/APC/TGFBR1/TCF7/MSH2/AXIN1/MAPK1/CTNNB1/APPL1/KRAS/PIK3R3/SMAD2/MAP2K1/MAPK3/PIK3CB/FOS/GSK3B/MSH6/BRAF/TP53/MAPK9/JUN/MLH1/MAPK8/CASP3/MSH3/RHOA
LIHC	KEGG_GLIOMA	KEGG_GLIOMA	45	0.41569	1.38039	0.049505	0.142099	0.0991179	4313	tags=62%, list=39%, signal=38%	CDK6/E2F3/RB1/PDGFRB/PDGFB/PRKCA/SOS1/PIK3CA/PLCG1/SOS2/MAPK1/SHC1/KRAS/NRAS/PIK3R3/MAP2K1/MAPK3/CAMK2D/CAMK2G/PIK3CB/MTOR/CDK4/E2F1/BRAF/GRB2/TP53/CDKN1A/CALM3
LUAD	KEGG_PATHWAYS_IN_CANCER	KEGG_PATHWAYS_IN_CANCER	253	0.371214	1.60394	0.0105263	0.0535769	0.0307618	4112	tags=45%, list=31%, signal=32%	PIK3CG/LAMA2/HGF/PRKCB/PDGFRA/FGF7/FOXO1/ETS1/PIK3R1/PIK3R5/PLCG2/LAMA4/BCL2/APC/FGFR1/CSF1R/FGFR2/AKT3/MITF/TGFBR2/PDGFRB/TGFB2/MMP2/PGF/CREBBP/CBL/RASSF5/FGFR3/COL4A1/STK4/MMP1/TRAF6/PIK3CA/JAK1/STAT5A/FN1/CBLB/TGFB3/PIK3CD/LAMC3/COL4A2/PTEN/FZD1/EGFR/TRAF1/CDKN2B/WNT5A/WNT2/PIAS1/CEBPA/EP300/LEF1/SOS2/NFKB1/BRAF/COL4A4/MECOM/SUFU/ITGA2/PIK3R3/TCF7/TRAF3/SPI1/GLI3/FZD7/SOS1/CDK6/MSH3/RUNX1/EPAS…
LUAD	KEGG_FOCAL_ADHESION	KEGG_FOCAL_ADHESION	161	0.5499	2.28627	0.0106383	0.0535769	0.0307618	3725	tags=56%, list=28%, signal=41%	PIK3CG/ITGA8/LAMA2/HGF/ITGA4/ITGB8/PRKCB/PDGFRA/ITGA9/VWF/THBS1/MYLK/PIK3R1/PIK3R5/COL6A3/LAMA4/BCL2/THBS2/CCND2/AKT3/PDGFRB/COL5A2/COL3A1/COL11A1/ITGA11/PGF/TNC/COL1A2/COL5A1/ITGB7/PDPK1/FLNA/COL4A1/ROCK1/PIK3CA/KDR/FLT1/FN1/TLN1/PDGFC/PIK3CD/LAMC3/COL4A2/PTEN/ARHGAP5/RAPGEF1/PARVA/PARVG/EGFR/FLT4/ARHGAP35/VCL/CAV1/ITGA1/COL5A3/PDGFD/SOS2/COL1A1/BRAF/COL4A4/ITGA2/PIK3R3/VAV1/ROCK2/SOS1/FYN/ITGA7…
LUAD	KEGG_REGULATION_OF_ACTIN_CYTOSKELETON	KEGG_REGULATION_OF_ACTIN_CYTOSKELETON	159	0.495682	2.04724	0.0107527	0.0535769	0.0307618	3389	tags=47%, list=25%, signal=35%	PIK3CG/ITGA8/ITGA4/ITGB8/IQGAP2/PDGFRA/ITGA9/FGF7/NCKAP1L/MYLK/ARHGEF6/PIK3R1/PIK3R5/ITGAM/PIP5K1B/APC/MYH10/ITGAL/FGFR1/FGFR2/CYFIP2/PDGFRB/SSH2/ITGA11/TIAM1/DIAPH2/ARHGEF12/PIKFYVE/ITGB7/FGFR3/ITGB2/ITGAX/ROCK1/PIK3CA/SSH1/FN1/FGD3/F2R/PDGFC/PIK3CD/EGFR/WAS/ARHGAP35/VCL/ITGA1/PDGFD/SOS2/BRAF/ITGA2/PIK3R3/VAV1/ROCK2/MYH9/IQGAP1/SOS1/ITGA7/GNA13/GSN/SLC9A1/WASF2/PIP4K2A/MSN/ITGA6/ARHGEF7/ITGAV/EN…
LUAD	KEGG_WNT_SIGNALING_PATHWAY	KEGG_WNT_SIGNALING_PATHWAY	113	0.384863	1.55237	0.0107527	0.0535769	0.0307618	4582	tags=46%, list=34%, signal=31%	NFAT5/PRKCB/SFRP4/WIF1/NFATC3/APC/NFATC2/CCND2/CREBBP/PRICKLE2/NFATC1/ROCK1/PLCB2/DAAM1/SFRP2/FBXW11/FZD1/WNT5A/WNT2/EP300/LRP6/LEF1/DAAM2/TCF7/CAMK2D/ROCK2/FZD7/PPP3CA/CSNK1A1/GSK3B/PRKCA/PPP3CC/CHD8/PRKX/PRKACB/RAC2/NKD2/SMAD2/TBL1XR1/FZD4/BTRC/FZD2/WNT9A/SMAD4/VANGL2/TP53/FRAT1/JUN/MAP3K7/FZD5/SMAD3/NLK
LUAD	KEGG_MAPK_SIGNALING_PATHWAY	KEGG_MAPK_SIGNALING_PATHWAY	184	0.377141	1.58232	0.010989	0.0535769	0.0307618	3727	tags=38%, list=28%, signal=27%	CACNA2D2/PRKCB/PDGFRA/FGF7/FGFR1/NFATC2/FGFR2/AKT3/TGFBR2/MEF2C/PLA2G1B/PDGFRB/PLA2G2D/TGFB2/MAP3K1/RAPGEF2/ELK4/IL1R1/FGFR3/RASGRP3/RASA1/FLNA/STK4/MAP3K5/TAOK1/RASA2/TRAF6/MAP3K3/RASGRP1/MAP3K2/TGFB3/RPS6KA3/IL1B/MAP4K1/EGFR/TAOK3/NF1/SOS2/NFKB1/BRAF/MAPK8IP1/MECOM/PTPN7/SOS1/MAP3K14/PPP3CA/MAP3K12/TAB2/RPS6KA2/FOS/MAP3K4/PPM1A/IKBKB/MRAS/GNG12/FLNB/PRKCA/ARRB1/CD14/PPP3CC/MAPK1/MAP4K4/PRKX/PRK…
LUAD	KEGG_TIGHT_JUNCTION	KEGG_TIGHT_JUNCTION	99	0.386311	1.51182	0.010989	0.0535769	0.0307618	3300	tags=32%, list=25%, signal=25%	CLDN18/MYH11/PRKCB/EPB41L2/JAM2/MYH10/AKT3/MPDZ/HCLS1/AMOTL1/ASH1L/JAM3/EPB41L3/MAGI1/PRKCE/PRKCH/PRKCQ/EPB41/PTEN/MAGI3/AFDN/OCLN/SPTAN1/MYH9/PATJ/TJP1/CASK/MPP5/TJP2/PARD6B/MRAS/PRKCA
LUAD	KEGG_CYTOKINE_CYTOKINE_RECEPTOR_INTERACTION	KEGG_CYTOKINE_CYTOKINE_RECEPTOR_INTERACTION	143	0.491829	2.01705	0.0111111	0.0535769	0.0307618	2802	tags=40%, list=21%, signal=32%	HGF/PDGFRA/IL7R/CSF2RB/CXCL12/CCR4/TNFSF8/CCR2/IL24/CSF1R/IL2RA/INHBA/IL10RA/CCR7/TGFBR2/IL21R/IL6ST/PDGFRB/TGFB2/CCR5/CCL18/LIFR/CCR1/BMPR2/IL1R1/CD27/IL12RB1/ACVRL1/KDR/TNFRSF19/FLT1/IL17RA/TGFB3/PDGFC/CCL19/IL6R/PLEKHO2/IL1B/IL2RB/TNFSF15/EGFR/ACVR2A/FLT4/TNFSF13/TNFRSF1B/LTB/CXCL13/TNFSF13B/CXCL9/CXCR4/TNFRSF11B/CXCR6/IFNAR1/CCL13/IL13RA1/IL7/IL1RAP
LUAD	KEGG_PROSTATE_CANCER	KEGG_PROSTATE_CANCER	78	0.465679	1.7713	0.0111111	0.0535769	0.0307618	2583	tags=37%, list=19%, signal=30%	PIK3CG/PDGFRA/FOXO1/PIK3R1/PIK3R5/BCL2/FGFR1/FGFR2/AKT3/PDGFRB/CREBBP/PDPK1/PIK3CA/PDGFC/PIK3CD/PTEN/EGFR/EP300/LEF1/PDGFD/SOS2/CREB1/NFKB1/BRAF/PIK3R3/TCF7/SOS1/ERBB2/MTOR
LUAD	KEGG_APOPTOSIS	KEGG_APOPTOSIS	77	0.448658	1.70815	0.011236	0.0535769	0.0307618	4201	tags=49%, list=31%, signal=34%	PIK3CG/CSF2RB/IRAK3/ATM/PIK3R1/PIK3R5/BCL2/AKT3/IL1R1/PIK3CA/PIK3CD/IL1B/PRKAR2B/NFKB1/PIK3R3/APAF1/MAP3K14/PPP3CA/XIAP/IL1RAP/IL3RA/IKBKB/EXOG/BIRC3/PPP3CC/CAPN2/PRKX/CFLAR/PRKACB/PRKAR1A/PIK3CB/FAS/RIPK1/PRKAR2A/IKBKG/CASP10/ENDOD1/TP53
LUAD	KEGG_AXON_GUIDANCE	KEGG_AXON_GUIDANCE	95	0.417068	1.62556	0.011236	0.0535769	0.0307618	3984	tags=48%, list=30%, signal=34%	SLIT3/SLIT2/NFAT5/CXCL12/PLXNA2/NFATC3/SEMA5A/PLXNC1/NFATC2/DPYSL2/ABLIM3/ARHGEF12/SEMA3G/EPHA4/UNC5B/RASA1/NFATC1/NTN4/ROCK1/SEMA3C/ROBO1/EPHB2/EFNB2/SEMA4D/SEMA6B/ROCK2/FYN/SEMA4A/CXCR4/PPP3CA/PLXNB2/PLXNA1/GSK3B/LIMK2/PPP3CC/NTN1/MAPK1/NRP1/ABLIM1/EFNB1/SRGAP2/RAC2/SEMA7A/ITGB1/ABL1/MET
LUAD	KEGG_CALCIUM_SIGNALING_PATHWAY	KEGG_CALCIUM_SIGNALING_PATHWAY	77	0.47211	1.79744	0.011236	0.0535769	0.0307618	2472	tags=38%, list=18%, signal=31%	PRKCB/PDGFRA/EDNRB/MYLK/ADCY9/ITPR2/PLCG2/P2RX7/ADRB2/ADCY7/CYSLTR1/PLCE1/PTAFR/PDGFRB/PLN/PTK2B/ATP2B4/ITPR3/EDNRA/PLCB2/PHKB/GNAQ/F2R/EGFR/ITPR1/CAMK2D/PPP3CA/ATP2A3/ERBB2
LUAD	KEGG_JAK_STAT_SIGNALING_PATHWAY	KEGG_JAK_STAT_SIGNALING_PATHWAY	93	0.51789	1.99815	0.011236	0.0535769	0.0307618	3576	tags=52%, list=27%, signal=38%	PIK3CG/IL7R/CSF2RB/PIK3R1/IL24/PIK3R5/JAK2/IL2RA/CCND2/AKT3/IL10RA/IL21R/IL6ST/LIFR/CREBBP/CBL/IL12RB1/PIK3CA/JAK1/STAT5A/CBLB/PIK3CD/SPRY1/IL6R/IL2RB/PIAS1/EP300/SOS2/PIK3R3/SPRED1/SOS1/STAT4/JAK3/STAT5B/IFNAR1/IL13RA1/IL7/STAT3/SOCS4/CSF2RA/IL3RA/SOCS5/SOCS7/PIAS2/IFNLR1/IL4R/IL2RG/IFNAR2
LUAD	KEGG_NEUROTROPHIN_SIGNALING_PATHWAY	KEGG_NEUROTROPHIN_SIGNALING_PATHWAY	102	0.427844	1.67218	0.011236	0.0535769	0.0307618	2503	tags=27%, list=19%, signal=22%	PIK3CG/IRAK3/PIK3R1/PIK3R5/PLCG2/BCL2/GAB1/FOXO3/SH2B3/AKT3/MAP3K1/PDPK1/MAP3K5/TRAF6/MAP3K3/PIK3CA/KIDINS220/PIK3CD/RPS6KA3/RAPGEF1/SOS2/NFKB1/BRAF/PIK3R3/CAMK2D/SOS1/SORT1/RPS6KA2
LUAD	KEGG_TOLL_LIKE_RECEPTOR_SIGNALING_PATHWAY	KEGG_TOLL_LIKE_RECEPTOR_SIGNALING_PATHWAY	77	0.50099	1.9074	0.011236	0.0535769	0.0307618	3811	tags=42%, list=28%, signal=30%	PIK3CG/TLR7/TLR4/TLR8/PIK3R1/PIK3R5/TLR2/TLR1/AKT3/TLR5/TLR6/TRAF6/PIK3CA/TLR3/CD86/PIK3CD/IL1B/NFKB1/PIK3R3/TRAF3/CXCL9/TAB2/IFNAR1/FOS/TIRAP/CTSK/IKBKB/CD14/MAPK1/IFNAR2/PIK3CB/RIPK1
LUAD	KEGG_CHEMOKINE_SIGNALING_PATHWAY	KEGG_CHEMOKINE_SIGNALING_PATHWAY	140	0.500317	2.03046	0.0113636	0.0535769	0.0307618	2703	tags=35%, list=20%, signal=28%	PIK3CG/DOCK2/PRKCB/CXCL12/CCR4/ADCY9/PIK3R1/CCR2/PIK3R5/ADCY7/GNG2/JAK2/FOXO3/AKT3/CCR7/PREX1/CCR5/CCL18/TIAM1/CCR1/PTK2B/ELMO1/FGR/ROCK1/PIK3CA/PLCB2/GRK3/GNG7/GNB4/CCL19/PIK3CD/WAS/NCF1/GRK5/SOS2/NFKB1/BRAF/PIK3R3/CXCL13/VAV1/ROCK2/SOS1/CXCL9/CXCR4/HCK/JAK3/STAT5B/CXCR6/CCL13
LUAD	KEGG_LEUKOCYTE_TRANSENDOTHELIAL_MIGRATION	KEGG_LEUKOCYTE_TRANSENDOTHELIAL_MIGRATION	91	0.512855	1.98338	0.0113636	0.0535769	0.0307618	2702	tags=41%, list=20%, signal=33%	CLDN18/PIK3CG/ITGA4/PRKCB/CYBB/CXCL12/PIK3R1/PIK3R5/ITGAM/PLCG2/JAM2/ITGAL/CDH5/PECAM1/VCAM1/JAM3/MMP2/NCF2/PTK2B/RASSF5/ITGB2/ROCK1/PIK3CA/PIK3CD/ARHGAP5/ARHGAP35/VCL/NCF1/AFDN/PIK3R3/OCLN/VAV1/ROCK2/CXCR4/RHOH/RAPGEF3/MSN
LUAD	KEGG_CELL_ADHESION_MOLECULES_CAMS	KEGG_CELL_ADHESION_MOLECULES_CAMS	94	0.56844	2.1878	0.0114943	0.0535769	0.0307618	3309	tags=57%, list=25%, signal=44%	CLDN18/ITGA8/CD22/ITGA4/ITGB8/PTPRC/ITGA9/SPN/SELP/HLA-DOA/CD28/ITGAM/SIGLEC1/VCAN/JAM2/ITGAL/CDH5/CD4/HLA-DPA1/PECAM1/SELL/HLA-DRB5/ICAM3/VCAM1/HLA-DQA1/PDCD1LG2/JAM3/CD34/HLA-DQA2/SELPLG/ITGB7/ITGB2/HLA-DPB1/SDC3/CD86/CD6/CNTNAP1/OCLN/ALCAM/HLA-DRA/HLA-DRB1/GLG1/HLA-DQB1/HLA-DMB/ITGA6/HLA-DOB/ITGAV/NEO1/ESAM/CADM1/HLA-DMA/NECTIN3/CD2/HLA-E
LUAD	KEGG_NATURAL_KILLER_CELL_MEDIATED_CYTOTOXICITY	KEGG_NATURAL_KILLER_CELL_MEDIATED_CYTOTOXICITY	86	0.450461	1.73975	0.0114943	0.0535769	0.0307618	3727	tags=45%, list=28%, signal=33%	PIK3CG/NFAT5/PRKCB/PIK3R1/PIK3R5/NFATC3/PLCG2/ITGAL/NFATC2/PTK2B/LCP2/ITGB2/NFATC1/PIK3CA/PIK3CD/SYK/FCGR3A/SOS2/BRAF/SH2D1A/ZAP70/PIK3R3/VAV1/SOS1/FYN/CD247/PPP3CA/LCK/IFNAR1/PRF1/PRKCA/HLA-E/PPP3CC/MAPK1/SH3BP2/IFNAR2/PIK3CB/RAC2/FAS
LUAD	KEGG_FC_GAMMA_R_MEDIATED_PHAGOCYTOSIS	KEGG_FC_GAMMA_R_MEDIATED_PHAGOCYTOSIS	88	0.489911	1.88715	0.0116279	0.0535769	0.0307618	2597	tags=36%, list=19%, signal=30%	PIK3CG/DOCK2/PRKCB/PTPRC/PIK3R1/PIK3R5/PLCG2/PIP5K1B/INPP5D/AKT3/FCGR2C/ASAP2/PLA2G4F/PLPP3/PIKFYVE/PRKCE/FCGR2A/PIK3CA/WASF3/PIK3CD/SYK/FCGR3A/WAS/NCF1/ASAP1/GAB2/PIK3R3/VAV1/HCK/GSN/ASAP3/WASF2
LUAD	KEGG_SMALL_CELL_LUNG_CANCER	KEGG_SMALL_CELL_LUNG_CANCER	75	0.439799	1.66782	0.0116279	0.0535769	0.0307618	3825	tags=51%, list=29%, signal=36%	PIK3CG/LAMA2/PIK3R1/PIK3R5/LAMA4/BCL2/AKT3/COL4A1/TRAF6/PIK3CA/FN1/PIK3CD/LAMC3/COL4A2/PTEN/TRAF1/CDKN2B/PIAS1/NFKB1/COL4A4/ITGA2/PIK3R3/APAF1/TRAF3/CDK6/LAMB1/XIAP/ITGA6/ITGAV/LAMA3/IKBKB/BIRC3/PIAS2/LAMC1/RB1/PIK3CB/RXRA/ITGB1
LUAD	KEGG_T_CELL_RECEPTOR_SIGNALING_PATHWAY	KEGG_T_CELL_RECEPTOR_SIGNALING_PATHWAY	90	0.497289	1.91881	0.0116279	0.0535769	0.0307618	3389	tags=43%, list=25%, signal=33%	PIK3CG/NFAT5/PTPRC/CD28/PIK3R1/PIK3R5/NFATC3/CD4/NFATC2/AKT3/CBL/LCP2/PDPK1/CD3G/NFATC1/PRKCQ/PIK3CA/RASGRP1/CBLB/PIK3CD/SOS2/NFKB1/ZAP70/PIK3R3/VAV1/SOS1/FYN/MAP3K14/CD247/PPP3CA/LCK/CD3E/FOS/GSK3B/DLG1/MALT1/IKBKB/PPP3CC/MAPK1
LUAD	KEGG_GNRH_SIGNALING_PATHWAY	KEGG_GNRH_SIGNALING_PATHWAY	66	0.458812	1.70027	0.0117647	0.0535769	0.0307618	3549	tags=39%, list=27%, signal=29%	PRKCB/ADCY9/ITPR2/ADCY7/PLA2G1B/PLA2G2D/MMP2/MAP3K1/PTK2B/ITPR3/MAP3K3/PLCB2/GNAQ/MAP3K2/EGFR/ITPR1/SOS2/CAMK2D/SOS1/MAP3K4/PRKCA/MAPK1/PLD1/HBEGF/PRKX/PRKACB
LUAD	KEGG_MELANOGENESIS	KEGG_MELANOGENESIS	64	0.431891	1.57827	0.0117647	0.0535769	0.0307618	4059	tags=42%, list=30%, signal=30%	PRKCB/EDNRB/ADCY9/ADCY7/MITF/CREBBP/PLCB2/GNAQ/FZD1/WNT5A/WNT2/EP300/LEF1/CREB1/TCF7/CAMK2D/FZD7/GSK3B/CREB3L2/KITLG/PRKCA/MAPK1/PRKX/PRKACB/FZD4/FZD2/WNT9A
LUAD	KEGG_TGF_BETA_SIGNALING_PATHWAY	KEGG_TGF_BETA_SIGNALING_PATHWAY	64	0.441613	1.6138	0.0117647	0.0535769	0.0307618	4616	tags=58%, list=34%, signal=38%	THBS1/THBS2/INHBA/TGFBR2/DCN/TGFB2/CREBBP/BMPR2/LTBP1/RBL2/ROCK1/ACVRL1/TFDP1/SMAD1/TGFB3/ZFYVE16/CDKN2B/ACVR2A/EP300/ROCK2/COMP/ZFYVE9/SMAD9/SMAD5/SMURF2/MAPK1/ID4/SMAD7/SMAD2/BMP2/SP1/SMAD4/SMAD6/TGFBR1/ACVR1/SMAD3/BMPR1A
LUAD	KEGG_VASCULAR_SMOOTH_MUSCLE_CONTRACTION	KEGG_VASCULAR_SMOOTH_MUSCLE_CONTRACTION	73	0.539322	2.03218	0.0117647	0.0535769	0.0307618	2374	tags=44%, list=18%, signal=36%	MYH11/PRKCB/PRKG1/MYLK/ADCY9/PPP1R12B/CALCRL/ITPR2/NPR1/ADCY7/GUCY1A1/CALD1/PLA2G1B/PLA2G2D/ARHGEF12/ACTG2/ITPR3/PRKCE/PRKCH/PRKCQ/EDNRA/PTGIR/ROCK1/PLCB2/GNAQ/ACTA2/ITPR1/RAMP3/BRAF/NPR2/ROCK2/GNA13
LUAD	KEGG_B_CELL_RECEPTOR_SIGNALING_PATHWAY	KEGG_B_CELL_RECEPTOR_SIGNALING_PATHWAY	71	0.543988	2.03241	0.0119048	0.0535769	0.0307618	3389	tags=52%, list=25%, signal=39%	PIK3CG/CR2/CD22/NFAT5/PRKCB/PIK3R1/PIK3R5/NFATC3/PLCG2/INPP5D/PIK3AP1/NFATC2/AKT3/BTK/DAPP1/CD79A/RASGRP3/CD79B/NFATC1/LILRB3/PIK3CA/PIK3CD/SYK/SOS2/NFKB1/PIK3R3/VAV1/SOS1/PPP3CA/FOS/GSK3B/MALT1/BLNK/IKBKB/PPP3CC/FCGR2B/MAPK1
LUAD	KEGG_FC_EPSILON_RI_SIGNALING_PATHWAY	KEGG_FC_EPSILON_RI_SIGNALING_PATHWAY	58	0.54921	1.96549	0.0119048	0.0535769	0.0307618	2333	tags=40%, list=17%, signal=33%	PIK3CG/PRKCB/PIK3R1/PIK3R5/PLCG2/INPP5D/AKT3/PLA2G1B/BTK/PLA2G2D/FCER1A/LCP2/PDPK1/PRKCE/PIK3CA/PIK3CD/SYK/SOS2/GAB2/PIK3R3/VAV1/SOS1/FYN
LUAD	KEGG_ADHERENS_JUNCTION	KEGG_ADHERENS_JUNCTION	69	0.464792	1.7247	0.0120482	0.0535769	0.0307618	4582	tags=61%, list=34%, signal=40%	FER/SORBS1/FGFR1/TGFBR2/PTPRJ/PTPRB/CREBBP/WASF3/EGFR/WAS/VCL/EP300/LEF1/AFDN/TCF7/IQGAP1/FYN/ERBB2/WASF2/TJP1/INSR/NECTIN3/FARP2/SNAI2/MAPK1/CTNND1/RAC2/SMAD2/CTNNA1/MET/SMAD4/ACTN1/PTPRM/CDH1/PTPN1/TGFBR1/PTPRF/MAP3K7/LMO7/IGF1R/SMAD3/NLK
LUAD	KEGG_ECM_RECEPTOR_INTERACTION	KEGG_ECM_RECEPTOR_INTERACTION	59	0.671504	2.39068	0.0120482	0.0535769	0.0307618	2949	tags=66%, list=22%, signal=52%	ITGA8/LAMA2/ITGA4/ITGB8/ITGA9/VWF/THBS1/HSPG2/COL6A3/LAMA4/THBS2/COL5A2/COL3A1/CD36/COL11A1/ITGA11/TNC/COL1A2/COL5A1/ITGB7/COL4A1/CD44/SDC3/FN1/LAMC3/COL4A2/ITGA1/COL5A3/COL1A1/COL4A4/ITGA2/ITGA7/COMP/LAMB1/ITGA6/ITGAV/COL6A2/COL6A1/LAMA3
LUAD	KEGG_LEISHMANIA_INFECTION	KEGG_LEISHMANIA_INFECTION	59	0.60599	2.15744	0.0120482	0.0535769	0.0307618	2746	tags=54%, list=21%, signal=43%	ITGA4/PRKCB/TLR4/HLA-DOA/ITGAM/TLR2/JAK2/HLA-DPA1/FCGR2C/HLA-DRB5/HLA-DQA1/TGFB2/NCF2/HLA-DQA2/ITGB2/FCGR2A/TRAF6/JAK1/HLA-DPB1/C3/TGFB3/IL1B/FCGR3A/NCF1/NFKB1/HLA-DRA/HLA-DRB1/TAB2/HLA-DQB1/HLA-DMB/HLA-DOB/FOS
LUAD	KEGG_PHOSPHATIDYLINOSITOL_SIGNALING_SYSTEM	KEGG_PHOSPHATIDYLINOSITOL_SIGNALING_SYSTEM	61	0.55306	1.98706	0.0120482	0.0535769	0.0307618	2262	tags=41%, list=17%, signal=34%	PIK3CG/PRKCB/PIK3R1/PIK3R5/ITPR2/PLCG2/PIP5K1B/INPP5D/PLCE1/PIKFYVE/SYNJ1/ITPR3/PIK3C2A/PIK3CA/PLCB2/PI4KA/PIK3CD/INPP4B/PTEN/SYNJ2/ITPR1/PIK3C2B/PIK3R3/CDS2/INPP4A
LUAD	KEGG_VEGF_SIGNALING_PATHWAY	KEGG_VEGF_SIGNALING_PATHWAY	61	0.45447	1.63284	0.0120482	0.0535769	0.0307618	1570	tags=25%, list=12%, signal=22%	PIK3CG/NFAT5/PRKCB/PIK3R1/PIK3R5/NFATC3/PLCG2/NFATC2/AKT3/PLA2G1B/PLA2G2D/NFATC1/PIK3CA/KDR/PIK3CD
LUAD	KEGG_NEUROACTIVE_LIGAND_RECEPTOR_INTERACTION	KEGG_NEUROACTIVE_LIGAND_RECEPTOR_INTERACTION	53	0.66578	2.34362	0.0121951	0.0535769	0.0307618	2297	tags=51%, list=17%, signal=42%	EDNRB/P2RY13/P2RY8/CALCRL/P2RX7/ADRB2/P2RY10/PTGER4/S1PR1/FPR3/CYSLTR1/C3AR1/PTAFR/C5AR1/P2RY14/APLNR/GABRE/FPR1/EDNRA/PTGIR/F2R/NR3C1/SCTR/THRB/VIPR1/THRA/ADRA2A
LUAD	KEGG_VIRAL_MYOCARDITIS	KEGG_VIRAL_MYOCARDITIS	53	0.490297	1.7259	0.0121951	0.0535769	0.0307618	2935	tags=47%, list=22%, signal=37%	MYH11/LAMA2/HLA-DOA/CD28/MYH10/ITGAL/HLA-DPA1/HLA-DRB5/SGCA/HLA-DQA1/HLA-DQA2/ITGB2/HLA-DPB1/CD86/CAV1/ABL2/MYH9/FYN/HLA-DRA/HLA-DRB1/HLA-DQB1/HLA-DMB/HLA-DOB/EIF4G3/PRF1
LUAD	KEGG_DILATED_CARDIOMYOPATHY	KEGG_DILATED_CARDIOMYOPATHY	48	0.560275	1.94364	0.0123457	0.0535769	0.0307618	1079	tags=29%, list=8%, signal=27%	CACNA2D2/ITGA8/LAMA2/ITGA4/ITGB8/ITGA9/DES/ADCY9/ADCY7/SGCA/TGFB2/ITGA11/PLN/ITGB7
LUAD	KEGG_ENDOMETRIAL_CANCER	KEGG_ENDOMETRIAL_CANCER	48	0.514088	1.78341	0.0123457	0.0535769	0.0307618	2472	tags=38%, list=18%, signal=31%	PIK3CG/PIK3R1/PIK3R5/APC/FOXO3/AKT3/PDPK1/PIK3CA/PIK3CD/PTEN/EGFR/LEF1/SOS2/BRAF/PIK3R3/TCF7/SOS1/ERBB2
LUAD	KEGG_HEMATOPOIETIC_CELL_LINEAGE	KEGG_HEMATOPOIETIC_CELL_LINEAGE	55	0.614901	2.16739	0.0123457	0.0535769	0.0307618	3307	tags=62%, list=25%, signal=47%	CR2/CD22/ITGA4/MS4A1/IL7R/ITGAM/CD5/CD1A/CSF1R/IL2RA/CD4/HLA-DRB5/CD1C/CD37/CD36/CD34/IL1R1/CD3G/CD44/CD1D/IL6R/IL1B/ITGA1/ITGA2/HLA-DRA/HLA-DRB1/CD3E/ITGA6/IL7/CSF2RA/IL3RA/KITLG/CD2/CD14
LUAD	KEGG_HYPERTROPHIC_CARDIOMYOPATHY_HCM	KEGG_HYPERTROPHIC_CARDIOMYOPATHY_HCM	47	0.533522	1.86314	0.0123457	0.0535769	0.0307618	2806	tags=38%, list=21%, signal=30%	CACNA2D2/ITGA8/LAMA2/ITGA4/ITGB8/ITGA9/DES/SGCA/TGFB2/ITGA11/ACE/ITGB7/TGFB3/ITGA1/ITGA2/ITGA7/ITGA6/ITGAV
LUAD	KEGG_MELANOMA	KEGG_MELANOMA	48	0.522801	1.81364	0.0123457	0.0535769	0.0307618	2346	tags=40%, list=18%, signal=33%	PIK3CG/HGF/PDGFRA/FGF7/PIK3R1/PIK3R5/FGFR1/AKT3/MITF/PDGFRB/PIK3CA/PDGFC/PIK3CD/PTEN/EGFR/PDGFD/BRAF/PIK3R3/CDK6
LUAD	KEGG_ARRHYTHMOGENIC_RIGHT_VENTRICULAR_CARDIOMYOPATHY_ARVC	KEGG_ARRHYTHMOGENIC_RIGHT_VENTRICULAR_CARDIOMYOPATHY_ARVC	45	0.539873	1.84334	0.0126582	0.0535769	0.0307618	2806	tags=38%, list=21%, signal=30%	CACNA2D2/ITGA8/LAMA2/ITGA4/ITGB8/ITGA9/DES/SGCA/ITGA11/ITGB7/LEF1/ITGA1/ITGA2/TCF7/ITGA7/ITGA6/ITGAV
LUAD	KEGG_SYSTEMIC_LUPUS_ERYTHEMATOSUS	KEGG_SYSTEMIC_LUPUS_ERYTHEMATOSUS	38	0.62253	2.03483	0.0128205	0.0535769	0.0307618	2720	tags=66%, list=20%, signal=53%	C7/HLA-DOA/CD28/HLA-DPA1/FCGR2C/HLA-DRB5/C4B/HLA-DQA1/HLA-DQA2/C4A/FCGR2A/C1S/HLA-DPB1/C3/CD86/C2/FCGR3A/C1R/HLA-DRA/HLA-DRB1/C1QC/C1QB/HLA-DQB1/HLA-DMB/HLA-DOB
LUAD	KEGG_ALDOSTERONE_REGULATED_SODIUM_REABSORPTION	KEGG_ALDOSTERONE_REGULATED_SODIUM_REABSORPTION	29	0.587548	1.79638	0.0133333	0.0535769	0.0307618	2735	tags=48%, list=20%, signal=38%	PIK3CG/PRKCB/PIK3R1/PIK3R5/NR3C2/SCNN1G/SCNN1B/PDPK1/PIK3CA/PIK3CD/SGK1/PIK3R3/ATP1A1/INSR
LUAD	KEGG_INTESTINAL_IMMUNE_NETWORK_FOR_IGA_PRODUCTION	KEGG_INTESTINAL_IMMUNE_NETWORK_FOR_IGA_PRODUCTION	29	0.694167	2.12236	0.0133333	0.0535769	0.0307618	2720	tags=72%, list=20%, signal=58%	PIGR/ITGA4/HLA-DOA/CXCL12/CD28/HLA-DPA1/HLA-DRB5/HLA-DQA1/HLA-DQA2/ITGB7/HLA-DPB1/CD86/TNFSF13/TNFSF13B/MAP3K14/HLA-DRA/CXCR4/HLA-DRB1/HLA-DQB1/HLA-DMB/HLA-DOB
LUAD	KEGG_ALLOGRAFT_REJECTION	KEGG_ALLOGRAFT_REJECTION	24	0.571191	1.66341	0.0136986	0.0535769	0.0307618	3309	tags=67%, list=25%, signal=50%	HLA-DOA/CD28/HLA-DPA1/HLA-DRB5/HLA-DQA1/HLA-DQA2/HLA-DPB1/CD86/HLA-DRA/HLA-DRB1/HLA-DQB1/HLA-DMB/HLA-DOB/PRF1/HLA-DMA/HLA-E
LUAD	KEGG_TYPE_II_DIABETES_MELLITUS	KEGG_TYPE_II_DIABETES_MELLITUS	28	0.542214	1.62944	0.0136986	0.0535769	0.0307618	3717	tags=50%, list=28%, signal=36%	PIK3CG/PIK3R1/PIK3R5/PRKCE/PIK3CA/HK3/PIK3CD/PIK3R3/MTOR/INSR/SOCS4/IKBKB/MAPK1/PIK3CB
LUAD	KEGG_AUTOIMMUNE_THYROID_DISEASE	KEGG_AUTOIMMUNE_THYROID_DISEASE	25	0.561831	1.61588	0.0144928	0.0542707	0.0311602	3815	tags=72%, list=28%, signal=52%	HLA-DOA/CD28/HLA-DPA1/HLA-DRB5/HLA-DQA1/HLA-DQA2/HLA-DPB1/CD86/HLA-DRA/HLA-DRB1/HLA-DQB1/HLA-DMB/HLA-DOB/PRF1/HLA-DMA/HLA-E/FAS/CTLA4
LUAD	KEGG_GRAFT_VERSUS_HOST_DISEASE	KEGG_GRAFT_VERSUS_HOST_DISEASE	25	0.581837	1.67342	0.0144928	0.0542707	0.0311602	3309	tags=68%, list=25%, signal=51%	HLA-DOA/CD28/HLA-DPA1/HLA-DRB5/HLA-DQA1/HLA-DQA2/HLA-DPB1/CD86/IL1B/HLA-DRA/HLA-DRB1/HLA-DQB1/HLA-DMB/HLA-DOB/PRF1/HLA-DMA/HLA-E
LUAD	KEGG_ASTHMA	KEGG_ASTHMA	16	0.707706	1.8947	0.0149254	0.0547264	0.0314218	3141	tags=81%, list=23%, signal=62%	HLA-DOA/HLA-DPA1/HLA-DRB5/HLA-DQA1/FCER1A/HLA-DQA2/HLA-DPB1/HLA-DRA/HLA-DRB1/HLA-DQB1/HLA-DMB/HLA-DOB/HLA-DMA
LUAD	KEGG_RENAL_CELL_CARCINOMA	KEGG_RENAL_CELL_CARCINOMA	65	0.418543	1.5429	0.0235294	0.079566	0.0456838	2467	tags=31%, list=18%, signal=25%	PIK3CG/HGF/ETS1/PIK3R1/PIK3R5/GAB1/AKT3/TGFB2/PGF/CREBBP/PIK3CA/TGFB3/PIK3CD/RAPGEF1/EP300/SOS2/BRAF/PIK3R3/SOS1/EPAS1
LUAD	KEGG_ERBB_SIGNALING_PATHWAY	KEGG_ERBB_SIGNALING_PATHWAY	71	0.400293	1.49554	0.0238095	0.079566	0.0456838	2615	tags=31%, list=20%, signal=25%	PIK3CG/PRKCB/PIK3R1/PIK3R5/PLCG2/GAB1/AKT3/CBL/PIK3CA/STAT5A/CBLB/PIK3CD/EGFR/SOS2/BRAF/ABL2/PIK3R3/CAMK2D/SOS1/ERBB2/MTOR/STAT5B
LUAD	KEGG_GLIOMA	KEGG_GLIOMA	55	0.437046	1.54049	0.0246914	0.079566	0.0456838	2583	tags=35%, list=19%, signal=28%	PIK3CG/PRKCB/PDGFRA/PIK3R1/PIK3R5/PLCG2/AKT3/PDGFRB/PIK3CA/PIK3CD/PTEN/EGFR/SOS2/BRAF/PIK3R3/CAMK2D/SOS1/CDK6/MTOR
LUAD	KEGG_INOSITOL_PHOSPHATE_METABOLISM	KEGG_INOSITOL_PHOSPHATE_METABOLISM	48	0.478434	1.65973	0.0246914	0.079566	0.0456838	2262	tags=35%, list=17%, signal=30%	PIK3CG/PLCG2/PIP5K1B/PLCE1/PIKFYVE/SYNJ1/PIK3C2A/PIK3CA/PLCB2/PI4KA/PIK3CD/INPP4B/PTEN/SYNJ2/ALDH6A1/PIK3C2B/INPP4A
LUAD	KEGG_ACUTE_MYELOID_LEUKEMIA	KEGG_ACUTE_MYELOID_LEUKEMIA	52	0.475779	1.65607	0.025	0.079566	0.0456838	2615	tags=38%, list=20%, signal=31%	PIK3CG/PIK3R1/PIK3R5/AKT3/PIK3CA/STAT5A/PIK3CD/CEBPA/LEF1/SOS2/NFKB1/BRAF/PIK3R3/PIM2/TCF7/SPI1/SOS1/RUNX1/MTOR/STAT5B
LUAD	KEGG_NOD_LIKE_RECEPTOR_SIGNALING_PATHWAY	KEGG_NOD_LIKE_RECEPTOR_SIGNALING_PATHWAY	51	0.427514	1.48696	0.025	0.079566	0.0456838	3389	tags=39%, list=25%, signal=29%	NLRC4/NLRP1/TNFAIP3/CARD8/ERBIN/TRAF6/IL1B/CARD6/NFKB1/NOD2/NOD1/TAB2/XIAP/TAB3/CCL13/CASP1/IKBKB/BIRC3/PSTPIP1/MAPK1
LUAD	KEGG_NON_SMALL_CELL_LUNG_CANCER	KEGG_NON_SMALL_CELL_LUNG_CANCER	50	0.476727	1.66415	0.025	0.079566	0.0456838	2472	tags=38%, list=18%, signal=31%	PIK3CG/PRKCB/PIK3R1/PIK3R5/PLCG2/FOXO3/AKT3/RASSF5/PDPK1/STK4/PIK3CA/PIK3CD/EGFR/SOS2/BRAF/PIK3R3/SOS1/CDK6/ERBB2
LUAD	KEGG_LONG_TERM_POTENTIATION	KEGG_LONG_TERM_POTENTIATION	45	0.46152	1.57581	0.0253165	0.079566	0.0456838	3549	tags=44%, list=27%, signal=33%	PRKCB/ITPR2/CREBBP/ITPR3/PLCB2/GNAQ/RPS6KA3/ITPR1/EP300/BRAF/CAMK2D/PPP3CA/RPS6KA2/RAPGEF3/PPP1R12A/PRKCA/PPP3CC/MAPK1/PRKX/PRKACB
LUAD	KEGG_GLYOXYLATE_AND_DICARBOXYLATE_METABOLISM	KEGG_GLYOXYLATE_AND_DICARBOXYLATE_METABOLISM	14	-0.677956	-1.95332	0.0263158	0.0812558	0.046654	2896	tags=50%, list=22%, signal=39%	GRHPR/GLYCTK/MDH2/PGP/MDH1/MTHFD2/AFMID
LUAD	KEGG_ABC_TRANSPORTERS	KEGG_ABC_TRANSPORTERS	22	0.553831	1.58099	0.0289855	0.0864652	0.0496451	2707	tags=36%, list=20%, signal=29%	ABCA1/CFTR/ABCA3/ABCA5/ABCC6/ABCC4/ABCG1/ABCC1
LUAD	KEGG_PRIMARY_IMMUNODEFICIENCY	KEGG_PRIMARY_IMMUNODEFICIENCY	25	0.515123	1.48154	0.0289855	0.0864652	0.0496451	3504	tags=52%, list=26%, signal=38%	PTPRC/IL7R/CIITA/CD4/BTK/CD79A/ZAP70/JAK3/LCK/CD3E/BLNK/RFXAP/IL2RG
LUAD	KEGG_MISMATCH_REPAIR	KEGG_MISMATCH_REPAIR	22	-0.506397	-1.70863	0.030303	0.087956	0.0505011	2384	tags=45%, list=18%, signal=37%	POLD4/PCNA/RFC5/RFC3/POLD2/SSBP1/RFC2/RPA3/RFC4/EXO1
LUAD	KEGG_HOMOLOGOUS_RECOMBINATION	KEGG_HOMOLOGOUS_RECOMBINATION	23	-0.561122	-1.9319	0.0322581	0.087956	0.0505011	3262	tags=57%, list=24%, signal=43%	POLD1/XRCC3/MUS81/BLM/POLD4/XRCC2/POLD2/SSBP1/RAD54L/RPA3/EME1/SEM1/RAD51
LUAD	KEGG_PROTEIN_EXPORT	KEGG_PROTEIN_EXPORT	23	-0.479855	-1.6521	0.0322581	0.087956	0.0505011	4967	tags=78%, list=37%, signal=49%	SEC61A2/SEC61A1/IMMP2L/SRP72/IMMP1L/SPCS2/SRP68/SRP19/SRP54/OXA1L/SRP9/SRP14/SEC11A/SPCS1/SEC11C/SRPRB/SEC61G/SEC61B
LUAD	KEGG_PENTOSE_PHOSPHATE_PATHWAY	KEGG_PENTOSE_PHOSPHATE_PATHWAY	21	-0.534691	-1.67335	0.0333333	0.087956	0.0505011	2806	tags=67%, list=21%, signal=53%	RPE/PGM1/PGM2/RPIA/G6PD/TKT/RBKS/TALDO1/ALDOA/GPI/PGLS/PGD/DERA/PFKP
LUAD	KEGG_BASE_EXCISION_REPAIR	KEGG_BASE_EXCISION_REPAIR	32	-0.55822	-2.1163	0.0344828	0.087956	0.0505011	4022	tags=69%, list=30%, signal=48%	APEX2/POLL/LIG1/POLE/POLD1/MPG/MUTYH/HMGB1/PARP2/POLE3/FEN1/NTHL1/TDG/POLD4/UNG/PCNA/APEX1/POLD2/POLE2/POLB/SMUG1/POLE4
LUAD	KEGG_CITRATE_CYCLE_TCA_CYCLE	KEGG_CITRATE_CYCLE_TCA_CYCLE	27	-0.495359	-1.7769	0.0344828	0.087956	0.0505011	5051	tags=63%, list=38%, signal=39%	DLD/CS/SDHD/SDHC/PCK2/IDH1/IDH3B/IDH3G/SDHA/PDHB/PDHA1/FH/SDHB/MDH2/SUCLG1/MDH1/IDH2
LUAD	KEGG_CYSTEINE_AND_METHIONINE_METABOLISM	KEGG_CYSTEINE_AND_METHIONINE_METABOLISM	24	-0.468352	-1.60786	0.0344828	0.087956	0.0505011	1500	tags=33%, list=11%, signal=30%	LDHA/CTH/DNMT3B/SRM/MPST/GOT1/AHCY/LDHB
LUAD	KEGG_METABOLISM_OF_XENOBIOTICS_BY_CYTOCHROME_P450	KEGG_METABOLISM_OF_XENOBIOTICS_BY_CYTOCHROME_P450	27	-0.463532	-1.66274	0.0344828	0.087956	0.0505011	2010	tags=44%, list=15%, signal=38%	MGST3/GSTA1/ALDH3B2/DHDH/AKR1C1/MGST1/GSTO2/GSTP1/GSTO1/ALDH3A1/AKR1C2/AKR1C3
LUAD	KEGG_PYRUVATE_METABOLISM	KEGG_PYRUVATE_METABOLISM	32	-0.398416	-1.51046	0.0344828	0.087956	0.0505011	3338	tags=41%, list=25%, signal=31%	ME3/PDHB/GRHPR/PDHA1/PKM/ME1/MDH2/GLO1/MDH1/LDHA/ACAT2/HAGHL/LDHB
LUAD	KEGG_RNA_POLYMERASE	KEGG_RNA_POLYMERASE	24	-0.462896	-1.58913	0.0344828	0.087956	0.0505011	2998	tags=42%, list=22%, signal=32%	POLR2D/POLR1D/POLR2E/POLR2L/POLR2G/POLR1C/POLR2K/POLR2H/POLR2J/POLR2I
LUAD	KEGG_GAP_JUNCTION	KEGG_GAP_JUNCTION	62	0.420373	1.5134	0.0361446	0.0906905	0.0520711	1950	tags=27%, list=15%, signal=24%	PRKCB/PDGFRA/PRKG1/ADCY9/ITPR2/ADCY7/GUCY1A1/PDGFRB/ITPR3/PLCB2/GNAQ/MAP3K2/PDGFC/EGFR/ITPR1/PDGFD/SOS2
LUAD	KEGG_CHRONIC_MYELOID_LEUKEMIA	KEGG_CHRONIC_MYELOID_LEUKEMIA	70	0.380329	1.40429	0.0365854	0.0906905	0.0520711	2615	tags=31%, list=20%, signal=25%	PIK3CG/PIK3R1/PIK3R5/AKT3/TGFBR2/TGFB2/CBL/PIK3CA/STAT5A/CBLB/TGFB3/PIK3CD/SOS2/NFKB1/BRAF/MECOM/GAB2/PIK3R3/SOS1/CDK6/RUNX1/STAT5B
LUAD	KEGG_COMPLEMENT_AND_COAGULATION_CASCADES	KEGG_COMPLEMENT_AND_COAGULATION_CASCADES	43	0.462664	1.58534	0.0375	0.0916667	0.0526316	1796	tags=44%, list=13%, signal=38%	C7/F13A1/CR2/A2M/VWF/C3AR1/C4B/THBD/C5AR1/C4BPA/CFH/F8/C4A/SERPINE1/C1S/C3/F2R/C2/C1R
LUAD	KEGG_DNA_REPLICATION	KEGG_DNA_REPLICATION	35	-0.613674	-2.35128	0.04	0.0964384	0.0553713	3262	tags=77%, list=24%, signal=59%	LIG1/PRIM2/POLE/POLD1/MCM5/MCM3/POLE3/FEN1/RNASEH2C/POLD4/MCM2/PRIM1/DNA2/PCNA/MCM6/RFC5/RFC3/POLD2/POLE2/SSBP1/RFC2/RPA3/MCM4/MCM7/RNASEH2A/RFC4/POLE4
LUAD	KEGG_TYPE_I_DIABETES_MELLITUS	KEGG_TYPE_I_DIABETES_MELLITUS	28	0.497154	1.49403	0.0410959	0.096863	0.0556151	3309	tags=64%, list=25%, signal=48%	HLA-DOA/CD28/HLA-DPA1/HLA-DRB5/HLA-DQA1/HLA-DQA2/HLA-DPB1/CD86/IL1B/PTPRN2/HLA-DRA/HLA-DRB1/HLA-DQB1/HLA-DMB/HLA-DOB/PRF1/HLA-DMA/HLA-E
LUAD	KEGG_ARGININE_AND_PROLINE_METABOLISM	KEGG_ARGININE_AND_PROLINE_METABOLISM	41	-0.437197	-1.7758	0.0434783	0.096863	0.0556151	1739	tags=46%, list=13%, signal=40%	AOC1/P4HA1/SAT1/ASL/SMS/NOS3/SAT2/ACY1/ASS1/ARG2/CKB/SRM/NAGS/GOT1/ODC1/PYCR3/PYCR1/GAMT/AGMAT
LUAD	KEGG_CARDIAC_MUSCLE_CONTRACTION	KEGG_CARDIAC_MUSCLE_CONTRACTION	41	-0.606184	-2.46219	0.0434783	0.096863	0.0556151	1420	tags=63%, list=11%, signal=57%	TPM3/TPM2/MT-CO1/MT-CYB/UQCRFS1/CACNG4/UQCRC1/COX7C/COX8A/UQCRB/MT-CO3/COX4I1/MT-CO2/UQCR10/COX7A2L/UQCR11/COX5A/UQCRQ/UQCRH/COX6C/COX7B/COX6A1/COX5B/COX6B1/COX7A2/CYC1
LUAD	KEGG_GLUTATHIONE_METABOLISM	KEGG_GLUTATHIONE_METABOLISM	41	-0.597688	-2.42768	0.0434783	0.096863	0.0556151	2990	tags=66%, list=22%, signal=51%	GCLM/GSTZ1/G6PD/SMS/GSTM3/TXNDC12/MGST3/GSS/GSTA1/GSR/GPX7/PGD/ANPEP/IDH2/OPLAH/GPX1/SRM/GGCT/ODC1/GPX4/MGST1/GSTO2/GSTP1/GSTO1/RRM2/GCLC/GPX2
LUAD	KEGG_NUCLEOTIDE_EXCISION_REPAIR	KEGG_NUCLEOTIDE_EXCISION_REPAIR	41	-0.379013	-1.53947	0.0434783	0.096863	0.0556151	3262	tags=44%, list=24%, signal=33%	POLD1/RAD23A/ERCC1/POLE3/CDK7/POLD4/GTF2H5/GTF2H4/PCNA/RFC5/RFC3/POLD2/POLE2/RFC2/RPA3/RFC4/RBX1/POLE4
LUAD	KEGG_PROTEASOME	KEGG_PROTEASOME	41	-0.692773	-2.81389	0.0434783	0.096863	0.0556151	2984	tags=73%, list=22%, signal=57%	PSMD11/PSMB2/PSMC5/PSMA1/PSMC6/PSMA3/PSMC3/PSMB7/PSMD3/PSME1/PSMC4/PSMD13/PSMD8/PSMB9/PSMA2/PSMB1/PSMB8/PSMD14/PSMA7/PSMA4/PSMB6/POMP/PSMA5/PSME2/PSMD4/PSMA6/SEM1/PSMB4/PSMB5/PSMB3
LUAD	KEGG_COLORECTAL_CANCER	KEGG_COLORECTAL_CANCER	58	0.405261	1.45033	0.047619	0.104762	0.0601504	2831	tags=33%, list=21%, signal=26%	PIK3CG/PIK3R1/PIK3R5/BCL2/APC/AKT3/TGFBR2/TGFB2/PIK3CA/TGFB3/PIK3CD/LEF1/BRAF/PIK3R3/TCF7/MSH3/APPL1/FOS/GSK3B
LUSC	KEGG_PATHWAYS_IN_CANCER	KEGG_PATHWAYS_IN_CANCER	256	0.440568	1.65924	0.0105263	0.0560897	0.0377868	2914	tags=36%, list=22%, signal=29%	FN1/KIT/PDGFRA/LAMA2/MMP2/PDGFRB/ETS1/CSF1R/WNT2/LAMA4/PIK3R5/TGFBR2/TCF7/SPI1/COL4A1/LAMC3/TGFB3/BCL2/COL4A2/AXIN2/PLCG2/TGFB2/MMP1/TRAF1/BIRC3/PIK3CD/ARNT2/CCND1/CSF2RA/GLI3/MMP9/STAT5A/FZD4/FZD1/JAK1/BMP2/EPAS1/CSF3R/RUNX1/PRKCA/RASSF5/NKX3-1/LAMB2/SUFU/DAPK1/CDK6/FAS/RAC2/CREBBP/ITGB1/ERBB2/PIK3R1/MTOR/AKT3/STK4/FOXO1/PIK3R3/ITGAV/NFKB1/RARA/LAMB1/TRAF5/NFKB2/FGFR1/LAMA3/ABL1/PDGFB/VEGFC/WNT4…
LUSC	KEGG_AXON_GUIDANCE	KEGG_AXON_GUIDANCE	96	0.5432	1.89011	0.0113636	0.0560897	0.0377868	2512	tags=41%, list=19%, signal=33%	SLIT3/SEMA5A/NFATC2/PLXNC1/CXCL12/DPYSL2/CXCR4/UNC5B/SEMA6B/NRP1/SEMA3G/SLIT2/ROBO1/RND1/EPHB2/FYN/NFATC1/RGS3/RAC2/GNAI2/NFATC3/FES/ITGB1/NFAT5/EPHA4/NFATC4/EFNB2/RASA1/SEMA4D/ARHGEF12/PLXNA1/ABL1/SEMA3C/PLXNB2/SEMA7A/ROCK1/NTN4/SEMA4C/PLXNA2
LUSC	KEGG_CHEMOKINE_SIGNALING_PATHWAY	KEGG_CHEMOKINE_SIGNALING_PATHWAY	139	0.545673	1.95781	0.0113636	0.0560897	0.0377868	1899	tags=36%, list=14%, signal=31%	CCL19/DOCK2/CXCL13/CCL22/CCL21/CCR5/CXCR3/CXCL12/PREX1/PIK3R5/JAK3/WAS/CXCR4/CCR1/CCR7/GNG2/FGR/PLCB2/CCL18/ARRB1/CCL2/CCL24/PIK3CD/ADCY7/CCL13/VAV1/JAK2/GNG11/ELMO1/GRK5/ADCY9/CXCR6/CCL11/CXCL9/TIAM1/PTK2B/RAC2/GNAI2/ADCY6/CCL17/PIK3R1/CXCL2/AKT3/ARRB2/PIK3R3/PRKACB/CCL4/FOXO3/NFKB1/CXCL16
LUSC	KEGG_FOCAL_ADHESION	KEGG_FOCAL_ADHESION	156	0.655177	2.35084	0.0113636	0.0560897	0.0377868	2570	tags=51%, list=19%, signal=41%	ITGA11/COL11A1/FN1/COL6A3/COMP/COL1A1/COL1A2/COL5A1/THBS2/COL3A1/PDGFRA/LAMA2/COL5A3/COL5A2/VWF/PDGFRB/THBS1/LAMA4/PIK3R5/COL6A2/FLT4/ITGA9/ITGB7/KDR/ITGA4/COL4A1/PARVG/LAMC3/COL6A1/BCL2/COL4A2/ITGA1/MYLK/BIRC3/PIK3CD/CCND1/FLT1/VAV1/MYL9/PDGFC/FLNA/ITGB6/TLN1/CAV1/PRKCA/FYN/LAMB2/ILK/ITGA5/RAC2/VCL/TLN2/ITGB1/ERBB2/PIK3R1/ACTN1/PDPK1/AKT3/RAPGEF1/PIK3R3/ITGAV/DOCK1/PARVA/LAMB1/ITGB5/TNC/ARHGAP35…
LUSC	KEGG_LYSOSOME	KEGG_LYSOSOME	113	0.466373	1.64335	0.0113636	0.0560897	0.0377868	3940	tags=49%, list=30%, signal=34%	CTSE/NAPSA/CTSK/LAPTM5/SLC11A1/CTSS/CTSO/CTSW/ARSB/ACP5/SORT1/TPP1/MAN2B1/SMPD1/CTSZ/LGMN/GALC/CTSD/PLA2G15/LIPA/GGA2/PSAP/FUCA1/GNS/IDUA/TCIRG1/IGF2R/GNPTAB/ACP2/ASAH1/ARSA/ABCA2/IDS/CTSA/CTSB/NAGPA/ARSG/SCARB2/CTNS/MCOLN1/AP3M2/ATP6V0A1/LAMP3/CTSF/ENTPD4/CTSH/GNPTG/AP4E1/AP1G1/AP3B1/HEXB/GBA/AP1M1/LAMP1/ATP6V0C
LUSC	KEGG_REGULATION_OF_ACTIN_CYTOSKELETON	KEGG_REGULATION_OF_ACTIN_CYTOSKELETON	154	0.534248	1.91609	0.0113636	0.0560897	0.0377868	2751	tags=40%, list=21%, signal=32%	ITGA11/FN1/ITGAM/PDGFRA/ITGAL/NCKAP1L/PDGFRB/ITGB2/IQGAP2/ARHGEF6/CYFIP2/PIK3R5/WAS/ITGAX/ITGA9/ITGB7/ITGA4/ITGA1/CD14/MYLK/PIK3CD/F2R/MRAS/VAV1/MYL9/PDGFC/MYH10/ITGB6/MYH9/FGD3/TIAM1/ITGA5/RAC2/VCL/ITGB1/BDKRB2/PIK3R1/ACTN1/SSH1/PIK3R3/PIKFYVE/MSN/ITGAV/DOCK1/ITGB5/ARHGEF1/ARHGEF12/ARHGAP35/PIP4K2A/FGFR1/PDGFB/PIP5K1C/SSH2/ROCK1/VAV2/ENAH/GNA12/SLC9A1/MYH14/DIAPH1/APC/ABI2
LUSC	KEGG_CELL_ADHESION_MOLECULES_CAMS	KEGG_CELL_ADHESION_MOLECULES_CAMS	90	0.709972	2.43812	0.0114943	0.0560897	0.0377868	1106	tags=50%, list=8%, signal=46%	ITGAM/SPN/HLA-DQA2/VCAM1/ITGAL/HLA-DOA/SIGLEC1/VCAN/ITGB2/SELP/CD4/PTPRC/ICAM1/SELPLG/CDH5/SELL/PECAM1/HLA-DPA1/ITGA9/HLA-DQA1/ITGB7/HLA-DPB1/JAM2/CD34/ITGA4/CD6/HLA-DRB5/PDCD1/SDC3/CADM1/JAM3/CTLA4/ICAM2/HLA-DQB1/HLA-DMA/ESAM/HLA-DRA/HLA-DOB/PTPRM/CD2/HLA-DMB/CD86/CNTNAP1/HLA-DRB1/CLDN3
LUSC	KEGG_CYTOKINE_CYTOKINE_RECEPTOR_INTERACTION	KEGG_CYTOKINE_CYTOKINE_RECEPTOR_INTERACTION	141	0.631641	2.26014	0.0114943	0.0560897	0.0377868	1650	tags=47%, list=12%, signal=41%	CCL19/CSF2RB/KIT/PDGFRA/LTB/CXCL13/PDGFRB/CCL22/INHBA/IL10RA/CSF1R/CCL21/CD27/IL7R/CCR5/CXCR3/CXCL12/TNFRSF4/IL2RA/FLT4/CXCR4/TGFBR2/KDR/TNFRSF1B/ACVRL1/CCR1/TNFSF4/CCR7/TGFB3/IL2RG/CCL18/IL2RB/CCL2/CCL24/TGFB2/TNFRSF17/CSF2RA/FLT1/PLEKHO2/CCL13/IL3RA/IL1R1/CSF1/PDGFC/TNFSF13B/TNFRSF13C/BMP2/CSF3R/IL18R1/IL6R/TNFSF12/TNFSF13/LIFR/IL11RA/CXCR6/IL6ST/BMPR2/CCL11/IL4R/FAS/CXCL9/TNFRSF19/TNFRSF14/IFN…
LUSC	KEGG_JAK_STAT_SIGNALING_PATHWAY	KEGG_JAK_STAT_SIGNALING_PATHWAY	88	0.593965	2.03257	0.0116279	0.0560897	0.0377868	3248	tags=55%, list=25%, signal=41%	CSF2RB/IL10RA/IL7R/PIK3R5/JAK3/IL2RA/IL2RG/IL2RB/PIK3CD/CCND1/CSF2RA/STAT5A/CISH/IL3RA/JAK2/JAK1/SPRY1/SPRY4/CSF3R/IL6R/LIFR/IL11RA/IL6ST/IL4R/IFNAR2/CREBBP/PIK3R1/AKT3/PIK3R3/TYK2/IL15RA/OSM/SPRED1/STAT2/STAT1/CBL/STAT3/CBLB/IFNAR1/EPOR/EP300/LIF/SOS1/PIAS1/IL23A/PTPN11/IL13RA1/SOCS1
LUSC	KEGG_T_CELL_RECEPTOR_SIGNALING_PATHWAY	KEGG_T_CELL_RECEPTOR_SIGNALING_PATHWAY	86	0.545262	1.85471	0.0119048	0.0560897	0.0377868	2988	tags=43%, list=23%, signal=34%	NFATC2/CD4/PTPRC/PIK3R5/PRKCQ/ZAP70/CD3E/PDCD1/LCK/CTLA4/LCP2/CD247/PIK3CD/VAV1/FYN/NFATC1/CD8A/CD3D/NFATC3/PIK3R1/PDPK1/AKT3/RASGRP1/NFAT5/PIK3R3/NFATC4/NFKB1/MAP3K14/JUN/IKBKB/CBL/VAV2/CBLB/PPP3CA/PLCG1/SOS1/VAV3
LUSC	KEGG_VASCULAR_SMOOTH_MUSCLE_CONTRACTION	KEGG_VASCULAR_SMOOTH_MUSCLE_CONTRACTION	73	0.527957	1.73255	0.0120482	0.0560897	0.0377868	2634	tags=41%, list=20%, signal=33%	ACTG2/ACTA2/EDNRA/PRKCQ/PLCB2/CALD1/PRKG1/GUCY1A1/MYLK/PLA2G2D/ITPR2/ITPR1/ADCY7/MYL9/RAMP3/PPP1R12B/PRKCA/ADCY9/GUCY1B1/ADCY6/PRKACB/ARHGEF1/CALCRL/ARHGEF12/ITPR3/ROCK1/RAMP2/GNA12/PLA2G3/PRKCE
LUSC	KEGG_LEUKOCYTE_TRANSENDOTHELIAL_MIGRATION	KEGG_LEUKOCYTE_TRANSENDOTHELIAL_MIGRATION	84	0.650625	2.19623	0.0121951	0.0560897	0.0377868	2306	tags=50%, list=17%, signal=42%	ITGAM/VCAM1/ITGAL/MMP2/ITGB2/CYBB/ICAM1/CDH5/CXCL12/PIK3R5/THY1/CXCR4/PECAM1/JAM2/ITGA4/JAM3/PLCG2/ESAM/PIK3CD/MMP9/NCF4/VAV1/MYL9/NCF2/CLDN3/PRKCA/RASSF5/CLDN5/PTK2B/RAC2/GNAI2/VCL/ITGB1/PIK3R1/ACTN1/PIK3R3/MSN/ARHGAP35/CLDN23/SIPA1/ROCK1/AFDN
LUSC	KEGG_NATURAL_KILLER_CELL_MEDIATED_CYTOTOXICITY	KEGG_NATURAL_KILLER_CELL_MEDIATED_CYTOTOXICITY	83	0.579033	1.95001	0.0121951	0.0560897	0.0377868	3112	tags=57%, list=23%, signal=44%	ITGAL/NFATC2/ITGB2/ICAM1/PIK3R5/ZAP70/LCK/PLCG2/LCP2/ICAM2/CD247/FCGR3A/PIK3CD/VAV1/TYROBP/PRKCA/FYN/HCST/NFATC1/FCER1G/FAS/PTK2B/RAC2/NFATC3/PRF1/IFNAR2/PIK3R1/NFAT5/PIK3R3/NFATC4/SH3BP2/HLA-E/TNFRSF10D/HLA-B/HLA-G/SYK/VAV2/SHC2/IFNAR1/PPP3CA/CD48/PLCG1/SOS1/VAV3/HLA-A/HLA-C/PTPN11
LUSC	KEGG_PHOSPHATIDYLINOSITOL_SIGNALING_SYSTEM	KEGG_PHOSPHATIDYLINOSITOL_SIGNALING_SYSTEM	61	0.488454	1.58911	0.0121951	0.0560897	0.0377868	3447	tags=46%, list=26%, signal=34%	INPP5D/PIK3R5/PLCB2/INPP5B/PLCG2/ITPR2/PIK3CD/ITPR1/PRKCA/SYNJ2/SYNJ1/INPP4A/PIK3R1/PIK3C2B/PIK3R3/PIKFYVE/PIP4K2A/ITPR3/PIP5K1C/PI4KA/PTEN/INPP1/DGKQ/PLCG1/ITPKB/INPPL1/CALML5/CALM3
LUSC	KEGG_TGF_BETA_SIGNALING_PATHWAY	KEGG_TGF_BETA_SIGNALING_PATHWAY	62	0.477544	1.55129	0.0121951	0.0560897	0.0377868	2871	tags=37%, list=22%, signal=29%	COMP/THBS2/INHBA/THBS1/TGFBR2/ACVRL1/TGFB3/TGFB2/SMAD7/BMP2/BMPR2/LTBP1/DCN/CREBBP/ID4/TGFB1/CDKN2B/ROCK1/ID2/THBS3/SMAD1/EP300/ZFYVE16
LUSC	KEGG_VEGF_SIGNALING_PATHWAY	KEGG_VEGF_SIGNALING_PATHWAY	60	0.463494	1.50269	0.0121951	0.0560897	0.0377868	2849	tags=35%, list=22%, signal=28%	NFATC2/PIK3R5/KDR/PLCG2/PLA2G2D/PIK3CD/NOS3/PRKCA/NFATC1/RAC2/NFATC3/PIK3R1/AKT3/NFAT5/PIK3R3/NFATC4/SHC2/PLA2G3/PPP3CA/SPHK2/PLCG1
LUSC	KEGG_B_CELL_RECEPTOR_SIGNALING_PATHWAY	KEGG_B_CELL_RECEPTOR_SIGNALING_PATHWAY	65	0.575899	1.87199	0.0123457	0.0560897	0.0377868	2988	tags=45%, list=23%, signal=35%	CD79A/CD79B/NFATC2/INPP5D/PIK3R5/BTK/PLCG2/PIK3CD/FCGR2B/CD72/VAV1/BLNK/NFATC1/RAC2/NFATC3/PIK3AP1/PIK3R1/AKT3/NFAT5/PIK3R3/NFATC4/NFKB1/JUN/IKBKB/SYK/VAV2/PPP3CA/SOS1/VAV3
LUSC	KEGG_COLORECTAL_CANCER	KEGG_COLORECTAL_CANCER	58	0.481734	1.55926	0.0123457	0.0560897	0.0377868	2851	tags=31%, list=22%, signal=24%	PIK3R5/TGFBR2/TCF7/TGFB3/BCL2/AXIN2/TGFB2/PIK3CD/CCND1/RAC2/PIK3R1/AKT3/PIK3R3/TGFB1/JUN/APC/TCF7L2/LEF1
LUSC	KEGG_ECM_RECEPTOR_INTERACTION	KEGG_ECM_RECEPTOR_INTERACTION	58	0.759702	2.45898	0.0123457	0.0560897	0.0377868	1971	tags=64%, list=15%, signal=55%	ITGA11/COL11A1/FN1/COL6A3/COMP/COL1A1/COL1A2/COL5A1/THBS2/COL3A1/LAMA2/COL5A3/COL5A2/VWF/HSPG2/THBS1/LAMA4/COL6A2/ITGA9/ITGB7/ITGA4/COL4A1/LAMC3/COL6A1/COL4A2/SDC3/ITGA1/CD36/ITGB6/LAMB2/SDC2/ITGA5/ITGB1/ITGAV/LAMB1/ITGB5/TNC
LUSC	KEGG_FC_GAMMA_R_MEDIATED_PHAGOCYTOSIS	KEGG_FC_GAMMA_R_MEDIATED_PHAGOCYTOSIS	82	0.488968	1.62954	0.0123457	0.0560897	0.0377868	2849	tags=35%, list=22%, signal=28%	DOCK2/PTPRC/INPP5D/PIK3R5/WAS/GAB2/PLCG2/FCGR3A/PIK3CD/FCGR2B/FCGR2A/VAV1/PRKCA/FCGR1A/MYO10/PLPP3/RAC2/PIK3R1/AKT3/PIK3R3/PIKFYVE/MARCKSL1/PIP5K1C/ASAP1/SYK/VAV2/PRKCE/SPHK2/PLCG1
LUSC	KEGG_LEISHMANIA_INFECTION	KEGG_LEISHMANIA_INFECTION	58	0.699287	2.26343	0.0123457	0.0560897	0.0377868	2456	tags=57%, list=19%, signal=47%	ITGAM/HLA-DQA2/HLA-DOA/ITGB2/C3/HLA-DPA1/HLA-DQA1/HLA-DPB1/ITGA4/TGFB3/HLA-DRB5/TLR4/TGFB2/HLA-DQB1/HLA-DMA/FCGR3A/HLA-DRA/FCGR2A/HLA-DOB/NCF4/HLA-DMB/NCF2/HLA-DRB1/JAK2/JAK1/FCGR1A/ITGB1/NFKB1/MARCKSL1/TLR2/TGFB1/JUN/STAT1
LUSC	KEGG_PANCREATIC_CANCER	KEGG_PANCREATIC_CANCER	65	0.487579	1.5849	0.0123457	0.0560897	0.0377868	2526	tags=31%, list=19%, signal=25%	ARHGEF6/PIK3R5/TGFBR2/TGFB3/TGFB2/PIK3CD/CCND1/JAK1/CDK6/RAC2/ERBB2/PIK3R1/AKT3/PIK3R3/NFKB1/VEGFC/TGFB1/IKBKB/STAT1/STAT3
LUSC	KEGG_PROSTATE_CANCER	KEGG_PROSTATE_CANCER	77	0.476748	1.5615	0.0123457	0.0560897	0.0377868	2986	tags=38%, list=23%, signal=29%	PDGFRA/PDGFRB/PIK3R5/CREB3L1/TCF7/BCL2/PIK3CD/CCND1/PDGFC/NKX3-1/CREB3L2/CREBBP/ERBB2/PIK3R1/PDPK1/MTOR/AKT3/FOXO1/PIK3R3/NFKB1/FGFR1/PDGFB/IKBKB/PTEN/TCF7L2/EP300/LEF1/E2F3/SOS1
LUSC	KEGG_SMALL_CELL_LUNG_CANCER	KEGG_SMALL_CELL_LUNG_CANCER	75	0.529346	1.72699	0.0123457	0.0560897	0.0377868	2550	tags=37%, list=19%, signal=30%	FN1/LAMA2/LAMA4/PIK3R5/COL4A1/LAMC3/BCL2/COL4A2/TRAF1/BIRC3/PIK3CD/CCND1/LAMB2/CDK6/ITGB1/PIK3R1/AKT3/PIK3R3/ITGAV/NFKB1/APAF1/LAMB1/TRAF5/LAMA3/CDKN2B/IKBKB/LAMC2/PTEN
LUSC	KEGG_CALCIUM_SIGNALING_PATHWAY	KEGG_CALCIUM_SIGNALING_PATHWAY	78	0.490539	1.60337	0.0125	0.0560897	0.0377868	1912	tags=29%, list=14%, signal=25%	PDGFRA/ATP2A3/PDGFRB/EDNRA/P2RX7/EDNRB/PLCB2/PLCG2/MYLK/PTAFR/ITPR2/F2R/ITPR1/ADCY7/NOS3/PRKCA/ADCY9/PTK2B/ATP2B4/ERBB2/BDKRB2/PRKACB/CD38
LUSC	KEGG_GAP_JUNCTION	KEGG_GAP_JUNCTION	59	0.536198	1.72355	0.0125	0.0560897	0.0377868	2226	tags=32%, list=17%, signal=27%	PDGFRA/PDGFRB/PLCB2/PRKG1/GUCY1A1/ITPR2/ITPR1/ADCY7/PDGFC/TUBA1A/PRKCA/TUBB2B/ADCY9/GNAI2/GUCY1B1/ADCY6/PRKACB/PDGFB/ITPR3
LUSC	KEGG_FC_EPSILON_RI_SIGNALING_PATHWAY	KEGG_FC_EPSILON_RI_SIGNALING_PATHWAY	57	0.53661	1.7348	0.0126582	0.0560897	0.0377868	2988	tags=42%, list=23%, signal=33%	INPP5D/PIK3R5/BTK/GAB2/PLCG2/LCP2/PLA2G2D/PIK3CD/VAV1/PRKCA/FYN/FCER1G/RAC2/PIK3R1/PDPK1/AKT3/PIK3R3/SYK/VAV2/PLA2G3/PRKCE/PLCG1/SOS1/VAV3
LUSC	KEGG_ACUTE_MYELOID_LEUKEMIA	KEGG_ACUTE_MYELOID_LEUKEMIA	52	0.496868	1.57717	0.0128205	0.0560897	0.0377868	2986	tags=42%, list=23%, signal=33%	KIT/PIK3R5/TCF7/SPI1/PIK3CD/CCND1/PIM2/STAT5A/RUNX1/PIK3R1/MTOR/AKT3/PIK3R3/NFKB1/RARA/IKBKB/STAT3/TCF7L2/PML/LEF1/PPARD/SOS1
LUSC	KEGG_GLIOMA	KEGG_GLIOMA	54	0.48279	1.54359	0.0128205	0.0560897	0.0377868	3827	tags=48%, list=29%, signal=34%	PDGFRA/PDGFRB/PIK3R5/PLCG2/PIK3CD/CCND1/PRKCA/CDK6/PIK3R1/MTOR/AKT3/PIK3R3/PDGFB/PTEN/SHC2/PLCG1/E2F3/SOS1/CAMK2D/PDGFA/CALML5/CALM3/TGFA/IGF1R/PIK3CB/SOS2
LUSC	KEGG_VIRAL_MYOCARDITIS	KEGG_VIRAL_MYOCARDITIS	51	0.678484	2.15901	0.0128205	0.0560897	0.0377868	2202	tags=59%, list=17%, signal=49%	HLA-DQA2/LAMA2/ITGAL/HLA-DOA/ITGB2/ICAM1/HLA-DPA1/HLA-DQA1/HLA-DPB1/HLA-DRB5/HLA-DQB1/HLA-DMA/HLA-DRA/CCND1/HLA-DOB/HLA-DMB/CD86/HLA-DRB1/MYH10/MYH9/CAV1/FYN/RAC2/PRF1/EIF4G3/HLA-E/ABL1/CD40/ABL2/HLA-B
LUSC	KEGG_ANTIGEN_PROCESSING_AND_PRESENTATION	KEGG_ANTIGEN_PROCESSING_AND_PRESENTATION	53	0.589941	1.87198	0.012987	0.0560897	0.0377868	2492	tags=45%, list=19%, signal=37%	CIITA/HLA-DQA2/HLA-DOA/CD4/CD74/HLA-DPA1/HLA-DQA1/HLA-DPB1/HLA-DRB5/CTSS/HLA-DQB1/HLA-DMA/HLA-DRA/HLA-DOB/HLA-DMB/HLA-DRB1/CD8A/LGMN/HSPA2/TAPBP/HLA-E/HLA-B/HLA-G/RFX5
LUSC	KEGG_ENDOMETRIAL_CANCER	KEGG_ENDOMETRIAL_CANCER	46	0.513432	1.58333	0.0133333	0.0560897	0.0377868	3236	tags=39%, list=24%, signal=30%	PIK3R5/TCF7/AXIN2/PIK3CD/CCND1/ILK/ERBB2/PIK3R1/PDPK1/AKT3/PIK3R3/FOXO3/PTEN/APC/TCF7L2/LEF1/SOS1/CTNNA1
LUSC	KEGG_HEMATOPOIETIC_CELL_LINEAGE	KEGG_HEMATOPOIETIC_CELL_LINEAGE	49	0.754481	2.34168	0.0135135	0.0560897	0.0377868	1515	tags=65%, list=11%, signal=58%	ITGAM/KIT/CD5/CD37/CSF1R/CD4/IL7R/IL2RA/CD34/ITGA4/CD3E/HLA-DRB5/ITGA1/CD14/CD36/HLA-DRA/ANPEP/CSF2RA/CD2/IL3RA/IL1R1/CSF1/HLA-DRB1/CSF3R/CD7/IL6R/FCGR1A/IL11RA/IL4R/CD8A/ITGA5/CD3D
LUSC	KEGG_NEUROACTIVE_LIGAND_RECEPTOR_INTERACTION	KEGG_NEUROACTIVE_LIGAND_RECEPTOR_INTERACTION	49	0.538874	1.6725	0.0135135	0.0560897	0.0377868	2002	tags=39%, list=15%, signal=33%	P2RY8/APLNR/EDNRA/S1PR1/C5AR1/FPR3/P2RX7/C3AR1/S1PR4/S1PR3/EDNRB/PTAFR/F2R/PTGER4/S1PR2/FPR1/BDKRB2/THRA/CALCRL
LUSC	KEGG_NON_SMALL_CELL_LUNG_CANCER	KEGG_NON_SMALL_CELL_LUNG_CANCER	47	0.506137	1.55638	0.0135135	0.0560897	0.0377868	1855	tags=30%, list=14%, signal=26%	PIK3R5/PLCG2/PIK3CD/CCND1/PRKCA/RASSF5/CDK6/ERBB2/PIK3R1/PDPK1/AKT3/STK4/PIK3R3/FOXO3
LUSC	KEGG_DILATED_CARDIOMYOPATHY	KEGG_DILATED_CARDIOMYOPATHY	43	0.649828	1.98046	0.0138889	0.0560897	0.0377868	1934	tags=42%, list=15%, signal=36%	ITGA11/LAMA2/ITGA9/ITGB7/ITGA4/TGFB3/TGFB2/ITGA1/ADCY7/ITGB6/ADCY9/TPM1/ITGA5/ITGB1/ADCY6/PRKACB/ITGAV/ITGB5
LUSC	KEGG_ARRHYTHMOGENIC_RIGHT_VENTRICULAR_CARDIOMYOPATHY_ARVC	KEGG_ARRHYTHMOGENIC_RIGHT_VENTRICULAR_CARDIOMYOPATHY_ARVC	41	0.575167	1.7382	0.0140845	0.0560897	0.0377868	1934	tags=32%, list=15%, signal=27%	ITGA11/LAMA2/TCF7/ITGA9/ITGB7/ITGA4/ITGA1/ITGB6/ITGA5/ITGB1/ACTN1/ITGAV/ITGB5
LUSC	KEGG_COMPLEMENT_AND_COAGULATION_CASCADES	KEGG_COMPLEMENT_AND_COAGULATION_CASCADES	35	0.71205	2.08359	0.0140845	0.0560897	0.0377868	1610	tags=60%, list=12%, signal=53%	C7/A2M/VWF/C4BPA/C3/F13A1/C5AR1/C3AR1/SERPING1/F2R/C2/SERPINA1/C1QC/C1QB/CFH/C1QA/CFI/SERPINE1/CFD/C1R/BDKRB2
LUSC	KEGG_HYPERTROPHIC_CARDIOMYOPATHY_HCM	KEGG_HYPERTROPHIC_CARDIOMYOPATHY_HCM	41	0.631193	1.90751	0.0140845	0.0560897	0.0377868	1934	tags=37%, list=15%, signal=31%	ITGA11/LAMA2/ITGA9/ITGB7/ACE/ITGA4/TGFB3/TGFB2/ITGA1/ITGB6/TPM1/ITGA5/ITGB1/ITGAV/ITGB5
LUSC	KEGG_ASTHMA	KEGG_ASTHMA	15	0.868444	2.2889	0.0142857	0.0560897	0.0377868	1373	tags=93%, list=10%, signal=84%	HLA-DQA2/HLA-DOA/HLA-DPA1/HLA-DQA1/HLA-DPB1/HLA-DRB5/HLA-DQB1/HLA-DMA/HLA-DRA/HLA-DOB/HLA-DMB/HLA-DRB1/CCL11/FCER1G
LUSC	KEGG_GRAFT_VERSUS_HOST_DISEASE	KEGG_GRAFT_VERSUS_HOST_DISEASE	25	0.699014	1.96921	0.0144928	0.0560897	0.0377868	2404	tags=72%, list=18%, signal=59%	HLA-DQA2/HLA-DOA/HLA-DPA1/HLA-DQA1/HLA-DPB1/HLA-DRB5/HLA-DQB1/HLA-DMA/HLA-DRA/HLA-DOB/HLA-DMB/CD86/HLA-DRB1/FAS/PRF1/HLA-E/HLA-B/HLA-G
LUSC	KEGG_SYSTEMIC_LUPUS_ERYTHEMATOSUS	KEGG_SYSTEMIC_LUPUS_ERYTHEMATOSUS	33	0.763496	2.15841	0.0144928	0.0560897	0.0377868	1635	tags=76%, list=12%, signal=67%	C7/HLA-DQA2/HLA-DOA/C3/HLA-DPA1/HLA-DQA1/HLA-DPB1/HLA-DRB5/HLA-DQB1/HLA-DMA/FCGR3A/FCGR2B/HLA-DRA/FCGR2A/C2/HLA-DOB/C1QC/C1QB/HLA-DMB/CD86/HLA-DRB1/C1QA/FCGR1A/C1R/ACTN1
LUSC	KEGG_ALLOGRAFT_REJECTION	KEGG_ALLOGRAFT_REJECTION	23	0.766773	2.12484	0.0147059	0.0560897	0.0377868	2404	tags=83%, list=18%, signal=68%	HLA-DQA2/HLA-DOA/HLA-DPA1/HLA-DQA1/HLA-DPB1/HLA-DRB5/HLA-DQB1/HLA-DMA/HLA-DRA/HLA-DOB/HLA-DMB/CD86/HLA-DRB1/FAS/PRF1/HLA-E/CD40/HLA-B/HLA-G
LUSC	KEGG_AUTOIMMUNE_THYROID_DISEASE	KEGG_AUTOIMMUNE_THYROID_DISEASE	24	0.76961	2.10787	0.0149254	0.0560897	0.0377868	2404	tags=83%, list=18%, signal=68%	HLA-DQA2/HLA-DOA/HLA-DPA1/HLA-DQA1/HLA-DPB1/HLA-DRB5/CTLA4/HLA-DQB1/HLA-DMA/HLA-DRA/HLA-DOB/HLA-DMB/CD86/HLA-DRB1/FAS/PRF1/HLA-E/CD40/HLA-B/HLA-G
LUSC	KEGG_PRIMARY_IMMUNODEFICIENCY	KEGG_PRIMARY_IMMUNODEFICIENCY	26	0.766627	2.1692	0.0149254	0.0560897	0.0377868	1515	tags=58%, list=11%, signal=51%	CIITA/CD79A/CD4/IL7R/PTPRC/JAK3/BTK/ZAP70/CD3E/IL2RG/LCK/TNFRSF13C/BLNK/CD8A/CD3D
LUSC	KEGG_INTESTINAL_IMMUNE_NETWORK_FOR_IGA_PRODUCTION	KEGG_INTESTINAL_IMMUNE_NETWORK_FOR_IGA_PRODUCTION	29	0.808475	2.27341	0.0151515	0.0560897	0.0377868	1231	tags=76%, list=9%, signal=69%	HLA-DQA2/HLA-DOA/CXCL12/CXCR4/HLA-DPA1/HLA-DQA1/ITGB7/HLA-DPB1/ITGA4/HLA-DRB5/TNFRSF17/HLA-DQB1/HLA-DMA/PIGR/HLA-DRA/HLA-DOB/HLA-DMB/CD86/HLA-DRB1/TNFSF13B/TNFRSF13C/TNFSF13
LUSC	KEGG_TASTE_TRANSDUCTION	KEGG_TASTE_TRANSDUCTION	11	0.690395	1.65998	0.0153846	0.0560897	0.0377868	2920	tags=64%, list=22%, signal=50%	SCNN1G/PLCB2/SCNN1B/ADCY6/PRKACB/ITPR3/GNB1
LUSC	KEGG_TYPE_I_DIABETES_MELLITUS	KEGG_TYPE_I_DIABETES_MELLITUS	27	0.690391	1.95139	0.0153846	0.0560897	0.0377868	1519	tags=59%, list=11%, signal=53%	HLA-DQA2/HLA-DOA/HLA-DPA1/HLA-DQA1/HLA-DPB1/HLA-DRB5/HLA-DQB1/HLA-DMA/HLA-DRA/HLA-DOB/HLA-DMB/CD86/HLA-DRB1/CPE/FAS/PRF1
LUSC	KEGG_CHRONIC_MYELOID_LEUKEMIA	KEGG_CHRONIC_MYELOID_LEUKEMIA	69	0.458318	1.52622	0.0240964	0.0853659	0.0575096	3112	tags=35%, list=23%, signal=27%	PIK3R5/TGFBR2/GAB2/TGFB3/TGFB2/PIK3CD/CCND1/STAT5A/RUNX1/CDK6/PIK3R1/AKT3/PIK3R3/NFKB1/ABL1/TGFB1/IKBKB/CBL/MECOM/SHC2/CBLB/E2F3/SOS1/PTPN11
LUSC	KEGG_ADHERENS_JUNCTION	KEGG_ADHERENS_JUNCTION	68	0.453874	1.50054	0.0243902	0.0853659	0.0575096	3994	tags=47%, list=30%, signal=33%	WAS/PTPRB/TGFBR2/TCF7/PTPRM/SNAI1/FYN/INSR/PTPRJ/RAC2/VCL/CREBBP/ERBB2/ACTN1/FER/FGFR1/AFDN/LMO7/PTPRF/TCF7L2/PTPN1/EP300/LEF1/IQGAP1/TJP1/CTNNA1/WASF2/IGF1R/NECTIN2/PTPN6/ACTN4/FARP2
LUSC	KEGG_PENTOSE_AND_GLUCURONATE_INTERCONVERSIONS	KEGG_PENTOSE_AND_GLUCURONATE_INTERCONVERSIONS	10	-0.668405	-1.64076	0.025641	0.0879839	0.0592734	2481	tags=90%, list=19%, signal=73%	RPE/DHDH/CRYL1/UGP2/AKR1B1/DCXR/XYLB/UGDH/UGT1A6
LUSC	KEGG_DRUG_METABOLISM_CYTOCHROME_P450	KEGG_DRUG_METABOLISM_CYTOCHROME_P450	27	-0.684487	-2.30362	0.027027	0.0892402	0.0601197	1628	tags=67%, list=12%, signal=59%	GSTO2/FMO3/GSTZ1/ADH5/MGST2/MAOA/GSTM4/GSTM2/MGST1/GSTO1/GSTP1/ADH7/ALDH3A1/CYP2C18/GSTA4/UGT1A6/GSTM3/GSTA1
LUSC	KEGG_METABOLISM_OF_XENOBIOTICS_BY_CYTOCHROME_P450	KEGG_METABOLISM_OF_XENOBIOTICS_BY_CYTOCHROME_P450	28	-0.685101	-2.34123	0.027027	0.0892402	0.0601197	1911	tags=75%, list=14%, signal=64%	CYP2S1/EPHX1/GSTO2/GSTZ1/ADH5/MGST2/GSTM4/GSTM2/MGST1/GSTO1/GSTP1/ADH7/ALDH3A1/CYP2C18/GSTA4/UGT1A6/AKR1C1/AKR1C2/GSTM3/AKR1C3/GSTA1
LUSC	KEGG_DORSO_VENTRAL_AXIS_FORMATION	KEGG_DORSO_VENTRAL_AXIS_FORMATION	17	0.587107	1.59729	0.0285714	0.0925926	0.0623782	2986	tags=41%, list=23%, signal=32%	ETS1/NOTCH4/NOTCH2/ETV6/NOTCH1/SPIRE1/SOS1
LUSC	KEGG_ALDOSTERONE_REGULATED_SODIUM_REABSORPTION	KEGG_ALDOSTERONE_REGULATED_SODIUM_REABSORPTION	26	0.555482	1.57176	0.0298507	0.0949796	0.0639863	2101	tags=46%, list=16%, signal=39%	SCNN1G/PIK3R5/PIK3CD/SCNN1B/HSD11B1/PRKCA/INSR/SLC9A3R2/PIK3R1/PDPK1/PIK3R3/IRS1
LUSC	KEGG_TYPE_II_DIABETES_MELLITUS	KEGG_TYPE_II_DIABETES_MELLITUS	27	0.577542	1.63242	0.0307692	0.0956807	0.0644586	3362	tags=52%, list=25%, signal=39%	PIK3R5/HK3/PIK3CD/INSR/PIK3R1/MTOR/PIK3R3/IRS1/IKBKB/PRKCE/SOCS1/PRKCD/IRS2/SOCS3
LUSC	KEGG_CARDIAC_MUSCLE_CONTRACTION	KEGG_CARDIAC_MUSCLE_CONTRACTION	41	-0.692882	-2.55367	0.0322581	0.0956807	0.0644586	2086	tags=61%, list=16%, signal=52%	MT-CO3/UQCRC1/UQCRB/MT-CO2/COX7C/ATP1B1/COX7A2L/COX8A/UQCRHL/CYC1/COX5A/COX4I1/UQCRH/UQCR10/UQCR11/UQCRFS1/UQCRQ/ATP1B3/COX7A2/COX6C/COX6A1/CACNA2D3/COX5B/COX6B1/COX7B
LUSC	KEGG_GLUTATHIONE_METABOLISM	KEGG_GLUTATHIONE_METABOLISM	41	-0.577376	-2.12796	0.0322581	0.0956807	0.0644586	1972	tags=54%, list=15%, signal=46%	RRM2/GSS/SMS/GSTO2/G6PD/GSTZ1/GSR/MGST2/GSTM4/GGCT/GSTM2/PGD/MGST1/GSTO1/GSTP1/GCLM/ODC1/GSTA4/GCLC/GPX2/GSTM3/GSTA1
LUSC	KEGG_PROTEASOME	KEGG_PROTEASOME	41	-0.636687	-2.34656	0.0322581	0.0956807	0.0644586	4209	tags=83%, list=32%, signal=57%	PSMC4/PSMB8/PSME3/PSMC3/PSME2/PSME1/PSMC1/PSMC5/PSMD12/PSMD13/PSMD6/PSMD3/PSMA5/PSMD4/PSMD2/PSMD11/PSMB7/PSMA6/PSMA1/PSMB6/PSMB4/PSMA7/PSMB5/PSMA4/PSMC2/PSMA3/PSMD14/PSMD8/POMP/PSMC6/PSMB1/PSMA2/PSMB3/SEM1
LUSC	KEGG_TOLL_LIKE_RECEPTOR_SIGNALING_PATHWAY	KEGG_TOLL_LIKE_RECEPTOR_SIGNALING_PATHWAY	75	0.449915	1.46785	0.037037	0.108025	0.0727745	3088	tags=35%, list=23%, signal=27%	PIK3R5/CTSK/TLR4/CD14/PIK3CD/CD86/TLR1/CXCL9/IFNAR2/PIK3R1/AKT3/PIK3R3/CCL4/NFKB1/TLR2/CCL5/CD40/IRF7/JUN/IKBKB/STAT1/IFNAR1/TIRAP/CCL3/RIPK1/TAB2
LUSC	KEGG_GLYCOSAMINOGLYCAN_BIOSYNTHESIS_CHONDROITIN_SULFATE	KEGG_GLYCOSAMINOGLYCAN_BIOSYNTHESIS_CHONDROITIN_SULFATE	18	0.543446	1.48008	0.0434783	0.124733	0.0840305	2691	tags=50%, list=20%, signal=40%	XYLT1/CHST11/CHST15/CSGALNACT2/DSE/CSGALNACT1/CHSY1/CHPF/CHST3
LUSC	KEGG_ENDOCYTOSIS	KEGG_ENDOCYTOSIS	160	0.381532	1.38805	0.0444444	0.125448	0.0845124	3010	tags=32%, list=23%, signal=25%	KIT/PDGFRA/CSF1R/CCR5/IL2RA/CXCR4/KDR/IL2RG/IL2RB/ACAP1/ARRB1/F2R/IQSEC1/SMAP2/FLT1/DAB2/SH3KBP1/EHD2/GRK5/ARRB2/RAB31/EHD1/PIKFYVE/HSPA2/RAB11FIP2/GIT2/RAB11FIP3/HLA-E/RAB11FIP4/ARAP1/HLA-B/PIP5K1C/ARAP2/PSD3/AP2A1/MVB12B/ARAP3/HLA-G/ASAP1/EHD4/EHD3/EPS15/CBL/CBLB/AGAP1/AP2A2/PSD4/RBSN/AP2B1/HLA-A/HLA-F
LUSC	KEGG_APOPTOSIS	KEGG_APOPTOSIS	76	0.436794	1.43105	0.0493827	0.136719	0.0921053	2373	tags=29%, list=18%, signal=24%	CSF2RB/PIK3R5/BCL2/BIRC3/PIK3CD/IL3RA/IL1R1/IRAK3/FAS/CFLAR/ATM/PIK3R1/AKT3/PIK3R3/PRKACB/NFKB1/APAF1/MAP3K14/CASP10/TNFRSF10D/PRKAR1A/IKBKB
MESO	KEGG_JAK_STAT_SIGNALING_PATHWAY	KEGG_JAK_STAT_SIGNALING_PATHWAY	86	0.472046	1.80659	0.0147059	0.0838207	0.0584795	2460	tags=38%, list=19%, signal=31%	SOCS2/IL7R/IL2RA/SPRED2/PIAS3/PIK3R5/SPRY2/CSF3R/CLCF1/IL4R/IL10RA/CBL/IL2RB/JAK3/IL12RB1/SOCS4/SPRED1/PIK3CA/CBLB/IL15/CREBBP/PTPN11/SPRY4/JAK2/IL3RA/LIF/IL2RG/EP300/IL6R/SOCS3/SPRY1/IL7/JAK1
MESO	KEGG_LEUKOCYTE_TRANSENDOTHELIAL_MIGRATION	KEGG_LEUKOCYTE_TRANSENDOTHELIAL_MIGRATION	81	0.575476	2.19595	0.0147059	0.0838207	0.0584795	1617	tags=40%, list=13%, signal=35%	MMP2/CXCL12/CXCR4/ITGA4/CLDN7/CDH5/ESAM/PRKCA/JAM3/CLDN11/THY1/CTNNB1/VCAM1/PIK3R5/PECAM1/ITGB1/CLDN5/ITGAL/VCL/JAM2/CYBB/MAPK14/ROCK1/CLDN1/PLCG2/ICAM1/MMP9/PLCG1/RAP1B/PIK3CA/PTPN11/MSN
MESO	KEGG_T_CELL_RECEPTOR_SIGNALING_PATHWAY	KEGG_T_CELL_RECEPTOR_SIGNALING_PATHWAY	82	0.52358	1.99701	0.0147059	0.0838207	0.0584795	3509	tags=54%, list=28%, signal=39%	NFATC2/PTPRC/ZAP70/CD8B/LCK/CD8A/NFATC4/PIK3R5/NFAT5/CD3E/PPP3CA/MAPK14/CD247/CBL/CD4/CD3D/KRAS/FOS/PLCG1/PDCD1/PIK3CA/LCP2/CBLB/JUN/MAPK1/NFKB1/MAPK9/NFATC3/PDPK1/NFATC1/RHOA/MAP2K1/NCK2/BCL10/PAK2/RAF1/PIK3R1/SOS2/VAV1/PIK3R3/NRAS/AKT1/PPP3CB/IKBKG
MESO	KEGG_CELL_ADHESION_MOLECULES_CAMS	KEGG_CELL_ADHESION_MOLECULES_CAMS	84	0.624093	2.37245	0.0149254	0.0838207	0.0584795	1245	tags=50%, list=10%, signal=45%	VCAN/PTPRC/HLA-DOA/ALCAM/HLA-DQA1/ITGA9/ITGA4/CLDN7/CDH5/ITGAV/SDC2/SELL/SPN/CD8B/ESAM/CD8A/HLA-DRA/PTPRM/HLA-DPA1/HLA-DQB1/JAM3/CLDN11/VCAM1/CD6/PECAM1/ITGB1/CLDN5/ITGA6/HLA-DQA2/HLA-DMB/ITGAL/JAM2/CLDN1/NLGN2/CD2/CD4/ICAM1/HLA-DPB1/SELPLG/SDC3/PDCD1/SELP
MESO	KEGG_FC_GAMMA_R_MEDIATED_PHAGOCYTOSIS	KEGG_FC_GAMMA_R_MEDIATED_PHAGOCYTOSIS	80	0.488868	1.85718	0.0149254	0.0838207	0.0584795	3354	tags=46%, list=27%, signal=34%	PTPRC/PLPP3/DOCK2/ASAP2/PRKCA/ASAP1/PIK3R5/MYO10/SYK/DNM1/GAB2/PLCG2/PLCG1/PIK3CA/LYN/PIKFYVE/MAPK1/LIMK2/FCGR2A/HCK/DNM1L/MARCKS/FCGR2C/FCGR3A/GSN/RAC2/INPP5D/MAP2K1/ARF6/WAS/PRKCD/RAF1/PIK3R1/VAV1/PIP5K1A/PIK3R3/AKT1
MESO	KEGG_AXON_GUIDANCE	KEGG_AXON_GUIDANCE	98	0.432858	1.63622	0.0151515	0.0838207	0.0584795	2092	tags=34%, list=17%, signal=28%	NGEF/NRP1/NFATC2/EFNB2/SLIT3/CXCL12/SLIT2/NTN1/CXCR4/ROBO1/SEMA7A/NFATC4/SEMA3G/ABLIM3/EPHA4/NFAT5/ITGB1/PLXNC1/SEMA6B/PPP3CA/ROCK1/EFNB3/KRAS/SEMA4A/RASA1/EPHB2/MAPK1/ABL1/LIMK2/EPHB4/UNC5B/NFATC3/SEMA3C
MESO	KEGG_CALCIUM_SIGNALING_PATHWAY	KEGG_CALCIUM_SIGNALING_PATHWAY	77	0.444995	1.66124	0.015625	0.0838207	0.0584795	2130	tags=38%, list=17%, signal=32%	EDNRA/PDGFRA/PDGFRB/ADCY7/ATP2A3/ITPR1/F2R/PDE1A/PRKCA/ITPR2/EDNRB/GNA14/PPP3CA/PLCG2/NOS3/HRH1/CALM1/PLCG1/TRPC1/TBXA2R/CAMK2G/BDKRB2/PTAFR/PLCB2/PRKX/ATP2A2/GNA15/MYLK/ITPR3
MESO	KEGG_SMALL_CELL_LUNG_CANCER	KEGG_SMALL_CELL_LUNG_CANCER	73	0.505877	1.87695	0.015625	0.0838207	0.0584795	910	tags=25%, list=7%, signal=23%	ITGA2/LAMA2/COL4A1/FN1/RARB/PTGS2/COL4A2/ITGAV/LAMB1/APAF1/COL4A6/PIAS3/PIK3R5/ITGB1/ITGA6/BCL2/E2F3/LAMC1
MESO	KEGG_NEUROTROPHIN_SIGNALING_PATHWAY	KEGG_NEUROTROPHIN_SIGNALING_PATHWAY	104	0.407659	1.54505	0.015873	0.0838207	0.0584795	3423	tags=44%, list=27%, signal=33%	NGFR/IRS1/IRAK2/SH2B3/PIK3R5/BCL2/MAPK14/RPS6KA3/PLCG2/MAP3K5/RPS6KA2/RAPGEF1/KRAS/CALM1/PLCG1/RAP1B/FOXO3/PIK3CA/PTPN11/CAMK2G/JUN/MAPK8/MAPK1/ABL1/NFKB1/MAPK9/PDPK1/ARHGDIB/FRS2/KIDINS220/IRAK3/RHOA/MAP2K1/TRAF6/YWHAQ/YWHAG/CAMK2D/IRAK4/PRKCD/RAF1/PIK3R1/SOS2/PIK3R3/NRAS/AKT1/PRDM4
MESO	KEGG_PATHWAYS_IN_CANCER	KEGG_PATHWAYS_IN_CANCER	247	0.349409	1.53012	0.015873	0.0838207	0.0584795	1845	tags=25%, list=15%, signal=22%	TGFB2/ITGA2/LAMA2/MMP2/PDGFRA/PDGFRB/COL4A1/ETS1/FN1/RARB/PTGS2/TGFB3/COL4A2/ITGAV/LAMB1/TGFBR2/COL4A6/PRKCA/PIAS3/BMP2/CTNNB1/HIF1A/PIK3R5/ITGB1/CSF3R/FZD8/ITGA6/RUNX1/FOXO1/WNT2/EPAS1/TGFBR1/BCL2/TCF7L1/E2F3/LAMC1/VEGFC/CBL/PLCG2/MMP9/KRAS/FOS/CSF1R/FZD6/IGF1R/PLCG1/APPL1/VHL/CDK6/SMAD3/PIK3CA/CBLB/FZD4/CREBBP/LEF1/JUN/STK4/MAPK8/RASSF1/MAPK1/ABL1/NFKB1
MESO	KEGG_VASCULAR_SMOOTH_MUSCLE_CONTRACTION	KEGG_VASCULAR_SMOOTH_MUSCLE_CONTRACTION	64	0.455332	1.64813	0.016129	0.0838207	0.0584795	3123	tags=52%, list=25%, signal=39%	EDNRA/CALCRL/GUCY1B1/ADCY7/ITPR1/PRKCH/PTGIR/PRKCA/ITPR2/RAMP3/ROCK1/ACTG2/ADCY6/CALM1/GNA13/PLCB2/PRKX/CALD1/MAPK1/ARHGEF1/MYLK/ITPR3/GNAQ/PPP1R12B/GNA12/RHOA/MAP2K1/RAMP2/ARHGEF11/ROCK2/ARHGEF12/PRKCD/RAF1
MESO	KEGG_ADHERENS_JUNCTION	KEGG_ADHERENS_JUNCTION	65	0.42108	1.52301	0.0163934	0.0838207	0.0584795	3103	tags=40%, list=25%, signal=30%	SNAI1/SNAI2/PTPRM/TGFBR2/CTNNB1/VCL/TGFBR1/TCF7L1/PTPRJ/IGF1R/SMAD3/CREBBP/YES1/LEF1/SRC/FARP2/MAPK1/PTPN1/NECTIN3/EP300/FGFR1/RAC2/RHOA/NECTIN1/IQGAP1/WAS
MESO	KEGG_COLORECTAL_CANCER	KEGG_COLORECTAL_CANCER	56	0.510707	1.82334	0.0163934	0.0838207	0.0584795	3354	tags=48%, list=27%, signal=36%	TGFB2/TGFB3/TGFBR2/CTNNB1/PIK3R5/TGFBR1/BCL2/TCF7L1/KRAS/FOS/APPL1/SMAD3/PIK3CA/LEF1/JUN/MAPK8/MAPK1/MAPK9/RALGDS/RAC2/APC/RHOA/MAP2K1/RAF1/PIK3R1/PIK3R3/AKT1
MESO	KEGG_FOCAL_ADHESION	KEGG_FOCAL_ADHESION	157	0.489389	2.05356	0.0163934	0.0838207	0.0584795	2028	tags=36%, list=16%, signal=31%	THBS4/ITGA2/TNC/COL6A3/LAMA2/PDGFRA/PDGFRB/THBS1/COL4A1/FLT1/FN1/ITGA9/COL3A1/ITGA4/COL1A2/COL5A2/COL4A2/COL5A1/ITGAV/LAMB1/COL4A6/PRKCA/ITGA5/ITGA1/COL1A1/CTNNB1/PIK3R5/COL11A1/ITGB1/THBS2/ITGA6/COL5A3/VCL/BCL2/ROCK1/VWF/FLNB/LAMC1/PDGFC/VEGFC/RAPGEF1/IGF1R/DOCK1/RAP1B/PIK3CA/PARVG/SRC/JUN/MAPK8/COL6A2/MAPK1/CAV1/COL6A1/TNXB/MAPK9/PDPK1/MYLK
MESO	KEGG_INTESTINAL_IMMUNE_NETWORK_FOR_IGA_PRODUCTION	KEGG_INTESTINAL_IMMUNE_NETWORK_FOR_IGA_PRODUCTION	24	0.678889	1.95833	0.0163934	0.0838207	0.0584795	2081	tags=67%, list=16%, signal=56%	CXCL12/HLA-DOA/CXCR4/HLA-DQA1/ITGA4/HLA-DRA/HLA-DPA1/HLA-DQB1/HLA-DQA2/HLA-DMB/HLA-DPB1/IL15/CD86/CD40/HLA-DMA/HLA-DRB5
MESO	KEGG_REGULATION_OF_ACTIN_CYTOSKELETON	KEGG_REGULATION_OF_ACTIN_CYTOSKELETON	155	0.400619	1.67049	0.0163934	0.0838207	0.0584795	3355	tags=45%, list=27%, signal=33%	TIAM1/ITGA2/PDGFRA/PDGFRB/FN1/ITGA9/ITGA4/F2R/ARHGEF6/ITGAV/MYH10/IQGAP2/ITGA5/ITGA1/PIK3R5/ITGB1/ITGA6/ITGAL/VCL/NCKAP1L/SSH1/ROCK1/PIP4K2A/PDGFC/ENAH/KRAS/DOCK1/ARHGEF7/PIK3CA/GNG12/MYH9/PIKFYVE/BDKRB2/GNA13/IQGAP3/MSN/FGD1/TMSB4XP8/MAPK1/ITGAX/ARHGEF1/LIMK2/CYFIP2/MYLK/SSH2/FGFR1/GSN/RAC2/APC/GNA12/ITGAM/ITGA7/RHOA/MAP2K1/ROCK2/ARHGEF12/RDX/IQGAP1/PAK2/WAS/RAF1/PIK3R1/SOS2/VAV1/PIP5K1A/PIK3R3/…
MESO	KEGG_CYTOKINE_CYTOKINE_RECEPTOR_INTERACTION	KEGG_CYTOKINE_CYTOKINE_RECEPTOR_INTERACTION	130	0.463747	1.83911	0.0169492	0.0838207	0.0584795	1911	tags=38%, list=15%, signal=32%	TGFB2/CCL13/IL7R/IL2RA/NGFR/PDGFRA/PDGFRB/CXCL9/CXCL13/CXCL12/CXCR4/CCL19/CCL21/FLT1/INHBA/TGFB3/TNFRSF19/TNFRSF10D/TGFBR2/CXCL14/BMP2/CSF3R/CD27/CCL4L2/CX3CL1/CCL4/CLCF1/TGFBR1/IL4R/CX3CR1/BMPR2/IL10RA/PDGFC/VEGFC/CCL11/IL2RB/CSF1R/IL12RB1/RELT/CCR5/TNFRSF1B/IL15/TNFRSF10A/ACVR2A/IL3RA/LIF/CD40/CCL3L1/IL2RG
MESO	KEGG_DILATED_CARDIOMYOPATHY	KEGG_DILATED_CARDIOMYOPATHY	43	0.573946	1.94605	0.0169492	0.0838207	0.0584795	654	tags=33%, list=5%, signal=31%	TGFB2/ITGA2/LAMA2/ADCY7/ITGA9/TGFB3/ITGA4/ITGAV/ITGA5/ITGA1/CACNA2D1/ITGB1/SGCB/ITGA6
MESO	KEGG_LONG_TERM_POTENTIATION	KEGG_LONG_TERM_POTENTIATION	43	0.473416	1.60518	0.0169492	0.0838207	0.0584795	3457	tags=51%, list=27%, signal=37%	ITPR1/PRKCA/ITPR2/PPP3CA/RPS6KA3/RPS6KA2/KRAS/CALM1/RAP1B/CREBBP/CAMK2G/PLCB2/PRKX/MAPK1/EP300/ITPR3/GNAQ/MAP2K1/CAMK2D/RAF1/NRAS/PPP3CB
MESO	KEGG_NEUROACTIVE_LIGAND_RECEPTOR_INTERACTION	KEGG_NEUROACTIVE_LIGAND_RECEPTOR_INTERACTION	47	0.545955	1.84229	0.0169492	0.0838207	0.0584795	1596	tags=51%, list=13%, signal=45%	EDNRA/PTGER2/CALCRL/ADRA2A/S1PR1/S1PR3/F2R/P2RY8/PTGIR/C5AR1/F2RL1/GABBR1/PTGER4/APLNR/EDNRB/P2RY13/S1PR4/FPR1/S1PR2/HRH1/C3AR1/TBXA2R/BDKRB2/PTAFR
MESO	KEGG_PATHOGENIC_ESCHERICHIA_COLI_INFECTION	KEGG_PATHOGENIC_ESCHERICHIA_COLI_INFECTION	47	0.476606	1.60828	0.0169492	0.0838207	0.0584795	3103	tags=49%, list=25%, signal=37%	TLR4/PRKCA/CTNNB1/ITGB1/ROCK1/TUBA1A/CLDN1/TUBB3/HCLS1/ARHGEF2/ABL1/TUBA1B/TUBB2A/TLR5/LY96/TUBA4A/RHOA/TUBA1C/TUBB2B/NCK2/YWHAQ/ROCK2/WAS
MESO	KEGG_PRIMARY_IMMUNODEFICIENCY	KEGG_PRIMARY_IMMUNODEFICIENCY	25	0.711474	2.06789	0.0169492	0.0838207	0.0584795	2314	tags=68%, list=18%, signal=56%	IL7R/CD79A/PTPRC/CIITA/ZAP70/CD8B/LCK/CD8A/CD3E/BTK/CD4/CD3D/JAK3/CD40/IL2RG/ADA/BLNK
MESO	KEGG_WNT_SIGNALING_PATHWAY	KEGG_WNT_SIGNALING_PATHWAY	115	0.403226	1.55485	0.0169492	0.0838207	0.0584795	2059	tags=30%, list=16%, signal=26%	SFRP4/NFATC2/LRP6/PRICKLE1/NFATC4/PRKCA/SFRP1/CTNNB1/NFAT5/FZD8/WNT2/FOSL1/DAAM2/PPP3CA/ROCK1/TCF7L1/SFRP2/TBL1X/CSNK1A1/FZD6/SMAD3/FZD4/CREBBP/CAMK2G/FRAT1/LEF1/VANGL2/PLCB2/JUN/PRKX/MAPK8/MAPK9/NFATC3/PPARD/EP300
MESO	KEGG_ARRHYTHMOGENIC_RIGHT_VENTRICULAR_CARDIOMYOPATHY_ARVC	KEGG_ARRHYTHMOGENIC_RIGHT_VENTRICULAR_CARDIOMYOPATHY_ARVC	42	0.524408	1.73799	0.0172414	0.0838207	0.0584795	2294	tags=48%, list=18%, signal=39%	ITGA2/LAMA2/ITGA9/ITGA4/ITGAV/ITGA5/ITGA1/CACNA2D1/CTNNB1/ITGB1/SGCB/ITGA6/TCF7L1/DSP/GJA1/LEF1/ATP2A2/LMNA/CDH2/CACNB1
MESO	KEGG_B_CELL_RECEPTOR_SIGNALING_PATHWAY	KEGG_B_CELL_RECEPTOR_SIGNALING_PATHWAY	63	0.472234	1.67895	0.0172414	0.0838207	0.0584795	3509	tags=56%, list=28%, signal=40%	CD79A/NFATC2/CD79B/NFATC4/PIK3R5/NFAT5/PPP3CA/SYK/BTK/PLCG2/KRAS/FOS/PIK3CA/PIK3AP1/LYN/CD72/JUN/MAPK1/NFKB1/NFATC3/BLNK/NFATC1/RAC2/INPP5D/MAP2K1/BCL10/RAF1/PIK3R1/SOS2/VAV1/PIK3R3/NRAS/AKT1/PPP3CB/IKBKG
MESO	KEGG_CHEMOKINE_SIGNALING_PATHWAY	KEGG_CHEMOKINE_SIGNALING_PATHWAY	128	0.457753	1.78834	0.0172414	0.0838207	0.0584795	1845	tags=34%, list=15%, signal=29%	TIAM1/CCL13/CXCL9/CXCL13/CXCL12/ADCY7/CXCR4/CCL19/CCL21/RASGRP2/GRK5/DOCK2/GNG2/PREX1/CXCL14/PIK3R5/CCL4L2/GNG7/CX3CL1/CCL4/ROCK1/ELMO1/CX3CR1/CCL11/GNB4/FGR/ADCY6/KRAS/JAK3/CCR5/RAP1B/FOXO3/GRK3/PIK3CA/GNG10/GNG12/LYN/PLCB2/PRKX/JAK2/MAPK1/CCL3L1/NFKB1
MESO	KEGG_ECM_RECEPTOR_INTERACTION	KEGG_ECM_RECEPTOR_INTERACTION	58	0.663387	2.3649	0.0172414	0.0838207	0.0584795	933	tags=53%, list=7%, signal=50%	THBS4/ITGA2/TNC/COL6A3/LAMA2/THBS1/COL4A1/FN1/ITGA9/HSPG2/COL3A1/ITGA4/COL1A2/COL5A2/COL4A2/COL5A1/ITGAV/SDC2/LAMB1/COL4A6/ITGA5/ITGA1/COL1A1/COL11A1/ITGB1/THBS2/ITGA6/COL5A3/VWF/LAMC1/CD44
MESO	KEGG_GAP_JUNCTION	KEGG_GAP_JUNCTION	59	0.536317	1.93159	0.0172414	0.0838207	0.0584795	3330	tags=53%, list=26%, signal=39%	PDGFRA/PDGFRB/GUCY1B1/ADCY7/ITPR1/PRKCA/ITPR2/TUBA1A/TUBB3/PDGFC/ADCY6/KRAS/GJA1/PLCB2/SRC/PRKX/MAPK1/TUBA1B/TUBB2A/CDK1/ITPR3/GNAQ/TUBA4A/TUBA1C/TUBB2B/LPAR1/MAP2K1/GNAI2/RAF1/SOS2/NRAS
MESO	KEGG_HEMATOPOIETIC_CELL_LINEAGE	KEGG_HEMATOPOIETIC_CELL_LINEAGE	48	0.620028	2.08869	0.0172414	0.0838207	0.0584795	2553	tags=65%, list=20%, signal=52%	ITGA2/IL7R/IL2RA/CD5/ITGA4/MME/CD37/CD8B/CD8A/HLA-DRA/ITGA5/ITGA1/ANPEP/CSF3R/ITGA6/CD3E/IL4R/CD44/CD2/CD4/CD3D/CSF1R/IL3RA/CD55/IL1R1/HLA-DRB5/IL6R/TFRC/IL7/KITLG/CD34
MESO	KEGG_HYPERTROPHIC_CARDIOMYOPATHY_HCM	KEGG_HYPERTROPHIC_CARDIOMYOPATHY_HCM	42	0.580252	1.92307	0.0172414	0.0838207	0.0584795	654	tags=33%, list=5%, signal=32%	TGFB2/ITGA2/LAMA2/ACE/ITGA9/TGFB3/ITGA4/ITGAV/ITGA5/ITGA1/CACNA2D1/ITGB1/SGCB/ITGA6
MESO	KEGG_LEISHMANIA_INFECTION	KEGG_LEISHMANIA_INFECTION	58	0.584414	2.08337	0.0172414	0.0838207	0.0584795	3083	tags=55%, list=24%, signal=42%	TGFB2/HLA-DOA/HLA-DQA1/PTGS2/TGFB3/ITGA4/TLR4/HLA-DRA/HLA-DPA1/HLA-DQB1/ITGB1/HLA-DQA2/HLA-DMB/MAPK14/HLA-DPB1/FOS/JUN/JAK2/MAPK1/HLA-DMA/NFKB1/NCF2/FCGR2A/HLA-DRB5/FCGR2C/FCGR3A/JAK1/ITGAM/TRAF6/HLA-DRB1/NCF4/IRAK4
MESO	KEGG_PROGESTERONE_MEDIATED_OOCYTE_MATURATION	KEGG_PROGESTERONE_MEDIATED_OOCYTE_MATURATION	63	0.421051	1.49698	0.0172414	0.0838207	0.0584795	2033	tags=32%, list=16%, signal=27%	PDE3A/ADCY7/PIK3R5/MAPK14/RPS6KA3/ADCY6/RPS6KA2/KRAS/IGF1R/PIK3CA/PLK1/CCNA2/PRKX/MAPK8/BUB1/MAPK1/MAPK9/MAD2L1/CDK1/ANAPC1
MESO	KEGG_TGF_BETA_SIGNALING_PATHWAY	KEGG_TGF_BETA_SIGNALING_PATHWAY	63	0.544028	1.9342	0.0172414	0.0838207	0.0584795	3144	tags=54%, list=25%, signal=41%	CHRD/TGFB2/THBS4/LTBP1/THBS1/DCN/INHBA/TGFB3/TGFBR2/BMP2/THBS2/TGFBR1/ROCK1/SMAD7/BMPR2/RBL2/SMAD3/SMURF2/CREBBP/SMAD1/ACVR2A/MAPK1/EP300/RBL1/ACVR1/TFDP1/GDF5/SMURF1/RHOA/THBS3/ROCK2/ZFYVE9/ID3/SMAD5
MESO	KEGG_VIRAL_MYOCARDITIS	KEGG_VIRAL_MYOCARDITIS	48	0.532415	1.79355	0.0172414	0.0838207	0.0584795	2100	tags=46%, list=17%, signal=38%	LAMA2/HLA-DOA/HLA-DQA1/MYH10/HLA-DRA/HLA-DPA1/HLA-DQB1/SGCB/HLA-DQA2/HLA-DMB/ITGAL/ICAM1/HLA-DPB1/MYH9/CD86/CD40/ABL1/HLA-DMA/CD55/CAV1/HLA-DRB5/ABL2
MESO	KEGG_COMPLEMENT_AND_COAGULATION_CASCADES	KEGG_COMPLEMENT_AND_COAGULATION_CASCADES	37	0.57195	1.78202	0.0175439	0.0838207	0.0584795	1585	tags=41%, list=13%, signal=36%	TFPI/PLAT/SERPINA1/F2R/F13A1/A2M/C7/C5AR1/PLAU/CFH/SERPINF2/VWF/C3AR1/F3/BDKRB2
MESO	KEGG_DORSO_VENTRAL_AXIS_FORMATION	KEGG_DORSO_VENTRAL_AXIS_FORMATION	18	0.671375	1.81896	0.0175439	0.0838207	0.0584795	1781	tags=56%, list=14%, signal=48%	NOTCH3/ETS1/NOTCH2/NOTCH4/NOTCH1/SPIRE1/ETS2/KRAS/ETV6/MAPK1
MESO	KEGG_ASTHMA	KEGG_ASTHMA	14	0.797447	2.13115	0.0181818	0.0845209	0.0589681	2081	tags=86%, list=16%, signal=72%	HLA-DOA/HLA-DQA1/HLA-DRA/HLA-DPA1/HLA-DQB1/HLA-DQA2/HLA-DMB/CCL11/HLA-DPB1/CD40/HLA-DMA/HLA-DRB5
MESO	KEGG_RETINOL_METABOLISM	KEGG_RETINOL_METABOLISM	16	-0.619276	-1.65933	0.0208333	0.0942982	0.0657895	2565	tags=69%, list=20%, signal=55%	RETSAT/DHRS4L2/DGAT1/ADH5/ALDH1A1/RDH10/ALDH1A2/DHRS3/CYP26A1/RDH16/ADH1B
MESO	KEGG_PROTEASOME	KEGG_PROTEASOME	41	-0.437389	-1.56696	0.0217391	0.0952381	0.0664452	4371	tags=63%, list=35%, signal=42%	PSMA7/PSMD13/PSMB4/PSMD12/POMP/PSMF1/PSMD8/PSMB5/PSMB7/PSMD4/PSMA4/PSMC4/SEM1/PSMB1/PSMA3/PSMB6/PSMA5/PSMC3/PSMB10/PSMC5/PSMA2/PSMB3/PSMB8/PSMB9/PSME1/PSME2
MESO	KEGG_CARDIAC_MUSCLE_CONTRACTION	KEGG_CARDIAC_MUSCLE_CONTRACTION	42	-0.474712	-1.66629	0.0227273	0.0952381	0.0664452	2695	tags=50%, list=21%, signal=39%	CACNG4/UQCRH/COX5A/CYC1/COX6A1/UQCRHL/TPM2/COX7A2/COX4I1/UQCRB/UQCRFS1/COX7B/COX8A/COX7C/UQCR11/COX6C/COX5B/UQCRQ/UQCR10/COX6B1/COX7A1
MESO	KEGG_GLYCOLYSIS_GLUCONEOGENESIS	KEGG_GLYCOLYSIS_GLUCONEOGENESIS	42	-0.487689	-1.71184	0.0227273	0.0952381	0.0664452	3395	tags=60%, list=27%, signal=44%	GAPDH/PDHA1/ACSS2/TPI1/PFKL/PFKP/ALDH2/AKR1A1/HK2/PGK1/PDHB/PGM2/ENO2/ALDOA/ADH5/ALDOC/ENO1/GPI/PCK2/LDHA/ALDH3A2/ALDH3B1/PGM1/ENO3/ADH1B
MESO	KEGG_ARACHIDONIC_ACID_METABOLISM	KEGG_ARACHIDONIC_ACID_METABOLISM	25	-0.564024	-1.68449	0.0232558	0.0952381	0.0664452	1534	tags=44%, list=12%, signal=39%	PLA2G4A/AKR1C3/PLA2G12A/PTGES2/EPHX2/GPX4/PTGS1/GGT5/PLA2G2A/PTGES/PTGDS
MESO	KEGG_HUNTINGTONS_DISEASE	KEGG_HUNTINGTONS_DISEASE	152	-0.48077	-2.15146	0.025	0.0955556	0.0666667	2636	tags=48%, list=21%, signal=38%	ATP5F1C/UQCRH/BAX/ATP5MC3/SDHA/COX5A/NDUFV2/ATP5MC2/NDUFA4/CYC1/NDUFB6/NDUFV3/CLTA/COX6A1/ATP5PF/NDUFB3/AP2S1/UQCRHL/ATP5F1E/NDUFV1/CREB3/SOD1/BBC3/SLC25A6/COX7A2/POLR2E/NDUFB4/SDHB/NDUFB9/NDUFB8/NDUFS3/NDUFS4/TGM2/NDUFS7/NDUFA6/NDUFB10/COX4I1/UQCRB/UQCRFS1/NDUFA8/NDUFB2/COX7B/COX8A/CREB3L4/NDUFC2/COX7C/ATP5PD/NDUFS5/NDUFA1/NDUFC1/UQCR11/COX6C/POLR2J/ATP5PO/COX5B/UQCRQ/ATP5MC1/NDUFS6/UQCR10/NDUFS…
MESO	KEGG_OXIDATIVE_PHOSPHORYLATION	KEGG_OXIDATIVE_PHOSPHORYLATION	117	-0.663196	-2.88304	0.025	0.0955556	0.0666667	2860	tags=68%, list=23%, signal=53%	NDUFB5/NDUFA9/ATP6V1F/ATP6V0E2/ATP6V1H/ATP6V1D/MT-ND2/ATP5F1C/UQCRH/ATP5MC3/SDHA/COX5A/NDUFV2/PPA1/ATP5MC2/NDUFA4/MT-ND1/LHPP/CYC1/NDUFB6/NDUFV3/COX6A1/ATP5PF/NDUFB3/UQCRHL/TCIRG1/ATP5F1E/NDUFV1/MT-ND6/ATP6V1E2/ATP6V0B/COX7A2/NDUFB4/SDHB/NDUFB9/NDUFB8/NDUFS3/NDUFS4/MT-ND3/NDUFS7/NDUFA6/NDUFB10/ATP5MF/COX4I1/UQCRB/ATP5MG/UQCRFS1/NDUFA8/NDUFB2/COX17/COX7B/COX8A/NDUFC2/COX7C/ATP5PD/NDUFS5/NDUFA1/NDU…
MESO	KEGG_PARKINSONS_DISEASE	KEGG_PARKINSONS_DISEASE	114	-0.619933	-2.68591	0.025	0.0955556	0.0666667	2661	tags=61%, list=21%, signal=48%	MT-ND2/ATP5F1C/UQCRH/ATP5MC3/SDHA/COX5A/NDUFV2/ATP5MC2/NDUFA4/MT-ND1/CYC1/NDUFB6/NDUFV3/COX6A1/ATP5PF/NDUFB3/UQCRHL/ATP5F1E/NDUFV1/MT-ND6/SLC25A6/COX7A2/NDUFB4/SDHB/NDUFB9/NDUFB8/NDUFS3/NDUFS4/MT-ND3/SNCA/UBE2J2/NDUFS7/NDUFA6/NDUFB10/PARK7/COX4I1/UQCRB/UBE2L6/UQCRFS1/NDUFA8/NDUFB2/COX7B/COX8A/NDUFC2/COX7C/ATP5PD/NDUFS5/GPR37/NDUFA1/NDUFC1/UQCR11/COX6C/ATP5PO/COX5B/UQCRQ/ATP5MC1/NDUFS6/UQCR10/NDUF…
MESO	KEGG_ALZHEIMERS_DISEASE	KEGG_ALZHEIMERS_DISEASE	138	-0.442375	-1.96989	0.025641	0.0958751	0.0668896	2663	tags=49%, list=21%, signal=39%	FADD/ATP5F1C/UQCRH/ATP5MC3/SDHA/COX5A/NDUFV2/CDK5/ATP5MC2/NDUFA4/HSD17B10/CYC1/NDUFB6/NDUFV3/COX6A1/ATP5PF/NDUFB3/UQCRHL/ATP5F1E/NDUFV1/COX7A2/NDUFB4/SDHB/NDUFB9/NDUFB8/NDUFS3/NDUFS4/SNCA/NDUFS7/NDUFA6/NDUFB10/COX4I1/UQCRB/UQCRFS1/ERN1/NDUFA8/NDUFB2/COX7B/COX8A/NDUFC2/CHP1/COX7C/ATP5PD/NDUFS5/NDUFA1/NDUFC1/UQCR11/COX6C/ATP5PO/COX5B/PSENEN/UQCRQ/ATP5MC1/NDUFS6/UQCR10/NDUFS8/NDUFB1/BAD/COX6B1/NDUFB…
MESO	KEGG_NATURAL_KILLER_CELL_MEDIATED_CYTOTOXICITY	KEGG_NATURAL_KILLER_CELL_MEDIATED_CYTOTOXICITY	83	0.376604	1.43993	0.0294118	0.105392	0.0735294	3457	tags=49%, list=27%, signal=36%	NFATC2/ZAP70/LCK/TNFRSF10D/NFATC4/PRKCA/PIK3R5/NFAT5/ITGAL/PPP3CA/SYK/CD247/PLCG2/ICAM1/KRAS/PLCG1/PIK3CA/LCP2/CD48/PTPN11/TNFRSF10A/MAPK1/NFATC3/NFATC1/ICAM2/FCGR3A/MICB/RAC2/MAP2K1/RAF1/PIK3R1/FAS/TNFRSF10B/SOS2/VAV1/TNFSF10/PIK3R3/NRAS/IFNAR2/PRF1/PPP3CB
MESO	KEGG_RIBOSOME	KEGG_RIBOSOME	85	-0.732769	-2.93337	0.0294118	0.105392	0.0735294	2870	tags=86%, list=23%, signal=67%	RPS23/RPS10/RPS4X/MRPL13/RPL14/RPL3/RPL41/RPS12/RPL10A/RPS2/RPL7/RPS15A/RPL30/RPL5/RPL21/RPL31/RPL26L1/RPS27A/RPS3A/RPL32/RPS25/RPL29/RPL23/RPL22/RPS13/RPS27/RPL23A/RPL27A/RPL13A/RPS8/RPL19/RPL24/RPS24/RPS17/RPL35A/RPL7A/RPS16/RPLP1/RPS6/RPL10/RPS3/RPL27/UBA52/RPS11/RPS4Y1/RPL9/RPL11/RPS29/RPL26/RPS9/RPL8/RPS21/RPL12/RPS19/RPL39/RPL18A/FAU/RPLP2/RPL34/RPS5/RPL38/RPL37A/RPS20/RPL28/RPL36AL/RPS28/R…
MESO	KEGG_CHRONIC_MYELOID_LEUKEMIA	KEGG_CHRONIC_MYELOID_LEUKEMIA	66	0.389254	1.4207	0.03125	0.105911	0.0738916	3712	tags=53%, list=29%, signal=38%	TGFB2/TGFB3/TGFBR2/PIK3R5/RUNX1/TGFBR1/E2F3/GAB2/CBL/KRAS/CDK6/SMAD3/PIK3CA/CBLB/PTPN11/MAPK1/ABL1/NFKB1/RB1/MAP2K1/CDKN1A/CTBP2/RAF1/PIK3R1/CDKN1B/SOS2/PIK3R3/NRAS/AKT1/HDAC2/STAT5B/IKBKG/CRKL/SHC1/CRK
MESO	KEGG_PROSTATE_CANCER	KEGG_PROSTATE_CANCER	74	0.39992	1.49614	0.03125	0.105911	0.0738916	3509	tags=45%, list=28%, signal=32%	PDGFRA/PDGFRB/CTNNB1/PIK3R5/FOXO1/CREB3L1/BCL2/TCF7L1/E2F3/PDGFC/KRAS/IGF1R/PIK3CA/CREBBP/LEF1/MAPK1/NFKB1/PDPK1/EP300/FGFR1/RB1/MAP2K1/CDKN1A/CREB1/RAF1/PIK3R1/CDKN1B/SOS2/PIK3R3/NRAS/AKT1/PDGFB/IKBKG
MESO	KEGG_MAPK_SIGNALING_PATHWAY	KEGG_MAPK_SIGNALING_PATHWAY	187	0.336232	1.45346	0.031746	0.105911	0.0738916	2294	tags=28%, list=18%, signal=24%	TGFB2/PDGFRA/PDGFRB/NFATC2/RASGRP2/TGFB3/MAP3K20/TGFBR2/NFATC4/PRKCA/NR4A1/CACNA2D1/HSPA6/MEF2C/DUSP10/DUSP4/MAP4K1/TGFBR1/PPP3CA/MAPK14/FLNB/RPS6KA3/RASA2/DUSP7/MAP3K5/TAOK3/RPS6KA2/KRAS/FOS/ELK4/RAP1B/MAP4K4/NF1/PTPN7/GNG12/RASA1/JUN/STK4/MAPK8IP3/PRKX/MAPK8/DUSP2/MAPK1/NFKB1/RAPGEF2/MAP3K4/DUSP1/MAPK9/IL1R1/TAOK1/FGFR1/DUSP6/CACNB1
MESO	KEGG_ENDOCYTOSIS	KEGG_ENDOCYTOSIS	153	0.34338	1.4333	0.0327869	0.105911	0.0738916	2209	tags=27%, list=17%, signal=22%	IL2RA/PDGFRA/LDLR/CXCR4/FLT1/F2R/SMAP2/GRK5/EHD3/ASAP2/PSD3/ASAP1/HSPA6/ARAP3/NEDD4/DNM1/CBL/IL2RB/RAB31/CSF1R/IGF1R/CCR5/ACAP2/GRK3/ACAP1/CBLB/SH3KBP1/SMURF2/GIT2/PIKFYVE/RAB11FIP1/VPS37B/SRC/IL2RG/VPS36/EPS15/TFRC/DNM1L/EEA1/ITCH/SMAP1
MESO	KEGG_PHOSPHATIDYLINOSITOL_SIGNALING_SYSTEM	KEGG_PHOSPHATIDYLINOSITOL_SIGNALING_SYSTEM	56	0.462399	1.65087	0.0327869	0.105911	0.0738916	3406	tags=46%, list=27%, signal=34%	ITPR1/PRKCA/PIK3R5/ITPR2/SYNJ2/PIP4K2A/PLCG2/SYNJ1/CALM1/PLCG1/DGKA/PIK3CA/INPP5A/PIK3C2A/PIKFYVE/PLCB2/INPP4A/DGKD/ITPR3/PI4KA/INPP5D/ITPKB/PIK3R1/PIP5K1A/PIK3R3/INPP5B
MESO	KEGG_SYSTEMIC_LUPUS_ERYTHEMATOSUS	KEGG_SYSTEMIC_LUPUS_ERYTHEMATOSUS	35	0.536571	1.65096	0.0338983	0.105911	0.0738916	2393	tags=46%, list=19%, signal=37%	HLA-DOA/HLA-DQA1/C7/HLA-DRA/HLA-DPA1/HLA-DQB1/HLA-DQA2/HLA-DMB/HLA-DPB1/CD86/CD40/HLA-DMA/FCGR2A/HLA-DRB5/FCGR2C/FCGR3A
MESO	KEGG_TYPE_II_DIABETES_MELLITUS	KEGG_TYPE_II_DIABETES_MELLITUS	25	0.53214	1.54665	0.0338983	0.105911	0.0738916	3312	tags=52%, list=26%, signal=38%	SOCS2/IRS1/PIK3R5/SOCS4/PIK3CA/HK1/MAPK8/MAPK1/MAPK9/SOCS3/PRKCD/PIK3R1/PIK3R3
MESO	KEGG_GNRH_SIGNALING_PATHWAY	KEGG_GNRH_SIGNALING_PATHWAY	63	0.409087	1.45444	0.0344828	0.105911	0.0738916	3330	tags=46%, list=26%, signal=34%	MMP2/ADCY7/ITPR1/PRKCA/ITPR2/MAPK14/HBEGF/ADCY6/KRAS/CALM1/MMP14/CAMK2G/PLCB2/SRC/JUN/PRKX/MAPK8/MAPK1/MAP3K4/MAPK9/ITPR3/GNAQ/MAP2K3/MAP2K1/CAMK2D/PRKCD/RAF1/SOS2/NRAS
MESO	KEGG_PENTOSE_PHOSPHATE_PATHWAY	KEGG_PENTOSE_PHOSPHATE_PATHWAY	21	-0.512498	-1.43772	0.047619	0.143493	0.100111	3282	tags=48%, list=26%, signal=35%	PFKL/PFKP/PGM2/ALDOA/ALDOC/GPI/H6PD/RBKS/PGLS/PGM1
MESO	KEGG_MELANOGENESIS	KEGG_MELANOGENESIS	64	0.390356	1.41294	0.0483871	0.143493	0.100111	3123	tags=47%, list=25%, signal=35%	EDN1/ADCY7/PRKCA/CTNNB1/EDNRB/FZD8/CREB3L1/WNT2/TCF7L1/ADCY6/KRAS/FZD6/CALM1/FZD4/CREBBP/CAMK2G/LEF1/PLCB2/PRKX/MAPK1/EP300/GNAQ/KITLG/FZD7/MAP2K1/CREB1/FZD1/CAMK2D/GNAI2/RAF1
OV	KEGG_PATHWAYS_IN_CANCER	KEGG_PATHWAYS_IN_CANCER	240	0.451486	2.11117	0.0114943	0.0434028	0.0234962	4889	tags=62%, list=36%, signal=40%	FN1/MMP2/PDGFRB/PDGFRA/FZD1/TGFB3/LAMB1/CSF1R/GLI3/CREBBP/PLCG1/LAMA4/CDK6/MMP9/GLI2/DAPK1/TGFBR2/ETS1/FZD7/RUNX1/PTCH1/MTOR/CSF2RA/TGFB1/SUFU/EPAS1/PIK3CD/ITGB1/TGFB2/COL4A1/FZD10/FOS/COL4A2/ABL1/APC/IGF1R/STAT5B/BMP4/ARNT2/EGFR/AKT2/LAMC1/CBL/LAMA5/AXIN2/TRAF3/MET/FGFR1/LAMB3/PRKCA/TRAF1/KRAS/BCR/CDH1/WNT9A/STK36/EP300/FZD5/CDKN1A/STAT5A/PPARD/JAK1/LAMB2/RASSF5/CTNNB1/RXRA/AR/TRAF5/FOXO1/WNT5A/…
OV	KEGG_MAPK_SIGNALING_PATHWAY	KEGG_MAPK_SIGNALING_PATHWAY	178	0.400021	1.8257	0.0119048	0.0434028	0.0234962	4202	tags=46%, list=31%, signal=32%	FLNC/PDGFRB/PDGFRA/TGFB3/NFATC2/FLNA/NR4A1/TGFBR2/TGFB1/RAPGEF2/TGFB2/RASA1/NFATC4/FOS/GNA12/MAP3K5/EGFR/AKT2/FLNB/FGFR1/MAPK8IP3/RPS6KA2/MAP3K3/PRKCA/TAOK1/KRAS/DUSP16/MEF2C/MAPK7/DUSP1/PPP3CA/NF1/MAP3K4/TAOK2/TAB2/ELK4/MAPK14/CD14/MAP3K14/DUSP7/PRKACB/SOS1/PDGFB/MAPK1/MAP4K4/MAP3K1/IL1R1/MAP3K12/CRKL/HSPA8/FGFR3/TGFBR1/IL1B/STK4/SRF/DUSP3/CACNB1/DUSP5/IKBKG/FGFR2/MRAS/JUN/ARRB1/IKBKB/ELK1/NLK/H…
OV	KEGG_ENDOCYTOSIS	KEGG_ENDOCYTOSIS	153	0.368956	1.62798	0.0121951	0.0434028	0.0234962	6176	tags=61%, list=45%, signal=34%	PDGFRA/CSF1R/DAB2/KDR/IL2RB/EHD2/GIT2/RAB31/IQSEC1/RAB11FIP1/F2R/MVB12B/ASAP2/IGF1R/RAB11FIP3/ARAP1/FLT1/PIP4K2B/EGFR/GRK3/CBL/AGAP1/MET/AP2B1/EPN2/PIKFYVE/RBSN/RAB11FIP5/PARD6G/ASAP3/PARD3/EHD3/EHD4/HSPA8/SRC/ARAP3/RABEP1/FGFR3/ITCH/AP2A2/PIP5K1C/RAB11FIP4/PLD2/AP2A1/DNM1/SMURF1/FGFR2/ARRB1/SMAP1/RAB5C/IQSEC3/HSPA1L/RAB11FIP2/TRAF6/GIT1/EHD1/LDLR/ACAP3/DNM2/PIP5K1A/HSPA2/VPS4B/ARAP2/HGS/SMAP2/HL…
OV	KEGG_FOCAL_ADHESION	KEGG_FOCAL_ADHESION	150	0.575653	2.51462	0.0123457	0.0434028	0.0234962	3747	tags=61%, list=28%, signal=44%	COL5A1/ITGA11/FN1/COL11A1/THBS2/COL6A3/COL5A2/FLNC/COL3A1/COL1A1/PDGFRB/PDGFRA/THBS4/COL1A2/TNC/LAMB1/CCND2/COL6A1/COL6A2/THBS1/VWF/COL5A3/ITGA5/KDR/PDGFD/LAMA4/FLNA/TLN1/MYLK/ARHGAP35/PIK3CD/ITGA9/ITGB1/COL4A1/DOCK1/PDPK1/TLN2/RAPGEF1/COL4A2/IGF1R/FLT1/EGFR/AKT2/LAMC1/ITGA1/LAMA5/ACTN1/FLNB/PXN/MET/LAMB3/PRKCA/ILK/BCAR1/VCL/FLT4/LAMB2/CTNNB1/ITGB5/BCL2/VAV2/SOS1/PDGFB/MAPK1/GSK3B/PDGFC/ITGAV/SHC…
OV	KEGG_REGULATION_OF_ACTIN_CYTOSKELETON	KEGG_REGULATION_OF_ACTIN_CYTOSKELETON	152	0.460687	2.02371	0.0123457	0.0434028	0.0234962	3373	tags=46%, list=25%, signal=35%	ITGA11/FN1/PDGFRB/PDGFRA/ITGAL/NCKAP1L/ARHGEF6/ITGAM/ITGA5/PDGFD/ITGB2/MYH10/SSH1/ITGAX/MYLK/IQGAP2/ARHGAP35/F2R/PIK3CD/ITGA9/ITGB1/DOCK1/TIAM1/APC/GNA12/PIP4K2B/EGFR/ITGA1/ACTN1/MYH9/PXN/FGFR1/KRAS/FGD3/BCAR1/PIP4K2A/PIKFYVE/WASF1/VCL/FGD1/ARHGEF7/CD14/WAS/ITGB5/ARHGEF12/ARHGEF1/VAV2/SOS1/PDGFB/MAPK1/WASF2/PDGFC/GSN/MSN/ITGAV/CRKL/DIAPH1/FGFR3/MYH14/PIK3CB/PIK3R1/PIP5K1C/PIK3CA/PIK3R3/CYFIP1/FGF…
OV	KEGG_CHEMOKINE_SIGNALING_PATHWAY	KEGG_CHEMOKINE_SIGNALING_PATHWAY	120	0.383364	1.62241	0.0126582	0.0434028	0.0234962	4065	tags=48%, list=30%, signal=34%	CCL21/CXCL12/CXCL14/GNG2/PREX1/ADCY9/CXCL9/ADCY6/HCK/PIK3CD/PLCB2/CX3CR1/CCR1/TIAM1/STAT5B/AKT2/GRK3/JAK2/PXN/ADCY3/STAT2/KRAS/BCAR1/CXCR3/PLCB1/WAS/PARD3/FGR/PRKACB/VAV2/SOS1/CCL11/CX3CL1/MAPK1/GSK3B/STAT3/ADCY5/SHC1/CRKL/FOXO3/PIK3CB/ELMO1/PIK3R1/PIK3CA/PIK3R3/IKBKG/PTK2B/CXCL13/ARRB1/IKBKB/CHUK/NFKB1/GNB4/JAK3/RAF1/STAT1/PRKX
OV	KEGG_CELL_ADHESION_MOLECULES_CAMS	KEGG_CELL_ADHESION_MOLECULES_CAMS	85	0.622646	2.55335	0.0128205	0.0434028	0.0234962	2505	tags=55%, list=18%, signal=45%	VCAN/SIGLEC1/ITGAL/ITGAM/HLA-DQA2/HLA-DOA/JAM3/PTPRC/ITGB2/CD22/CNTNAP1/VCAM1/CDH5/PTPRM/MAG/PECAM1/SDC1/ITGA9/ITGB1/CLDN5/CD4/CD8A/CLDN11/SELPLG/GLG1/PTPRF/NLGN2/NCAM1/ICAM1/CD86/HLA-DQA1/CD34/CDH1/CDH2/CD2/CLDN16/CD276/CDH3/NRCAM/NECTIN1/HLA-DMB/HLA-DQB1/NEO1/HLA-DPA1/PVR/ITGAV/SELL
OV	KEGG_CYTOKINE_CYTOKINE_RECEPTOR_INTERACTION	KEGG_CYTOKINE_CYTOKINE_RECEPTOR_INTERACTION	115	0.453728	1.91635	0.0128205	0.0434028	0.0234962	2860	tags=41%, list=21%, signal=33%	PDGFRB/PDGFRA/CCL21/TGFB3/CXCL12/CSF1R/CXCL14/INHBA/IL10RA/KDR/IL2RB/TNFRSF1B/CNTFR/ACVRL1/TGFBR2/CXCL9/CSF2RA/TGFB1/TGFB2/CX3CR1/PLEKHO2/CCR1/FLT1/EGFR/IL6R/MET/IFNLR1/TNFRSF19/IL4R/IL17RA/CXCR3/FLT4/CD27/OSM/LIFR/BMPR2/CCL11/PDGFB/CX3CL1/PDGFC/IL1R1/TGFBR1/TNFSF13/IL11RA/IL1B/LIF/IL6ST
OV	KEGG_WNT_SIGNALING_PATHWAY	KEGG_WNT_SIGNALING_PATHWAY	117	0.470448	1.99255	0.0128205	0.0434028	0.0234962	4862	tags=60%, list=36%, signal=39%	SFRP4/FZD1/CCND2/SFRP1/SFRP2/NKD2/DAAM2/CREBBP/PRICKLE1/NFAT5/NFATC3/NFATC2/FZD7/PLCB2/NFATC4/CHD8/FZD10/APC/VANGL2/CSNK1A1/AXIN2/PRKCA/WNT9A/LRP6/EP300/BTRC/FZD5/PPP3CA/PPARD/PLCB1/CTNNB1/FRAT1/PRKACB/WNT5A/WNT11/CAMK2D/NFATC1/VANGL1/GSK3B/FBXW11/TCF7L1/FZD8/AXIN1/SMAD3/JUN/NLK/LEF1/WNT7A/DAAM1/SMAD4/PRKX/MAP3K7/PPP2R5D/FZD2/LRP5/FZD4/TBL1X/PSEN1/DVL3/PLCB3/PPP2R5E/ROCK2/TCF7/CCND1/CSNK2A2/PLCB4…
OV	KEGG_LEUKOCYTE_TRANSENDOTHELIAL_MIGRATION	KEGG_LEUKOCYTE_TRANSENDOTHELIAL_MIGRATION	84	0.517047	2.10468	0.012987	0.0434028	0.0234962	3150	tags=50%, list=23%, signal=39%	MMP2/CXCL12/CYBB/ITGAL/ITGAM/JAM3/PLCG1/ITGB2/VCAM1/MMP9/CDH5/ARHGAP35/PECAM1/PIK3CD/NCF2/ITGB1/CLDN5/CLDN11/ACTN1/ICAM1/PXN/PRKCA/CTNND1/BCAR1/VCL/CLDN16/RASSF5/CTNNB1/MAPK14/VAV2/PTPN11/MSN/NCF4/CLDN15/PIK3CB/PIK3R1/PIK3CA/AFDN/PIK3R3/ESAM/PTK2B/ARHGAP5
OV	KEGG_LYSOSOME	KEGG_LYSOSOME	110	0.351067	1.47101	0.012987	0.0434028	0.0234962	6209	tags=58%, list=46%, signal=32%	IGF2R/CTSK/LAPTM5/ARSB/GNPTAB/GGA2/MAN2B1/ATP6V0A1/PLA2G15/AP1G1/GNS/GALC/TPP1/ABCA2/CTSO/NAGLU/LIPA/AP4E1/PSAP/M6PR/SMPD1/HGSNAT/SCARB2/AP3D1/SLC17A5/ENTPD4/SGSH/GAA/CTNS/LGMN/AP1B1/CTSZ/NPC1/ARSG/ATP6V0A2/GGA3/MANBA/ACP5/IDS/CTSS/NAGPA/CTSW/GM2A/NAGA/AP3B1/LAMP1/AP3M1/GBA/ARSA/ATP6V0D1/AP3S2/CTSA/HEXB/AP1M1/GGA1/SLC11A2/CLTC/SORT1/AP3M2/SLC11A1/GUSB/AGA/ACP2/FUCA1
OV	KEGG_INSULIN_SIGNALING_PATHWAY	KEGG_INSULIN_SIGNALING_PATHWAY	105	0.402817	1.64606	0.0131579	0.0434028	0.0234962	4134	tags=48%, list=30%, signal=33%	IRS1/INPP5D/ACACB/SORBS1/MTOR/PIK3CD/PDPK1/PPP1R3B/RAPGEF1/PTPRF/RPTOR/AKT2/CBL/LIPE/EXOC7/ACACA/KRAS/IRS2/HK2/PTPN1/FOXO1/FASN/PRKACB/SOS1/MAPK1/TSC2/TSC1/GSK3B/INSR/PRKAR2B/PHKA2/SHC1/CRKL/SOCS3/PIK3CB/PIK3R1/PHKB/SOCS1/PIK3CA/PIK3R3/PYGB/IKBKB/ELK1/SOCS4/PRKAB2/RAF1/PRKAA1/ARAF/PRKX/SREBF1
OV	KEGG_AXON_GUIDANCE	KEGG_AXON_GUIDANCE	100	0.530669	2.16123	0.0135135	0.0434028	0.0234962	2501	tags=46%, list=18%, signal=38%	CXCL12/SLIT3/PLXNC1/SLIT2/SEMA7A/NFAT5/NFATC3/NFATC2/SEMA5A/NRP1/SEMA4G/PLXNA1/ITGB1/SEMA6B/RASA1/NFATC4/EPHB2/ABL1/EPHB4/ABLIM1/SRGAP2/DPYSL2/MET/UNC5B/NGEF/KRAS/SEMA6C/SEMA6D/SEMA4D/NTN1/ROBO1/PPP3CA/PLXNA2/SRGAP1/ARHGEF12/SEMA3C/SEMA5B/NFATC1/MAPK1/EFNB3/GSK3B/PLXNB2/EPHB3/SEMA4F/PLXNB1/EPHA4
OV	KEGG_NATURAL_KILLER_CELL_MEDIATED_CYTOTOXICITY	KEGG_NATURAL_KILLER_CELL_MEDIATED_CYTOTOXICITY	73	0.435702	1.71466	0.0135135	0.0434028	0.0234962	4104	tags=47%, list=30%, signal=33%	ITGAL/FCGR3A/PLCG1/ITGB2/NFAT5/NFATC3/NFATC2/PIK3CD/NFATC4/LCP2/ICAM1/PRKCA/KRAS/PPP3CA/LCK/PRF1/NFATC1/VAV2/SOS1/MAPK1/PTPN11/SHC1/PIK3CB/PIK3R1/PIK3CA/PIK3R3/PTK2B/SH3BP2/FYN/SYK/RAF1/FAS/ARAF/IFNAR2
OV	KEGG_NEUROTROPHIN_SIGNALING_PATHWAY	KEGG_NEUROTROPHIN_SIGNALING_PATHWAY	95	0.411953	1.67917	0.0135135	0.0434028	0.0234962	5948	tags=62%, list=44%, signal=35%	IRS1/SH2B3/PLCG1/PIK3CD/PDPK1/RAPGEF1/ABL1/GAB1/MAP3K5/AKT2/KIDINS220/RPS6KA2/MAP3K3/KRAS/IRS2/MAPK7/PRDM4/MAPK14/CAMK2D/BCL2/SOS1/MAPK1/GSK3B/PTPN11/MAP3K1/SHC1/CRKL/FOXO3/PIK3CB/PIK3R1/SH2B1/PIK3CA/PIK3R3/JUN/IKBKB/MAGED1/NFKB1/MAPKAPK2/TRAF6/RAF1/RPS6KA3/MAP2K5/PSEN1/ZNF274/BRAF/NRAS/YWHAG/RPS6KA4/CRK/RPS6KA1/IRAK1/IRAK2/GRB2/MAPK9/CAMK2G/SORT1/RAP1B/IRAK4/SOS2
OV	KEGG_DILATED_CARDIOMYOPATHY	KEGG_DILATED_CARDIOMYOPATHY	42	0.526998	1.87838	0.0136986	0.0434028	0.0234962	4065	tags=57%, list=30%, signal=40%	ITGA11/TGFB3/ITGA5/ADCY9/ADCY6/TGFB1/ITGA9/ITGB1/DES/TGFB2/ITGA1/ADCY3/ITGB5/PRKACB/ITGAV/ADCY5/ATP2A2/DAG1/CACNB1/TPM1/ITGB4/ITGA7/ITGA3/PRKX
OV	KEGG_MELANOMA	KEGG_MELANOMA	42	0.525455	1.87288	0.0136986	0.0434028	0.0234962	3187	tags=55%, list=23%, signal=42%	PDGFRB/PDGFRA/PDGFD/CDK6/PIK3CD/IGF1R/EGFR/AKT2/MET/FGFR1/KRAS/CDH1/CDKN1A/PDGFB/MAPK1/PDGFC/PIK3CB/PIK3R1/E2F3/RB1/PIK3CA/PIK3R3/E2F2
OV	KEGG_NON_SMALL_CELL_LUNG_CANCER	KEGG_NON_SMALL_CELL_LUNG_CANCER	45	0.473149	1.72287	0.0136986	0.0434028	0.0234962	3187	tags=51%, list=23%, signal=39%	PLCG1/CDK6/PIK3CD/PDPK1/EGFR/AKT2/PRKCA/KRAS/RASSF5/RXRA/SOS1/MAPK1/FOXO3/PIK3CB/STK4/PIK3R1/E2F3/RB1/PIK3CA/PIK3R3/RARB/RXRB/E2F2
OV	KEGG_NOTCH_SIGNALING_PATHWAY	KEGG_NOTCH_SIGNALING_PATHWAY	42	0.466553	1.66293	0.0136986	0.0434028	0.0234962	1948	tags=33%, list=14%, signal=29%	NOTCH2/CREBBP/MAML3/NCOR2/NOTCH4/MAML2/NOTCH1/DTX4/MAML1/DLL4/DTX1/NOTCH3/EP300/ADAM17
OV	KEGG_PROSTATE_CANCER	KEGG_PROSTATE_CANCER	75	0.501511	1.98139	0.0136986	0.0434028	0.0234962	3986	tags=57%, list=29%, signal=41%	PDGFRB/PDGFRA/PDGFD/CREBBP/CREB3L1/CREB3L2/MTOR/PIK3CD/PDPK1/IGF1R/EGFR/AKT2/FGFR1/KRAS/EP300/CDKN1A/CTNNB1/AR/FOXO1/BCL2/SOS1/PDGFB/MAPK1/GSK3B/PDGFC/PIK3CB/PIK3R1/TCF7L1/E2F3/RB1/PIK3CA/PIK3R3/IKBKG/E2F2/FGFR2/CREB1/IKBKB/LEF1/CHUK/NFKB1/TGFA/RAF1/ARAF
OV	KEGG_T_CELL_RECEPTOR_SIGNALING_PATHWAY	KEGG_T_CELL_RECEPTOR_SIGNALING_PATHWAY	78	0.490235	1.93874	0.0136986	0.0434028	0.0234962	4862	tags=58%, list=36%, signal=37%	PLCG1/PTPRC/NFAT5/NFATC3/NFATC2/CARD11/PIK3CD/CD4/CD8A/NFATC4/PDPK1/FOS/LCP2/AKT2/CBL/KRAS/PPP3CA/LCK/MAPK14/MAP3K14/NFATC1/VAV2/SOS1/MAPK1/GSK3B/CD3E/PIK3CB/PIK3R1/PIK3CA/PIK3R3/IKBKG/FYN/JUN/MALT1/IKBKB/CHUK/NFKB1/RAF1/MAP3K7/PAK4/PRKCQ/NCK2/NRAS/CBLB/PPP3CC
OV	KEGG_ADIPOCYTOKINE_SIGNALING_PATHWAY	KEGG_ADIPOCYTOKINE_SIGNALING_PATHWAY	47	0.482852	1.77156	0.0138889	0.0434028	0.0234962	3954	tags=47%, list=29%, signal=33%	IRS1/TNFRSF1B/ACACB/MTOR/AKT2/JAK2/PPARA/IRS2/ACSL1/RXRA/PTPN11/STAT3/SOCS3/CAMKK2/IKBKG/RXRB/IKBKB/CPT1C/CHUK/NFKB1/PRKAB2/PRKAA1
OV	KEGG_COLORECTAL_CANCER	KEGG_COLORECTAL_CANCER	55	0.439597	1.63392	0.0138889	0.0434028	0.0234962	4853	tags=64%, list=36%, signal=41%	TGFB3/TGFBR2/TGFB1/PIK3CD/TGFB2/FOS/APC/AKT2/AXIN2/KRAS/CTNNB1/BCL2/MAPK1/GSK3B/TGFBR1/PIK3CB/PIK3R1/TCF7L1/PIK3CA/AXIN1/PIK3R3/SMAD3/JUN/LEF1/MSH6/RAF1/ARAF/SMAD4/MLH1/TCF7/CCND1/APPL1/SMAD2/BRAF/MSH3
OV	KEGG_COMPLEMENT_AND_COAGULATION_CASCADES	KEGG_COMPLEMENT_AND_COAGULATION_CASCADES	33	0.685207	2.2815	0.0138889	0.0434028	0.0234962	2428	tags=61%, list=18%, signal=50%	F13A1/SERPINE1/THBD/VWF/C7/C5AR1/C3AR1/PLAU/C1S/F2R/CFD/A2M/CFH/C1QC/C1R/C4A/PLAT/C1QB/F3/PROS1
OV	KEGG_FC_GAMMA_R_MEDIATED_PHAGOCYTOSIS	KEGG_FC_GAMMA_R_MEDIATED_PHAGOCYTOSIS	76	0.486988	1.92852	0.0138889	0.0434028	0.0234962	4349	tags=55%, list=32%, signal=38%	INPP5D/FCGR3A/PLCG1/PTPRC/FCGR2A/HCK/PIK3CD/SPHK1/ASAP2/PIP4K2B/AKT2/PRKCA/PIKFYVE/WASF1/MARCKS/WASF3/PLPP1/WAS/ASAP3/MYO10/VAV2/MAPK1/PLPP3/WASF2/GSN/SPHK2/CRKL/PIK3CB/PIK3R1/PIP5K1C/PIK3CA/PIK3R3/PLD2/DNM1/FCGR1A/SYK/RAF1/GAB2/DNM2/PLA2G4A/PIP5K1A/PRKCE
OV	KEGG_GLIOMA	KEGG_GLIOMA	48	0.500478	1.83927	0.0138889	0.0434028	0.0234962	3187	tags=50%, list=23%, signal=38%	PDGFRB/PDGFRA/PLCG1/CDK6/MTOR/PIK3CD/IGF1R/EGFR/AKT2/PRKCA/KRAS/CDKN1A/CAMK2D/SOS1/PDGFB/MAPK1/SHC1/PIK3CB/PIK3R1/E2F3/RB1/PIK3CA/PIK3R3/E2F2
OV	KEGG_HYPERTROPHIC_CARDIOMYOPATHY_HCM	KEGG_HYPERTROPHIC_CARDIOMYOPATHY_HCM	41	0.485671	1.71696	0.0138889	0.0434028	0.0234962	3954	tags=51%, list=29%, signal=36%	ITGA11/TGFB3/ITGA5/TGFB1/ITGA9/ITGB1/DES/TGFB2/ITGA1/ITGB5/ITGAV/ATP2A2/DAG1/CACNB1/TPM1/ITGB4/ITGA7/ACE/PRKAB2/ITGA3/PRKAA1
OV	KEGG_JAK_STAT_SIGNALING_PATHWAY	KEGG_JAK_STAT_SIGNALING_PATHWAY	79	0.534543	2.10564	0.0138889	0.0434028	0.0234962	4901	tags=70%, list=36%, signal=45%	CCND2/IL10RA/IL2RB/CREBBP/CNTFR/SOCS7/CSF2RA/PIK3CD/STAT5B/AKT2/CBL/IL6R/JAK2/IFNLR1/PIM1/STAT2/IL4R/EP300/STAT5A/JAK1/OSM/SOS1/SPRED1/LIFR/SPRY1/PTPN11/STAT3/SPRED2/SPRY4/SOCS3/IRF9/PIAS3/IL11RA/PIK3CB/LIF/PIK3R1/IL6ST/SOCS1/PIK3CA/PIK3R3/SOCS5/TYK2/SOCS4/OSMR/JAK3/STAT1/IFNAR2/IL3RA/IL13RA1/CCND1/PIAS1/CISH/IFNAR1/CBLB/STAT6
OV	KEGG_NEUROACTIVE_LIGAND_RECEPTOR_INTERACTION	KEGG_NEUROACTIVE_LIGAND_RECEPTOR_INTERACTION	48	0.476685	1.75183	0.0138889	0.0434028	0.0234962	2835	tags=48%, list=21%, signal=38%	EDNRA/APLNR/FPR3/ADRA2A/PTGER4/C5AR1/C3AR1/S1PR1/F2R/GRIK5/P2RX7/THRA/FPR1/LTB4R/PARD3/PTAFR/PTGER2/LPAR1/ADORA1/LPAR6/GABBR1/S1PR3/NR3C1
OV	KEGG_VIRAL_MYOCARDITIS	KEGG_VIRAL_MYOCARDITIS	48	0.483978	1.77863	0.0138889	0.0434028	0.0234962	2854	tags=40%, list=21%, signal=31%	ITGAL/HLA-DQA2/HLA-DOA/ITGB2/MYH10/ABL1/MYH9/ICAM1/EIF4G3/CD86/HLA-DQA1/EIF4G1/ABL2/PRF1/HLA-DMB/HLA-DQB1/HLA-DPA1/MYH14/DAG1
OV	KEGG_ADHERENS_JUNCTION	KEGG_ADHERENS_JUNCTION	67	0.537115	2.03543	0.0140845	0.0434028	0.0234962	4081	tags=63%, list=30%, signal=44%	SNAI2/CREBBP/TGFBR2/PTPRM/SORBS1/PTPRJ/IGF1R/PTPRF/EGFR/ACTN1/MET/FGFR1/CTNND1/CDH1/TJP1/WASF1/EP300/VCL/PTPN1/WASF3/CTNNB1/WAS/PARD3/NECTIN1/FARP2/MAPK1/WASF2/INSR/SRC/TGFBR1/TCF7L1/AFDN/SMAD3/LMO7/FYN/IQGAP1/NLK/LEF1/ACTN4/SMAD4/CTNNA1/MAP3K7
OV	KEGG_B_CELL_RECEPTOR_SIGNALING_PATHWAY	KEGG_B_CELL_RECEPTOR_SIGNALING_PATHWAY	60	0.492352	1.83012	0.0140845	0.0434028	0.0234962	3938	tags=53%, list=29%, signal=38%	INPP5D/PIK3AP1/CD22/NFAT5/NFATC3/NFATC2/CARD11/PIK3CD/NFATC4/FOS/AKT2/KRAS/PPP3CA/NFATC1/VAV2/SOS1/MAPK1/GSK3B/PIK3CB/CD72/PIK3R1/PIK3CA/PIK3R3/IKBKG/JUN/MALT1/IKBKB/SYK/CHUK/NFKB1/BLNK/RAF1
OV	KEGG_ENDOMETRIAL_CANCER	KEGG_ENDOMETRIAL_CANCER	44	0.486943	1.74413	0.0140845	0.0434028	0.0234962	4832	tags=70%, list=36%, signal=46%	PIK3CD/PDPK1/APC/EGFR/AKT2/AXIN2/KRAS/CDH1/ILK/CTNNB1/SOS1/MAPK1/GSK3B/FOXO3/PIK3CB/PIK3R1/TCF7L1/PIK3CA/AXIN1/PIK3R3/ELK1/LEF1/RAF1/ARAF/CTNNA1/MLH1/PTEN/TCF7/CCND1/BRAF/NRAS
OV	KEGG_HEDGEHOG_SIGNALING_PATHWAY	KEGG_HEDGEHOG_SIGNALING_PATHWAY	29	0.646516	2.0714	0.0140845	0.0434028	0.0234962	2433	tags=62%, list=18%, signal=51%	GLI3/GLI2/RAB23/PTCH1/SUFU/BMP4/CSNK1A1/WNT9A/STK36/BTRC/CSNK1G1/PRKACB/WNT5A/WNT11/GAS1/GSK3B/FBXW11/SMO
OV	KEGG_PANCREATIC_CANCER	KEGG_PANCREATIC_CANCER	60	0.469612	1.74559	0.0140845	0.0434028	0.0234962	4053	tags=53%, list=30%, signal=38%	TGFB3/ARHGEF6/CDK6/TGFBR2/TGFB1/PIK3CD/TGFB2/EGFR/AKT2/KRAS/JAK1/MAPK1/STAT3/TGFBR1/PIK3CB/PIK3R1/E2F3/RB1/PIK3CA/PIK3R3/IKBKG/SMAD3/E2F2/RALBP1/IKBKB/CHUK/NFKB1/TGFA/RAF1/ARAF/SMAD4/STAT1
OV	KEGG_RENAL_CELL_CARCINOMA	KEGG_RENAL_CELL_CARCINOMA	60	0.444209	1.65117	0.0140845	0.0434028	0.0234962	2985	tags=45%, list=22%, signal=35%	TGFB3/CREBBP/ETS1/TGFB1/EPAS1/PIK3CD/TGFB2/RAPGEF1/GAB1/ARNT2/AKT2/MET/KRAS/FLCN/EP300/SOS1/PDGFB/MAPK1/PTPN11/ARNT/CRKL/VHL/PIK3CB/PIK3R1/HIF1A/PIK3CA/PIK3R3
OV	KEGG_TOLL_LIKE_RECEPTOR_SIGNALING_PATHWAY	KEGG_TOLL_LIKE_RECEPTOR_SIGNALING_PATHWAY	71	0.414339	1.60068	0.0140845	0.0434028	0.0234962	4182	tags=46%, list=31%, signal=32%	TLR4/CTSK/TLR1/CXCL9/PIK3CD/FOS/TLR2/AKT2/TRAF3/CD86/TLR5/TIRAP/TAB2/MAPK14/CD14/MAPK1/TLR3/RIPK1/IL1B/PIK3CB/PIK3R1/PIK3CA/PIK3R3/IKBKG/JUN/IKBKB/CHUK/NFKB1/TRAF6/STAT1/MAP3K7/IFNAR2/MAP2K4
OV	KEGG_ARRHYTHMOGENIC_RIGHT_VENTRICULAR_CARDIOMYOPATHY_ARVC	KEGG_ARRHYTHMOGENIC_RIGHT_VENTRICULAR_CARDIOMYOPATHY_ARVC	39	0.575833	1.98924	0.0142857	0.0434028	0.0234962	4078	tags=69%, list=30%, signal=49%	ITGA11/ITGA5/GJA1/ITGA9/ITGB1/DES/DSC2/ITGA1/ACTN1/CDH2/DSG2/CTNNB1/ITGB5/DSP/ITGAV/ATP2A2/TCF7L1/DAG1/CACNB1/PKP2/ITGB4/ITGA7/LEF1/ACTN4/ITGA3/JUP/CTNNA1
OV	KEGG_ASTHMA	KEGG_ASTHMA	16	0.633047	1.71259	0.0142857	0.0434028	0.0234962	2316	tags=44%, list=17%, signal=36%	HLA-DQA2/HLA-DOA/HLA-DQA1/HLA-DMB/HLA-DQB1/CCL11/HLA-DPA1
OV	KEGG_CALCIUM_SIGNALING_PATHWAY	KEGG_CALCIUM_SIGNALING_PATHWAY	70	0.48224	1.84418	0.0142857	0.0434028	0.0234962	2913	tags=43%, list=21%, signal=34%	PDGFRB/PDGFRA/EDNRA/PLCG1/ITPR3/ATP2A3/ADCY9/ITPR2/MYLK/F2R/PLCB2/P2RX7/SPHK1/ATP2B4/EGFR/ADCY3/PRKCA/PLCD3/PPP3CA/PLCB1/PRKACB/PTAFR/CAMK2D/ITPKB/PHKA2/SPHK2/PLCD1/ATP2A2/PHKB/PLCE1
OV	KEGG_GAP_JUNCTION	KEGG_GAP_JUNCTION	57	0.51075	1.88266	0.0142857	0.0434028	0.0234962	2633	tags=44%, list=19%, signal=36%	PDGFRB/PDGFRA/PDGFD/ITPR3/ADCY9/ITPR2/ADCY6/GJA1/PLCB2/EGFR/ADCY3/PRKCA/KRAS/MAPK7/TJP1/PLCB1/TUBA1A/PRKACB/SOS1/PDGFB/MAPK1/PDGFC/LPAR1/ADCY5/SRC
OV	KEGG_GLYCOSAMINOGLYCAN_BIOSYNTHESIS_CHONDROITIN_SULFATE	KEGG_GLYCOSAMINOGLYCAN_BIOSYNTHESIS_CHONDROITIN_SULFATE	16	0.627088	1.69647	0.0142857	0.0434028	0.0234962	2369	tags=56%, list=17%, signal=46%	CHST3/CHST11/CHST15/DSE/UST/CHSY1/CSGALNACT2/CHPF/CHST7
OV	KEGG_GNRH_SIGNALING_PATHWAY	KEGG_GNRH_SIGNALING_PATHWAY	61	0.476573	1.76577	0.0142857	0.0434028	0.0234962	4832	tags=59%, list=36%, signal=38%	MMP2/MMP14/ITPR3/ADCY9/ITPR2/ADCY6/PLCB2/EGFR/ADCY3/MAP3K3/PRKCA/KRAS/MAPK7/MAP3K4/PLCB1/MAPK14/PRKACB/CAMK2D/SOS1/MAPK1/ADCY5/MAP3K1/SRC/PTK2B/PLD2/JUN/ELK1/RAF1/PRKX/GNA11/MAP2K4/PLA2G4A/PLCB3/HBEGF/PLCB4/NRAS
OV	KEGG_SMALL_CELL_LUNG_CANCER	KEGG_SMALL_CELL_LUNG_CANCER	69	0.512468	1.94577	0.0142857	0.0434028	0.0234962	3870	tags=58%, list=28%, signal=42%	FN1/LAMB1/LAMA4/APAF1/CDK6/PIK3CD/ITGB1/COL4A1/COL4A2/AKT2/LAMC1/LAMA5/TRAF3/LAMB3/TRAF1/LAMB2/RXRA/TRAF5/BCL2/CDKN2B/ITGAV/PIAS3/PIK3CB/LAMC3/PIK3R1/E2F3/RB1/PIK3CA/PIK3R3/RARB/IKBKG/LAMA3/RXRB/E2F2/IKBKB/LAMC2/CHUK/NFKB1/TRAF6/ITGA3
OV	KEGG_CHRONIC_MYELOID_LEUKEMIA	KEGG_CHRONIC_MYELOID_LEUKEMIA	66	0.484797	1.82391	0.0144928	0.0434028	0.0234962	4026	tags=56%, list=30%, signal=40%	TGFB3/CDK6/TGFBR2/RUNX1/TGFB1/PIK3CD/TGFB2/ABL1/STAT5B/AKT2/CBL/KRAS/BCR/CDKN1A/STAT5A/SOS1/MAPK1/PTPN11/SHC1/CRKL/TGFBR1/PIK3CB/PIK3R1/E2F3/RB1/PIK3CA/PIK3R3/IKBKG/SMAD3/E2F2/IKBKB/CHUK/NFKB1/RAF1/ARAF/GAB2/SMAD4
OV	KEGG_DORSO_VENTRAL_AXIS_FORMATION	KEGG_DORSO_VENTRAL_AXIS_FORMATION	18	0.694673	1.9002	0.0144928	0.0434028	0.0234962	2311	tags=61%, list=17%, signal=51%	NOTCH2/ETS1/NOTCH4/NOTCH1/EGFR/SPIRE1/KRAS/NOTCH3/SOS1/MAPK1/ETS2
OV	KEGG_ECM_RECEPTOR_INTERACTION	KEGG_ECM_RECEPTOR_INTERACTION	54	0.723844	2.64576	0.0144928	0.0434028	0.0234962	1423	tags=59%, list=10%, signal=53%	COL5A1/ITGA11/FN1/COL11A1/THBS2/COL6A3/COL5A2/HSPG2/COL3A1/COL1A1/THBS4/COL1A2/TNC/LAMB1/COL6A1/COL6A2/THBS1/VWF/COL5A3/ITGA5/LAMA4/SDC1/ITGA9/ITGB1/COL4A1/COL4A2/LAMC1/ITGA1/LAMA5/SV2A/LAMB3/AGRN
OV	KEGG_ERBB_SIGNALING_PATHWAY	KEGG_ERBB_SIGNALING_PATHWAY	64	0.421015	1.57076	0.0144928	0.0434028	0.0234962	5728	tags=70%, list=42%, signal=41%	PLCG1/MTOR/PIK3CD/ABL1/GAB1/STAT5B/EGFR/AKT2/CBL/PRKCA/KRAS/ABL2/CDKN1A/STAT5A/CAMK2D/SOS1/MAPK1/GSK3B/SHC1/CRKL/SRC/PIK3CB/PIK3R1/PIK3CA/PIK3R3/JUN/ELK1/TGFA/RAF1/ARAF/MAP2K4/PAK4/HBEGF/BRAF/NCK2/NRAS/CBLB/CRK/CDKN1B/MYC/GRB2/ERBB3/MAPK9/BTC/CAMK2G
OV	KEGG_INOSITOL_PHOSPHATE_METABOLISM	KEGG_INOSITOL_PHOSPHATE_METABOLISM	43	0.539481	1.91537	0.0144928	0.0434028	0.0234962	4389	tags=63%, list=32%, signal=43%	PLCG1/PIK3CD/PLCB2/PI4KA/PIP4K2B/SYNJ2/OCRL/PLCD3/PIK3C2B/INPP5B/PIP4K2A/PIKFYVE/PLCB1/INPP4A/ITPKB/PLCD1/PIK3CB/PIP5K1C/PIK3CA/PLCE1/ALDH6A1/PIK3C3/INPPL1/PI4KB/PIP5K1A/PTEN/PLCB3
OV	KEGG_LEISHMANIA_INFECTION	KEGG_LEISHMANIA_INFECTION	54	0.557312	2.03706	0.0144928	0.0434028	0.0234962	4081	tags=59%, list=30%, signal=42%	TLR4/TGFB3/ITGAM/HLA-DQA2/HLA-DOA/FCGR3A/ITGB2/FCGR2A/TGFB1/NCF2/ITGB1/TGFB2/FOS/TLR2/JAK2/HLA-DQA1/JAK1/TAB2/MAPK14/HLA-DMB/HLA-DQB1/MAPK1/HLA-DPA1/NCF4/IL1B/FCGR1A/JUN/ELK1/NFKB1/TRAF6/STAT1/MAP3K7
OV	KEGG_MELANOGENESIS	KEGG_MELANOGENESIS	63	0.506146	1.87578	0.0144928	0.0434028	0.0234962	4832	tags=63%, list=36%, signal=41%	FZD1/CREBBP/CREB3L1/ADCY9/FZD7/CREB3L2/ADCY6/PLCB2/FZD10/ADCY3/PRKCA/KRAS/WNT9A/EP300/FZD5/PLCB1/CTNNB1/PRKACB/WNT5A/WNT11/CAMK2D/MAPK1/GSK3B/ADCY5/TCF7L1/FZD8/CREB1/LEF1/WNT7A/RAF1/PRKX/FZD2/FZD4/DVL3/PLCB3/TCF7/PLCB4/DVL2/GNAI1/NRAS
OV	KEGG_TGF_BETA_SIGNALING_PATHWAY	KEGG_TGF_BETA_SIGNALING_PATHWAY	64	0.506019	1.88789	0.0144928	0.0434028	0.0234962	3756	tags=48%, list=28%, signal=35%	THBS2/THBS4/TGFB3/THBS1/INHBA/CREBBP/DCN/ACVRL1/RBL2/TGFBR2/TGFB1/LTBP1/TGFB2/BMP4/SMAD1/EP300/ZFYVE9/BMPR2/MAPK1/CDKN2B/ID3/SMAD7/TGFBR1/SMAD3/RBL1/SMURF1/COMP/THBS3/ACVR2B/SMAD5/SP1
OV	KEGG_BASAL_CELL_CARCINOMA	KEGG_BASAL_CELL_CARCINOMA	36	0.587487	1.95232	0.0147059	0.0434028	0.0234962	4466	tags=75%, list=33%, signal=50%	FZD1/GLI3/GLI2/FZD7/PTCH1/SUFU/FZD10/APC/BMP4/AXIN2/WNT9A/STK36/FZD5/CTNNB1/WNT5A/WNT11/GSK3B/SMO/TCF7L1/FZD8/AXIN1/LEF1/WNT7A/FZD2/FZD4/DVL3/TCF7
OV	KEGG_HEMATOPOIETIC_CELL_LINEAGE	KEGG_HEMATOPOIETIC_CELL_LINEAGE	37	0.525428	1.75792	0.0147059	0.0434028	0.0234962	2778	tags=49%, list=20%, signal=39%	CSF1R/ITGAM/ITGA5/CD22/CSF2RA/CD4/CD8A/ITGA1/IL6R/CD34/IL4R/CD2/CD14/CD37/IL1R1/CD3E/IL11RA/IL1B
OV	KEGG_SYSTEMIC_LUPUS_ERYTHEMATOSUS	KEGG_SYSTEMIC_LUPUS_ERYTHEMATOSUS	36	0.548317	1.82215	0.0147059	0.0434028	0.0234962	2316	tags=44%, list=17%, signal=37%	C7/HLA-DQA2/HLA-DOA/FCGR3A/C1S/FCGR2A/ACTN1/CD86/HLA-DQA1/C1QC/C1R/C4A/C1QB/HLA-DMB/HLA-DQB1/HLA-DPA1
OV	KEGG_VASCULAR_SMOOTH_MUSCLE_CONTRACTION	KEGG_VASCULAR_SMOOTH_MUSCLE_CONTRACTION	65	0.421173	1.57309	0.0147059	0.0434028	0.0234962	5027	tags=57%, list=37%, signal=36%	EDNRA/ACTA2/ITPR3/ACTG2/ADCY9/ITPR2/CALD1/MYLK/ADCY6/PLCB2/PRKCH/GNA12/ADCY3/PRKCA/PLCB1/ARHGEF12/PRKACB/ARHGEF1/ARHGEF11/MAPK1/ADCY5/NPR2/RAMP3/RAF1/ARAF/PRKX/GNA11/GNA13/PLA2G4A/PRKCE/PLCB3/ROCK2/PLCB4/BRAF/PRKCQ/ADRA1B/ROCK1
OV	KEGG_VEGF_SIGNALING_PATHWAY	KEGG_VEGF_SIGNALING_PATHWAY	50	0.459106	1.68072	0.0147059	0.0434028	0.0234962	2985	tags=44%, list=22%, signal=34%	KDR/PLCG1/NFAT5/NFATC3/NFATC2/PIK3CD/SPHK1/NFATC4/AKT2/PXN/PRKCA/KRAS/PPP3CA/MAPK14/NFATC1/MAPK1/SPHK2/SRC/PIK3CB/PIK3R1/PIK3CA/PIK3R3
OV	KEGG_LONG_TERM_DEPRESSION	KEGG_LONG_TERM_DEPRESSION	38	0.443667	1.48226	0.0149254	0.0434028	0.0234962	4832	tags=53%, list=36%, signal=34%	ITPR3/ITPR2/PLCB2/GNA12/IGF1R/PRKCA/KRAS/PLCB1/MAPK1/GNAZ/RAF1/ARAF/GNA11/GNA13/PLA2G4A/PLCB3/PLCB4/BRAF/GNAI1/NRAS
OV	KEGG_PHOSPHATIDYLINOSITOL_SIGNALING_SYSTEM	KEGG_PHOSPHATIDYLINOSITOL_SIGNALING_SYSTEM	53	0.576176	2.0921	0.0149254	0.0434028	0.0234962	3652	tags=62%, list=27%, signal=46%	INPP5D/PLCG1/ITPR3/ITPR2/PIK3CD/PLCB2/DGKD/PI4KA/PIP4K2B/SYNJ2/PRKCA/OCRL/PLCD3/PIK3C2B/INPP5B/PIP4K2A/PIKFYVE/PLCB1/DGKQ/INPP4A/ITPKB/PLCD1/PIK3CB/PIK3R1/PIP5K1C/PIK3CA/PLCE1/PIK3R3/PIK3C3/INPPL1/CDS2/PI4KB/DGKZ
OV	KEGG_AUTOIMMUNE_THYROID_DISEASE	KEGG_AUTOIMMUNE_THYROID_DISEASE	22	0.544046	1.54637	0.0153846	0.0434028	0.0234962	2316	tags=36%, list=17%, signal=30%	HLA-DQA2/HLA-DOA/CD86/HLA-DQA1/PRF1/HLA-DMB/HLA-DQB1/HLA-DPA1
OV	KEGG_ALDOSTERONE_REGULATED_SODIUM_REABSORPTION	KEGG_ALDOSTERONE_REGULATED_SODIUM_REABSORPTION	23	0.574138	1.63648	0.015625	0.0434028	0.0234962	2985	tags=57%, list=22%, signal=44%	IRS1/PIK3CD/PDPK1/PRKCA/KRAS/IRS2/SGK1/MAPK1/INSR/PIK3CB/PIK3R1/PIK3CA/PIK3R3
OV	KEGG_ALLOGRAFT_REJECTION	KEGG_ALLOGRAFT_REJECTION	23	0.530568	1.51229	0.015625	0.0434028	0.0234962	2316	tags=35%, list=17%, signal=29%	HLA-DQA2/HLA-DOA/CD86/HLA-DQA1/PRF1/HLA-DMB/HLA-DQB1/HLA-DPA1
OV	KEGG_INTESTINAL_IMMUNE_NETWORK_FOR_IGA_PRODUCTION	KEGG_INTESTINAL_IMMUNE_NETWORK_FOR_IGA_PRODUCTION	23	0.635449	1.81123	0.015625	0.0434028	0.0234962	2734	tags=48%, list=20%, signal=38%	CXCL12/HLA-DQA2/HLA-DOA/TGFB1/CD86/HLA-DQA1/MAP3K14/HLA-DMB/HLA-DQB1/HLA-DPA1/TNFSF13
OV	KEGG_TIGHT_JUNCTION	KEGG_TIGHT_JUNCTION	96	0.359367	1.46796	0.027027	0.0735294	0.0398054	3417	tags=38%, list=25%, signal=28%	AMOTL1/JAM3/MYH10/MPDZ/CLDN5/CLDN11/ASH1L/PRKCH/LLGL1/AKT2/EPB41/ACTN1/MYH9/PRKCA/KRAS/TJP1/CLDN16/CTNNB1/HCLS1/PARD6G/PARD3/CASK/CGN/EXOC4/SRC/CLDN15/MYH14/EPB41L1/SYMPK/AFDN/EPB41L2/SPTAN1/OCLN/MRAS/TJP2/EXOC3
OV	KEGG_FC_EPSILON_RI_SIGNALING_PATHWAY	KEGG_FC_EPSILON_RI_SIGNALING_PATHWAY	48	0.413266	1.51877	0.0277778	0.0735294	0.0398054	4349	tags=48%, list=32%, signal=33%	INPP5D/PLCG1/PIK3CD/PDPK1/LCP2/AKT2/PRKCA/KRAS/MAPK14/VAV2/SOS1/MAPK1/PIK3CB/PIK3R1/PIK3CA/PIK3R3/FYN/SYK/RAF1/GAB2/MAP2K4/PLA2G4A/PRKCE
OV	KEGG_SPHINGOLIPID_METABOLISM	KEGG_SPHINGOLIPID_METABOLISM	31	0.475275	1.5445	0.0285714	0.0735294	0.0398054	3593	tags=48%, list=26%, signal=36%	ACER2/SPHK1/NEU3/GALC/SGPP1/PLPP1/SMPD1/PLPP3/SPHK2/SPTLC2/SPTLC1/SGPP2/SMPD4/SGPL1/CERK
OV	KEGG_TYPE_II_DIABETES_MELLITUS	KEGG_TYPE_II_DIABETES_MELLITUS	26	0.542794	1.6549	0.0289855	0.0735294	0.0398054	3797	tags=58%, list=28%, signal=42%	IRS1/MTOR/PIK3CD/IRS2/HK2/MAPK1/INSR/SOCS3/PIK3CB/PIK3R1/SOCS1/PIK3CA/PIK3R3/IKBKB/SOCS4
OV	KEGG_VASOPRESSIN_REGULATED_WATER_REABSORPTION	KEGG_VASOPRESSIN_REGULATED_WATER_REABSORPTION	35	0.443903	1.47168	0.0289855	0.0735294	0.0398054	4505	tags=46%, list=33%, signal=31%	CREB3L1/DYNC1LI2/ADCY9/CREB3L2/ADCY6/ADCY3/DYNC1H1/DCTN5/PRKACB/DCTN1/CREB1/RAB5C/DCTN4/PRKX/NSF/AQP3
OV	KEGG_METABOLISM_OF_XENOBIOTICS_BY_CYTOCHROME_P450	KEGG_METABOLISM_OF_XENOBIOTICS_BY_CYTOCHROME_P450	21	-0.537624	-1.89622	0.0294118	0.0735294	0.0398054	2417	tags=62%, list=18%, signal=51%	ALDH3B2/GSTO2/GSTM3/GSTZ1/GSTM4/GSTA1/MGST3/UGT2B7/GSTO1/MGST2/GSTK1/MGST1/GSTP1
OV	KEGG_PROTEIN_EXPORT	KEGG_PROTEIN_EXPORT	24	-0.524792	-1.90242	0.0294118	0.0735294	0.0398054	3240	tags=50%, list=24%, signal=38%	SEC62/SRPRB/SRP9/SPCS2/SEC11C/SRP14/SEC11A/SRP19/SPCS1/SEC61B/IMMP1L/SEC61G
OV	KEGG_GLUTATHIONE_METABOLISM	KEGG_GLUTATHIONE_METABOLISM	40	-0.462069	-1.77457	0.03125	0.0759549	0.0411184	3390	tags=52%, list=25%, signal=40%	GSR/GSTO2/GSTM3/SMS/RRM2/TXNDC12/GSTZ1/GPX7/GSTM4/GSTA1/SRM/MGST3/ANPEP/GGCT/GSTO1/MGST2/GSTK1/MGST1/GPX4/GPX1/GSTP1
OV	KEGG_GRAFT_VERSUS_HOST_DISEASE	KEGG_GRAFT_VERSUS_HOST_DISEASE	23	0.513326	1.46314	0.03125	0.0759549	0.0411184	2778	tags=39%, list=20%, signal=31%	HLA-DQA2/HLA-DOA/CD86/HLA-DQA1/PRF1/HLA-DMB/HLA-DQB1/HLA-DPA1/IL1B
OV	KEGG_PROTEASOME	KEGG_PROTEASOME	41	-0.656361	-2.5337	0.0333333	0.0799087	0.0432588	3294	tags=76%, list=24%, signal=57%	PSMD6/PSMC5/PSMD13/PSMC6/PSMC4/PSMB10/PSMC3/PSMD12/PSMD8/PSMB8/PSMD3/PSMB7/PSMD4/PSMA4/PSMB5/PSMD14/PSMB2/PSMA5/PSMA3/PSMA1/PSME1/PSMB9/PSME2/PSMB6/PSMB1/PSMA7/PSMB4/PSMB3/SEM1/POMP/PSMA2
OV	KEGG_CARDIAC_MUSCLE_CONTRACTION	KEGG_CARDIAC_MUSCLE_CONTRACTION	42	-0.692893	-2.65416	0.0344828	0.0815471	0.0441458	1270	tags=52%, list=9%, signal=48%	MT-CO3/UQCRFS1/TNNI3/CYC1/MT-CO2/COX4I1/COX5A/TNNC1/COX6A1/UQCRHL/UQCRB/UQCRH/COX7C/COX6C/COX6B1/COX8A/COX7B/UQCR11/COX7A2/COX5B/UQCRQ/UQCR10
OV	KEGG_ALZHEIMERS_DISEASE	KEGG_ALZHEIMERS_DISEASE	136	-0.576004	-2.98799	0.0384615	0.0885628	0.0479437	1723	tags=51%, list=13%, signal=45%	COX7A2L/BID/MT-ATP6/NDUFS7/NDUFA4L2/CDK5/ATP5F1C/SDHB/SDHD/HSD17B10/CALM2/BAD/MT-CO3/NDUFAB1/NDUFB10/UQCRFS1/PSENEN/NDUFA9/NDUFA8/NDUFB6/NDUFS4/NDUFB5/CYC1/MT-CO2/ATP5PF/NDUFS3/COX4I1/CYCS/ATP5MC3/COX5A/NDUFB3/NDUFV2/ATP5MC2/NDUFB7/NDUFA6/ATP5PO/COX6A1/UQCRHL/NDUFA4/NDUFC1/NDUFS6/UQCRB/NDUFB8/UQCRH/NDUFB4/NDUFS5/NDUFB2/ATP5F1D/ATP5PD/COX7C/NDUFB9/COX6C/NDUFC2/NDUFA2/COX6B1/ATP5F1E/COX8A/NDUFS8/ND…
OV	KEGG_PARKINSONS_DISEASE	KEGG_PARKINSONS_DISEASE	112	-0.739757	-3.66791	0.0384615	0.0885628	0.0479437	2194	tags=72%, list=16%, signal=61%	UQCRC1/SLC25A5/SLC25A4/MT-ND4/VDAC3/ATP5PB/MT-CYB/MT-ND6/NDUFV3/MT-ATP8/MT-ND2/MT-ND1/COX7A2L/MT-ATP6/NDUFS7/SLC25A6/NDUFA4L2/VDAC2/PARK7/ATP5F1C/SDHB/SDHD/UCHL1/UBB/MT-CO3/NDUFAB1/NDUFB10/UQCRFS1/NDUFA9/NDUFA8/NDUFB6/NDUFS4/NDUFB5/CYC1/MT-CO2/ATP5PF/NDUFS3/COX4I1/CYCS/ATP5MC3/COX5A/NDUFB3/MT-ND3/NDUFV2/ATP5MC2/NDUFB7/NDUFA6/ATP5PO/COX6A1/UQCRHL/NDUFA4/NDUFC1/NDUFS6/UQCRB/NDUFB8/UQCRH/NDUFB4/NDUF…
OV	KEGG_RIBOSOME	KEGG_RIBOSOME	84	-0.882674	-3.93315	0.04	0.0897436	0.048583	1573	tags=98%, list=12%, signal=87%	RPS27L/RSL24D1/RPLP0/RPS4X/RPS3A/RPL6/RPS2/RPL7/RPL23A/RPL5/RPL13A/RPL10A/RPL15/RPS6/RPL36AL/RPL10/RPL21/RPL14/RPL22/RPS15A/RPL17/RPL7A/MRPL13/RPSA/RPL19/RPS12/RPL41/RPL26L1/RPS23/RPS9/RPL11/RPL22L1/UBA52/RPL9/RPL18/RPS16/RPL30/RPS27A/RPL8/RPL23/RPS24/RPS3/RPS5/RPL13/RPS11/RPS8/RPL12/RPS19/RPS25/RPLP1/RPS13/RPL29/RPS10/RPL18A/RPS15/RPL26/RPL24/FAU/RPL27/RPL27A/RPL37/RPS7/RPL28/RPL36A/RPL34/RPL37A…
OV	KEGG_SPLICEOSOME	KEGG_SPLICEOSOME	124	-0.337425	-1.65519	0.04	0.0897436	0.048583	2818	tags=33%, list=21%, signal=26%	SF3A2/SNRPA/THOC3/ISY1/NCBP2/SYF2/BCAS2/PPIE/HSPA1B/PQBP1/SNRNP27/SNRPD3/LSM8/ALYREF/PHF5A/TXNL4A/SNRPA1/HSPA1A/LSM6/SNRPC/BUD31/SNRPB2/CCDC12/CWC15/LSM4/LSM2/SNRPD1/SF3B5/MAGOH/SNU13/SNRPB/LSM5/MAGOHB/SF3B6/LSM3/PPIH/SNRPE/SNRPF/SNRPD2/LSM7/SNRPG
OV	KEGG_PYRIMIDINE_METABOLISM	KEGG_PYRIMIDINE_METABOLISM	85	-0.315633	-1.41212	0.0416667	0.0922996	0.0499667	1694	tags=24%, list=12%, signal=21%	DUT/NUDT2/DTYMK/ITPA/NME4/TK1/UPP1/POLR1D/NME3/POLR2G/POLR2H/NT5C/POLR3K/POLR2I/POLR2J/POLR2K/POLE4/NME2/POLR2L/NME1
OV	KEGG_ACUTE_MYELOID_LEUKEMIA	KEGG_ACUTE_MYELOID_LEUKEMIA	49	0.401485	1.46221	0.0428571	0.092789	0.0502316	4989	tags=67%, list=37%, signal=43%	RUNX1/MTOR/PIK3CD/STAT5B/AKT2/PIM1/KRAS/STAT5A/PPARD/SOS1/MAPK1/STAT3/PIK3CB/PIK3R1/TCF7L1/PIK3CA/PIK3R3/IKBKG/IKBKB/LEF1/CHUK/NFKB1/JUP/RAF1/ARAF/CEBPA/RARA/TCF7/CCND1/PML/BRAF/NRAS/SPI1
OV	KEGG_LYSINE_DEGRADATION	KEGG_LYSINE_DEGRADATION	43	0.419216	1.48838	0.0434783	0.092789	0.0502316	4420	tags=47%, list=33%, signal=31%	SETD7/SETD1B/NSD1/ASH1L/NSD2/SETD1A/DOT1L/EHMT1/OGDHL/ALDH1B1/SETD2/PLOD1/EHHADH/SETDB1/SETDB2/EHMT2/DLST/OGDH/AADAT/NSD3
OV	KEGG_TYPE_I_DIABETES_MELLITUS	KEGG_TYPE_I_DIABETES_MELLITUS	26	0.510253	1.55568	0.0434783	0.092789	0.0502316	2778	tags=38%, list=20%, signal=31%	HLA-DQA2/HLA-DOA/CD86/HLA-DQA1/CPE/PRF1/HLA-DMB/HLA-DQB1/HLA-DPA1/IL1B
OV	KEGG_CIRCADIAN_RHYTHM_MAMMAL	KEGG_CIRCADIAN_RHYTHM_MAMMAL	13	0.593955	1.55337	0.0441176	0.0930191	0.0503562	4739	tags=77%, list=35%, signal=50%	CRY2/PER3/PER2/ARNTL/PER1/NPAS2/CRY1/BHLHE41/CSNK1D/NR1D1
OV	KEGG_OXIDATIVE_PHOSPHORYLATION	KEGG_OXIDATIVE_PHOSPHORYLATION	118	-0.748182	-3.6495	0.0454545	0.094697	0.0512645	2053	tags=68%, list=15%, signal=58%	ATP5PB/MT-CYB/MT-ND6/NDUFV3/MT-ATP8/MT-ND2/MT-ND1/COX7A2L/MT-ATP6/ATP6V1G1/NDUFS7/NDUFA4L2/ATP5F1C/SDHB/SDHD/PPA1/MT-CO3/NDUFAB1/NDUFB10/UQCRFS1/ATP6V0E1/NDUFA9/NDUFA8/NDUFB6/NDUFS4/NDUFB5/CYC1/MT-CO2/ATP5PF/NDUFS3/COX4I1/ATP6V0B/ATP5MC3/COX5A/NDUFB3/MT-ND3/NDUFV2/ATP5MC2/NDUFB7/NDUFA6/ATP6V1F/ATP5PO/COX6A1/UQCRHL/NDUFA4/NDUFC1/NDUFS6/UQCRB/NDUFB8/UQCRH/NDUFB4/NDUFS5/NDUFB2/ATP5F1D/ATP5PD/COX7C/N…
OV	KEGG_HUNTINGTONS_DISEASE	KEGG_HUNTINGTONS_DISEASE	152	-0.595636	-3.04313	0.047619	0.0980392	0.0530739	2194	tags=55%, list=16%, signal=47%	UQCRC1/SLC25A5/SLC25A4/VDAC3/CLTA/ATP5PB/MT-CYB/NDUFV3/MT-ATP8/COX7A2L/MT-ATP6/NDUFS7/SLC25A6/NDUFA4L2/VDAC2/ATP5F1C/SDHB/CLTB/SDHD/MT-CO3/AP2S1/NDUFAB1/NDUFB10/POLR2G/UQCRFS1/NDUFA9/NDUFA8/POLR2H/NDUFB6/NDUFS4/NDUFB5/CYC1/MT-CO2/ATP5PF/SOD1/NDUFS3/GPX1/COX4I1/CYCS/ATP5MC3/COX5A/NDUFB3/NDUFV2/ATP5MC2/POLR2I/NDUFB7/NDUFA6/ATP5PO/COX6A1/POLR2J/POLR2K/UQCRHL/NDUFA4/NDUFC1/NDUFS6/UQCRB/NDUFB8/UQCRH/N…
PAAD	KEGG_PATHWAYS_IN_CANCER	KEGG_PATHWAYS_IN_CANCER	256	0.386311	1.62957	0.0117647	0.0829493	0.0562697	3163	tags=36%, list=23%, signal=28%	BCL2/FGF7/LAMA2/PIK3R5/PDGFRA/TGFB3/CSF1R/WNT4/FGF19/FN1/PIK3CD/ETS1/KIT/MMP2/CSF2RA/AKT3/GLI3/PIK3R1/FOXO1/COL4A1/PDGFRB/LEF1/FGF2/LAMB1/GLI1/ITGAV/FZD4/FGFR1/PLCG2/VEGFC/ITGB1/TGFB2/LAMA4/ARNT2/FZD7/FZD1/COL4A2/TGFBR2/LAMC3/SPI1/PIK3CA/CSF3R/TRAF1/PIK3R3/TCF7/LAMC1/STAT1/APC/CDKN2B/CBL/WNT2/EPAS1/ABL1/SMO/GLI2/PTEN/WNT5A/MMP9/HIF1A/JAK1/STK4/PTCH2/EP300/MITF/STAT5B/SOS2/RASSF5/RARB/PLCG1/SMAD4/…
PAAD	KEGG_REGULATION_OF_ACTIN_CYTOSKELETON	KEGG_REGULATION_OF_ACTIN_CYTOSKELETON	161	0.488228	1.96065	0.0125	0.0829493	0.0562697	2652	tags=40%, list=20%, signal=32%	ITGA4/ITGAL/NCKAP1L/INS/FGF7/PIK3R5/ARHGEF6/PDGFRA/WAS/FGF19/FN1/MYH10/PIK3CD/F2R/MYLK/PIK3R1/CYFIP2/MRAS/WASF1/PDGFRB/ITGA5/RDX/FGF2/TIAM1/PFN2/ITGAV/FGFR1/FGD3/ITGA11/ITGB1/ITGA9/ITGB2/PIP4K2A/ITGAM/VAV3/MSN/ITGA1/PDGFC/SSH1/PIK3CA/CFL2/GNA12/CD14/ITGAX/SSH2/ROCK1/MYL9/PIKFYVE/PIK3R3/ITGA7/APC/GNA13/PPP1R12A/ENAH/ARHGAP35/SOS2/FGD1/SOS1/PDGFD/IQGAP1/WASF2/ABI2/MAPK1/MYH9
PAAD	KEGG_FOCAL_ADHESION	KEGG_FOCAL_ADHESION	158	0.515482	2.05641	0.0126582	0.0829493	0.0562697	1739	tags=37%, list=13%, signal=32%	ITGA4/THBS1/THBS4/BCL2/LAMA2/PIK3R5/TNC/PDGFRA/COL11A1/FN1/COL6A3/COL3A1/PIK3CD/COL5A2/THBS2/TNXB/PARVG/MYLK/AKT3/COL1A2/PIK3R1/TLN1/FLNC/COL4A1/PDGFRB/KDR/FYN/ITGA5/LAMB1/ITGAV/ITGA11/COL6A1/COL5A1/VEGFC/ITGB1/LAMA4/ITGA9/COL1A1/VAV3/FLNA/ITGA1/PDGFC/COL4A2/VWF/LAMC3/CAV1/FLT4/PIK3CA/FLT1/COL6A2/ROCK1/MYL9/PIK3R3/LAMC1/ITGA7/PARVB/PTEN/RAPGEF1
PAAD	KEGG_CHEMOKINE_SIGNALING_PATHWAY	KEGG_CHEMOKINE_SIGNALING_PATHWAY	137	0.551701	2.18927	0.0128205	0.0829493	0.0562697	2401	tags=43%, list=18%, signal=36%	CXCL13/CXCL9/CCR7/RASGRP2/CCL21/DOCK2/CCR5/CCL19/CXCL12/CXCR4/PIK3R5/CCR1/GNG2/PREX1/WAS/CXCL10/CCL4/GNB4/CCL17/PIK3CD/CCL13/CCL22/CCL5/CCL18/ADCY7/GRK3/JAK3/AKT3/PIK3R1/FGR/CCL2/TIAM1/ADCY3/CXCL11/CCL3/VAV3/CCL11/ELMO1/GNG4/HCK/ADCY5/PIK3CA/ROCK1/GNG11/CXCR3/CXCL6/PIK3R3/STAT1/ARRB2/JAK2/GNG7/PTK2B/STAT5B/SOS2/FOXO3/GNAI1/SOS1/CCL4L2/CXCL14
PAAD	KEGG_CYTOKINE_CYTOKINE_RECEPTOR_INTERACTION	KEGG_CYTOKINE_CYTOKINE_RECEPTOR_INTERACTION	141	0.603718	2.36842	0.0131579	0.0829493	0.0562697	1692	tags=43%, list=13%, signal=38%	CXCL13/CXCL9/CCR7/IL7R/CCL21/CD27/CCR5/CCL19/CXCL12/CSF2RB/IL2RB/CXCR4/IL2RA/CCR1/LEPR/IL10RA/PDGFRA/TGFB3/CSF1R/CXCL10/CCL4/CCL17/IL1R1/CCL13/CCL22/LIFR/CCL5/KIT/INHBA/CCL18/LTB/CSF2RA/TNFSF4/TNFRSF19/IL6R/NGFR/IL6ST/CCL2/PDGFRB/KDR/TNFSF13B/VEGFC/TGFB2/CXCL11/CCL3/CCL11/IL12RB1/PDGFC/PLEKHO2/TGFBR2/TNFRSF1B/FLT4/BMPR2/CSF3R/FLT1/IL18R1/CXCR3/CXCL6/CSF1/ACVRL1
PAAD	KEGG_NATURAL_KILLER_CELL_MEDIATED_CYTOTOXICITY	KEGG_NATURAL_KILLER_CELL_MEDIATED_CYTOTOXICITY	81	0.510153	1.9024	0.0131579	0.0829493	0.0562697	3163	tags=47%, list=23%, signal=36%	CD48/ITGAL/CD247/PIK3R5/LCP2/NFATC2/FCGR3A/PIK3CD/GZMB/PRF1/PIK3R1/FCER1G/FYN/PLCG2/ITGB2/VAV3/NFATC3/ICAM1/PIK3CA/NFAT5/PIK3R3/LCK/TYROBP/PTK2B/PPP3CB/HCST/SOS2/PLCG1/SOS1/IFNGR1/PTPN11/PPP3CC/MAPK1/ICAM2/NFATC4/RAC2/BRAF/NRAS
PAAD	KEGG_T_CELL_RECEPTOR_SIGNALING_PATHWAY	KEGG_T_CELL_RECEPTOR_SIGNALING_PATHWAY	81	0.491492	1.83281	0.0131579	0.0829493	0.0562697	2627	tags=38%, list=19%, signal=31%	PTPRC/CD3E/CD8A/CD247/CD3D/PIK3R5/CD8B/LCP2/CD4/NFATC2/PIK3CD/AKT3/PIK3R1/FYN/VAV3/MALT1/NFATC3/PIK3CA/RASGRP1/NFAT5/PIK3R3/LCK/CBL/PPP3CB/SOS2/PLCG1/SOS1/MAP3K14/MAP3K8/PPP3CC/MAPK1
PAAD	KEGG_JAK_STAT_SIGNALING_PATHWAY	KEGG_JAK_STAT_SIGNALING_PATHWAY	89	0.55979	2.12276	0.0135135	0.0829493	0.0562697	2964	tags=51%, list=22%, signal=40%	IL7R/CSF2RB/IL2RB/IL2RA/PIK3R5/STAT4/LEPR/IL10RA/PIK3CD/LIFR/JAK3/CSF2RA/AKT3/PIK3R1/IL6R/IL6ST/IL12RB1/SPRY1/PIK3CA/CSF3R/SOCS5/SOCS2/SOCS3/PIK3R3/STAT1/CBL/JAK2/JAK1/EP300/SOCS1/STAT5B/SOS2/OSMR/SOS1/OSM/IFNGR1/PTPN11/IL11RA/STAT3/PIAS1/SOCS7/IL3RA/CREBBP/SPRED1/MYC
PAAD	KEGG_CELL_ADHESION_MOLECULES_CAMS	KEGG_CELL_ADHESION_MOLECULES_CAMS	93	0.667684	2.53605	0.0136986	0.0829493	0.0562697	1429	tags=52%, list=11%, signal=46%	SELL/PTPRC/ITGA4/ITGAL/CD8A/PDCD1LG2/HLA-DQA1/HLA-DOB/CD2/VCAN/HLA-DOA/CNTN1/CD8B/CD6/HLA-DPA1/SPN/CDH2/CD86/CD4/SELP/HLA-DRA/HLA-DMB/SIGLEC1/CLDN11/CADM1/HLA-DQA2/HLA-DPB1/JAM2/CD274/PECAM1/NRCAM/ITGAV/VCAM1/HLA-DQB1/CDH5/ITGB1/ITGA9/CD34/ITGB2/JAM3/ITGAM/NRXN2/HLA-DRB1/SDC2/NLGN2/L1CAM/ICAM1/CNTNAP1
PAAD	KEGG_LEUKOCYTE_TRANSENDOTHELIAL_MIGRATION	KEGG_LEUKOCYTE_TRANSENDOTHELIAL_MIGRATION	88	0.476472	1.80155	0.0136986	0.0829493	0.0562697	2217	tags=40%, list=16%, signal=33%	ITGA4/ITGAL/CXCL12/CYBB/CXCR4/PIK3R5/PIK3CD/CLDN11/MMP2/PIK3R1/JAM2/PECAM1/PLCG2/VCAM1/CDH5/ITGB1/ITGB2/JAM3/ITGAM/NCF2/VAV3/THY1/MSN/ICAM1/PIK3CA/NCF4/ROCK1/MYL9/PIK3R3/MMP9/PTK2B/ARHGAP35/RASSF5/PLCG1/GNAI1
PAAD	KEGG_VASCULAR_SMOOTH_MUSCLE_CONTRACTION	KEGG_VASCULAR_SMOOTH_MUSCLE_CONTRACTION	75	0.437763	1.59374	0.0136986	0.0829493	0.0562697	2092	tags=39%, list=15%, signal=33%	ITPR1/CALCRL/ACTG2/NPR1/ITPR2/CALD1/EDNRA/MYLK/ADCY7/GNAS/MYH11/GUCY1A1/PRKG1/PRKCH/ADCY3/ACTA2/GUCY1B1/ADCY5/GNA12/ROCK1/PRKCE/MYL9/GNA13/CACNA1D/RAMP2/PPP1R12A/NPR2/RAMP3/KCNMB4
PAAD	KEGG_SYSTEMIC_LUPUS_ERYTHEMATOSUS	KEGG_SYSTEMIC_LUPUS_ERYTHEMATOSUS	36	0.761304	2.41243	0.0140845	0.0829493	0.0562697	2211	tags=75%, list=16%, signal=63%	C7/HLA-DQA1/HLA-DOB/HLA-DOA/HLA-DPA1/FCGR2A/CD86/FCGR3A/HLA-DRA/HLA-DMB/C1QC/C1QB/FCGR2B/HLA-DQA2/C1S/HLA-DPB1/FCGR1A/C1QA/HLA-DQB1/C1R/HLA-DRB1/C4B/C3/HLA-DRB5/C2/C4A/HLA-DMA
PAAD	KEGG_FC_GAMMA_R_MEDIATED_PHAGOCYTOSIS	KEGG_FC_GAMMA_R_MEDIATED_PHAGOCYTOSIS	83	0.479993	1.76634	0.0142857	0.0829493	0.0562697	1556	tags=29%, list=12%, signal=26%	PTPRC/DOCK2/PIK3R5/FCGR2A/WAS/FCGR3A/PIK3CD/FCGR2B/AKT3/PIK3R1/WASF3/PLPP3/ASAP1/WASF1/FCGR1A/PLCG2/VAV3/HCK/INPP5D/PIK3CA/CFL2/PRKCE/PIKFYVE/PIK3R3
PAAD	KEGG_LEISHMANIA_INFECTION	KEGG_LEISHMANIA_INFECTION	56	0.63029	2.20053	0.0142857	0.0829493	0.0562697	2015	tags=52%, list=15%, signal=44%	ITGA4/HLA-DQA1/HLA-DOB/HLA-DOA/HLA-DPA1/TGFB3/FCGR2A/TLR4/FCGR3A/HLA-DRA/HLA-DMB/HLA-DQA2/HLA-DPB1/FCGR1A/HLA-DQB1/ITGB1/TGFB2/ITGB2/ITGAM/NCF2/HLA-DRB1/TLR2/NCF4/C3/STAT1/JAK2/HLA-DRB5/JAK1/TAB2
PAAD	KEGG_GAP_JUNCTION	KEGG_GAP_JUNCTION	62	0.46725	1.64064	0.0144928	0.0829493	0.0562697	3813	tags=50%, list=28%, signal=36%	PDGFRA/ITPR1/LPAR1/ITPR2/ADCY7/GNAS/GUCY1A1/PDGFRB/PRKG1/GJA1/ADCY3/TUBA1A/GUCY1B1/PDGFC/ADCY5/TUBB6/SOS2/GNAI1/SOS1/PDGFD/MAP3K2/TUBA1B/MAPK1/ADCY9/EGFR/NRAS/PRKX/GRB2/PRKACB/PLCB2/GNAI2
PAAD	KEGG_HYPERTROPHIC_CARDIOMYOPATHY_HCM	KEGG_HYPERTROPHIC_CARDIOMYOPATHY_HCM	46	0.569534	1.90356	0.0144928	0.0829493	0.0562697	1904	tags=37%, list=14%, signal=32%	ITGA4/LAMA2/DES/TGFB3/SGCD/CACNA2D1/ITGA5/ITGAV/ITGA11/CACNG4/ITGB1/TGFB2/ITGA9/ITGA1/ITGA7/CACNA2D2/CACNA1D
PAAD	KEGG_TGF_BETA_SIGNALING_PATHWAY	KEGG_TGF_BETA_SIGNALING_PATHWAY	67	0.504169	1.8156	0.0144928	0.0829493	0.0562697	4296	tags=66%, list=32%, signal=45%	THBS1/THBS4/TGFB3/DCN/THBS2/INHBA/BMP8A/ID4/LTBP1/TGFB2/TGFBR2/BMPR2/ROCK1/SMAD7/CDKN2B/ACVRL1/EP300/CHRD/SMAD1/SMAD4/RBL1/ZFYVE16/COMP/SMAD9/TGFBR1/MAPK1/RBL2/BMP8B/SMAD5/CREBBP/MYC/SMAD2/ACVR1/SMURF2/BMPR1A/ROCK2/ACVR2A/ZFYVE9/ID3/INHBB/PPP2CB/TGFB1/FST/RPS6KB1
PAAD	KEGG_B_CELL_RECEPTOR_SIGNALING_PATHWAY	KEGG_B_CELL_RECEPTOR_SIGNALING_PATHWAY	66	0.49191	1.75274	0.0147059	0.0829493	0.0562697	4376	tags=59%, list=32%, signal=40%	CD79A/CD79B/BTK/CD72/PIK3R5/NFATC2/PIK3CD/FCGR2B/AKT3/PIK3R1/PLCG2/VAV3/INPP5D/RASGRP3/MALT1/NFATC3/PIK3CA/NFAT5/PIK3R3/PPP3CB/SOS2/SOS1/PPP3CC/MAPK1/NFATC4/RAC2/NRAS/PIK3AP1/PPP3CA/GRB2/NFKB1/CHUK/CD81/NFKBIA/PTPN6/VAV1/LYN/MAP2K1/GSK3B
PAAD	KEGG_PRIMARY_IMMUNODEFICIENCY	KEGG_PRIMARY_IMMUNODEFICIENCY	24	0.755854	2.29956	0.0147059	0.0829493	0.0562697	752	tags=46%, list=6%, signal=43%	CD79A/PTPRC/IL7R/CD3E/CD8A/BTK/CD3D/CD8B/CD4/JAK3/CIITA
PAAD	KEGG_SMALL_CELL_LUNG_CANCER	KEGG_SMALL_CELL_LUNG_CANCER	72	0.461809	1.6509	0.0147059	0.0829493	0.0562697	1736	tags=28%, list=13%, signal=24%	BCL2/LAMA2/PIK3R5/FN1/PIK3CD/AKT3/PIK3R1/COL4A1/LAMB1/ITGAV/ITGB1/LAMA4/COL4A2/LAMC3/PIK3CA/TRAF1/PIK3R3/LAMC1/CDKN2B/PTEN
PAAD	KEGG_TOLL_LIKE_RECEPTOR_SIGNALING_PATHWAY	KEGG_TOLL_LIKE_RECEPTOR_SIGNALING_PATHWAY	72	0.493095	1.76274	0.0147059	0.0829493	0.0562697	1619	tags=28%, list=12%, signal=25%	CXCL9/PIK3R5/CD86/CXCL10/CCL4/TLR4/PIK3CD/CCL5/AKT3/PIK3R1/CTSK/LY96/TLR1/CXCL11/CCL3/TLR2/PIK3CA/CD14/PIK3R3/STAT1
PAAD	KEGG_TYPE_II_DIABETES_MELLITUS	KEGG_TYPE_II_DIABETES_MELLITUS	32	0.547734	1.73567	0.0147059	0.0829493	0.0562697	2065	tags=44%, list=15%, signal=37%	ABCC8/INS/PIK3R5/PIK3CD/PIK3R1/KCNJ11/PIK3CA/SOCS2/PRKCE/SOCS3/PIK3R3/CACNA1D/SOCS1/HK3
PAAD	KEGG_ABC_TRANSPORTERS	KEGG_ABC_TRANSPORTERS	23	0.555345	1.65198	0.0149254	0.0829493	0.0562697	795	tags=22%, list=6%, signal=20%	ABCC8/ABCC9/ABCB1/ABCA1/ABCC4
PAAD	KEGG_ALLOGRAFT_REJECTION	KEGG_ALLOGRAFT_REJECTION	23	0.761835	2.26623	0.0149254	0.0829493	0.0562697	1182	tags=57%, list=9%, signal=52%	HLA-DQA1/HLA-DOB/HLA-DOA/HLA-DPA1/CD86/HLA-DRA/GZMB/PRF1/HLA-DMB/HLA-DQA2/HLA-DPB1/HLA-DQB1/HLA-DRB1
PAAD	KEGG_ARRHYTHMOGENIC_RIGHT_VENTRICULAR_CARDIOMYOPATHY_ARVC	KEGG_ARRHYTHMOGENIC_RIGHT_VENTRICULAR_CARDIOMYOPATHY_ARVC	47	0.579252	1.92583	0.0149254	0.0829493	0.0562697	1904	tags=40%, list=14%, signal=35%	ITGA4/LAMA2/DES/CDH2/SGCD/CACNA2D1/ITGA5/LEF1/ITGAV/ITGA11/CACNG4/GJA1/ITGB1/ITGA9/ITGA1/TCF7/ITGA7/CACNA2D2/CACNA1D
PAAD	KEGG_AUTOIMMUNE_THYROID_DISEASE	KEGG_AUTOIMMUNE_THYROID_DISEASE	23	0.761835	2.26623	0.0149254	0.0829493	0.0562697	1182	tags=57%, list=9%, signal=52%	HLA-DQA1/HLA-DOB/HLA-DOA/HLA-DPA1/CD86/HLA-DRA/GZMB/PRF1/HLA-DMB/HLA-DQA2/HLA-DPB1/HLA-DQB1/HLA-DRB1
PAAD	KEGG_COMPLEMENT_AND_COAGULATION_CASCADES	KEGG_COMPLEMENT_AND_COAGULATION_CASCADES	47	0.56646	1.8833	0.0149254	0.0829493	0.0562697	2115	tags=53%, list=16%, signal=45%	C7/F13A1/FGB/SERPINE1/C3AR1/C5AR1/F10/C1QC/C1QB/FGA/F2R/C1S/A2M/C1QA/SERPINF2/C1R/CFH/VWF/C4B/C3/THBD/C2/C4A/PROS1/PLAT
PAAD	KEGG_GRAFT_VERSUS_HOST_DISEASE	KEGG_GRAFT_VERSUS_HOST_DISEASE	23	0.772742	2.29868	0.0149254	0.0829493	0.0562697	1182	tags=57%, list=9%, signal=52%	HLA-DQA1/HLA-DOB/HLA-DOA/HLA-DPA1/CD86/HLA-DRA/GZMB/PRF1/HLA-DMB/HLA-DQA2/HLA-DPB1/HLA-DQB1/HLA-DRB1
PAAD	KEGG_DILATED_CARDIOMYOPATHY	KEGG_DILATED_CARDIOMYOPATHY	51	0.594761	2.0031	0.0153846	0.0829493	0.0562697	1904	tags=43%, list=14%, signal=37%	ITGA4/LAMA2/DES/TGFB3/SGCD/ADCY7/GNAS/CACNA2D1/ITGA5/ITGAV/ITGA11/CACNG4/ITGB1/TGFB2/ITGA9/ADCY3/ITGA1/ADCY5/PLN/ITGA7/CACNA2D2/CACNA1D
PAAD	KEGG_ECM_RECEPTOR_INTERACTION	KEGG_ECM_RECEPTOR_INTERACTION	60	0.674372	2.31786	0.0153846	0.0829493	0.0562697	1608	tags=58%, list=12%, signal=52%	ITGA4/THBS1/THBS4/CD36/LAMA2/TNC/COL11A1/FN1/COL6A3/COL3A1/SV2A/COL5A2/THBS2/TNXB/COL1A2/COL4A1/ITGA5/LAMB1/ITGAV/ITGA11/COL6A1/COL5A1/ITGB1/LAMA4/ITGA9/COL1A1/ITGA1/SDC2/COL4A2/HSPG2/VWF/LAMC3/COL6A2/LAMC1/ITGA7
PAAD	KEGG_VIRAL_MYOCARDITIS	KEGG_VIRAL_MYOCARDITIS	52	0.648877	2.1982	0.0153846	0.0829493	0.0562697	1793	tags=46%, list=13%, signal=40%	ITGAL/HLA-DQA1/HLA-DOB/LAMA2/HLA-DOA/HLA-DPA1/CD86/MYH10/HLA-DRA/PRF1/SGCD/HLA-DMB/HLA-DQA2/MYH11/HLA-DPB1/FYN/HLA-DQB1/ITGB2/HLA-DRB1/ABL2/CAV1/ICAM1/ABL1/HLA-DRB5
PAAD	KEGG_INTESTINAL_IMMUNE_NETWORK_FOR_IGA_PRODUCTION	KEGG_INTESTINAL_IMMUNE_NETWORK_FOR_IGA_PRODUCTION	25	0.763021	2.27285	0.015873	0.0829493	0.0562697	1182	tags=60%, list=9%, signal=55%	ITGA4/CXCL12/HLA-DQA1/HLA-DOB/CXCR4/HLA-DOA/HLA-DPA1/CD86/HLA-DRA/HLA-DMB/HLA-DQA2/HLA-DPB1/TNFSF13B/HLA-DQB1/HLA-DRB1
PAAD	KEGG_TYPE_I_DIABETES_MELLITUS	KEGG_TYPE_I_DIABETES_MELLITUS	29	0.754131	2.31242	0.015873	0.0829493	0.0562697	1182	tags=55%, list=9%, signal=50%	INS/HLA-DQA1/HLA-DOB/PTPRN/HLA-DOA/HLA-DPA1/CD86/CPE/HLA-DRA/GZMB/PRF1/HLA-DMB/HLA-DQA2/HLA-DPB1/HLA-DQB1/HLA-DRB1
PAAD	KEGG_GLYCOSAMINOGLYCAN_BIOSYNTHESIS_CHONDROITIN_SULFATE	KEGG_GLYCOSAMINOGLYCAN_BIOSYNTHESIS_CHONDROITIN_SULFATE	19	0.71794	2.01247	0.016129	0.0829493	0.0562697	1125	tags=42%, list=8%, signal=39%	DSE/CHSY3/CHST11/CHSY1/CHST3/CSGALNACT1/CSGALNACT2/XYLT1
PAAD	KEGG_HEMATOPOIETIC_CELL_LINEAGE	KEGG_HEMATOPOIETIC_CELL_LINEAGE	48	0.793917	2.59554	0.016129	0.0829493	0.0562697	1793	tags=65%, list=13%, signal=56%	IL7R/ITGA4/CD37/CD3E/CD5/CD8A/CD36/CD2/CD3D/IL2RA/CD8B/CSF1R/CD1C/CD4/CD1D/IL1R1/HLA-DRA/KIT/CD7/CSF2RA/IL6R/FCGR1A/ITGA5/CD34/ITGAM/HLA-DRB1/ITGA1/CSF3R/CD14/CSF1/HLA-DRB5
PAAD	KEGG_ASTHMA	KEGG_ASTHMA	16	0.8283	2.24191	0.0169492	0.0847458	0.0574884	1182	tags=81%, list=9%, signal=74%	HLA-DQA1/HLA-DOB/HLA-DOA/HLA-DPA1/HLA-DRA/HLA-DMB/HLA-DQA2/HLA-DPB1/FCER1G/FCER1A/HLA-DQB1/CCL11/HLA-DRB1
PAAD	KEGG_GLYCOSPHINGOLIPID_BIOSYNTHESIS_LACTO_AND_NEOLACTO_SERIES	KEGG_GLYCOSPHINGOLIPID_BIOSYNTHESIS_LACTO_AND_NEOLACTO_SERIES	18	-0.613726	-1.83993	0.0232558	0.109556	0.0743185	1497	tags=44%, list=11%, signal=40%	FUT1/B4GALT4/B3GALT5/ABO/B3GNT3/FUT6/FUT2/FUT3
PAAD	KEGG_LINOLEIC_ACID_METABOLISM	KEGG_LINOLEIC_ACID_METABOLISM	11	-0.880894	-2.22136	0.0243902	0.109556	0.0743185	951	tags=82%, list=7%, signal=76%	PLA2G6/CYP2C18/CYP2J2/CYP3A5/AKR1B10/PLA2G10/PLA2G1B/CYP2C9/PLA2G2A
PAAD	KEGG_BASE_EXCISION_REPAIR	KEGG_BASE_EXCISION_REPAIR	31	-0.476444	-1.74224	0.027027	0.109556	0.0743185	2979	tags=48%, list=22%, signal=38%	FEN1/POLD3/POLE/POLD1/POLE4/POLL/PARP3/POLB/MPG/POLD2/MUTYH/SMUG1/NEIL1/POLD4/NTHL1
PAAD	KEGG_GLYCEROPHOSPHOLIPID_METABOLISM	KEGG_GLYCEROPHOSPHOLIPID_METABOLISM	60	-0.420064	-1.80385	0.027027	0.109556	0.0743185	2197	tags=35%, list=16%, signal=29%	MBOAT7/GNPAT/LYPLA2/TAZ/LCAT/CRLS1/CHKA/CHPT1/CDS1/PLA2G4A/CHKB/ACHE/PLA2G6/DGKQ/PCYT2/PLPP2/AGPAT2/LPCAT4/PLA2G10/PLA2G1B/PLA2G2A
PAAD	KEGG_RENAL_CELL_CARCINOMA	KEGG_RENAL_CELL_CARCINOMA	63	0.457884	1.645	0.0273973	0.109556	0.0743185	3630	tags=48%, list=27%, signal=35%	PIK3R5/TGFB3/PIK3CD/ETS1/AKT3/PIK3R1/VEGFC/TGFB2/ARNT2/PIK3CA/PIK3R3/EPAS1/RAPGEF1/GAB1/HIF1A/EP300/SOS2/SOS1/PTPN11/MAPK1/PGF/RAP1A/CREBBP/BRAF/PAK2/NRAS/FLCN/GRB2/CRKL/ARNT
PAAD	KEGG_COLORECTAL_CANCER	KEGG_COLORECTAL_CANCER	57	0.450676	1.58366	0.028169	0.109556	0.0743185	3090	tags=39%, list=23%, signal=30%	BCL2/PIK3R5/TGFB3/PIK3CD/AKT3/PIK3R1/LEF1/TGFB2/TGFBR2/PIK3CA/PIK3R3/TCF7/APC/SMAD4/APPL1/TGFBR1/MAPK1/MSH6/MYC/SMAD2/RAC2/BRAF
PAAD	KEGG_NEUROACTIVE_LIGAND_RECEPTOR_INTERACTION	KEGG_NEUROACTIVE_LIGAND_RECEPTOR_INTERACTION	65	0.446431	1.58669	0.0289855	0.109556	0.0743185	1379	tags=31%, list=10%, signal=28%	P2RY8/FPR3/C3AR1/LEPR/P2RY1/P2RY13/FPR1/EDNRB/C5AR1/CALCRL/S1PR1/LPAR1/F2R/EDNRA/S1PR3/APLNR/NR3C1/GZMA/F2RL2/GLRB
PAAD	KEGG_MELANOGENESIS	KEGG_MELANOGENESIS	70	0.417168	1.48215	0.0294118	0.109556	0.0743185	3991	tags=51%, list=30%, signal=36%	GNAO1/EDNRB/WNT4/KIT/ADCY7/GNAS/LEF1/FZD4/ADCY3/CREB3L2/FZD7/FZD1/ADCY5/TCF7/CREB3/WNT2/WNT5A/EP300/MITF/GNAI1/MAPK1/CREB1/CALM1/ADCY9/CREBBP/NRAS/PRKX/DVL2/FZD6/PRKACB/PLCB2/WNT9A/GNAI2/CTNNB1/WNT11/PRKACA
PAAD	KEGG_PEROXISOME	KEGG_PEROXISOME	68	-0.351329	-1.52858	0.0294118	0.109556	0.0743185	4346	tags=50%, list=32%, signal=34%	PEX13/PEX14/IDH1/PECR/PRDX1/PEX11A/PAOX/ACOX1/ABCD1/CRAT/NUDT12/HMGCL/FAR1/MPV17L/PEX7/ABCD4/PEX11B/ACAA1/ECI2/GNPAT/SOD1/ACOT8/GSTK1/PXMP2/MVK/PEX16/ECH1/PRDX5/PMVK/PEX11G/XDH/ACSL5/SLC27A2/DECR2
PAAD	KEGG_ANTIGEN_PROCESSING_AND_PRESENTATION	KEGG_ANTIGEN_PROCESSING_AND_PRESENTATION	53	0.47072	1.60241	0.0298507	0.109556	0.0743185	1821	tags=32%, list=13%, signal=28%	CD8A/HLA-DQA1/HLA-DOB/HLA-DOA/CD8B/HLA-DPA1/CD4/HLA-DRA/HLA-DMB/HLA-DQA2/CIITA/HLA-DPB1/HLA-DQB1/HLA-DRB1/CTSL/HLA-DRB5/CD74
PAAD	KEGG_MELANOMA	KEGG_MELANOMA	47	0.528892	1.7584	0.0298507	0.109556	0.0743185	3163	tags=45%, list=23%, signal=34%	FGF7/PIK3R5/PDGFRA/FGF19/PIK3CD/AKT3/PIK3R1/PDGFRB/FGF2/FGFR1/PDGFC/PIK3CA/PIK3R3/PTEN/MITF/PDGFD/MAPK1/EGFR/BRAF/RB1/NRAS
PAAD	KEGG_CARDIAC_MUSCLE_CONTRACTION	KEGG_CARDIAC_MUSCLE_CONTRACTION	46	-0.439581	-1.70897	0.030303	0.109556	0.0743185	2936	tags=54%, list=22%, signal=43%	COX7A2/COX7C/TNNC1/UQCR10/UQCR11/UQCRC1/UQCRH/COX6C/COX8A/CACNB1/COX4I1/COX7B/COX6A1/SLC9A1/UQCRQ/CACNB3/MT-CO1/COX5A/COX6B1/MT-CYB/COX5B/COX6B2/MT-CO3/ATP1B1/MT-CO2
PAAD	KEGG_METABOLISM_OF_XENOBIOTICS_BY_CYTOCHROME_P450	KEGG_METABOLISM_OF_XENOBIOTICS_BY_CYTOCHROME_P450	35	-0.447725	-1.66963	0.03125	0.109556	0.0743185	1565	tags=40%, list=12%, signal=35%	UGT2B7/MGST3/AKR1C3/GSTO2/DHDH/ALDH3B1/ADH1C/MGST2/GSTP1/CYP2C18/CYP3A5/CYP2S1/ALDH3A1/CYP2C9
PAAD	KEGG_PYRIMIDINE_METABOLISM	KEGG_PYRIMIDINE_METABOLISM	85	-0.28606	-1.22838	0.03125	0.109556	0.0743185	2979	tags=29%, list=22%, signal=23%	POLE4/TXNRD2/NT5C3A/CMPK1/PNP/POLR1D/UPP1/POLD2/UCKL1/NME1/ITPA/POLR2I/DTYMK/POLR2L/CANT1/ENTPD5/ENTPD6/POLR2J/POLR2H/NME2/POLD4/NME3/TK1/NT5C/ENTPD8
PAAD	KEGG_RIBOSOME	KEGG_RIBOSOME	85	-0.641296	-2.75382	0.03125	0.109556	0.0743185	3851	tags=73%, list=29%, signal=52%	RPS29/RPS27A/RPS8/RPS15A/UBA52/RPL7A/RPS7/RPS20/RPL35A/RPL9/RPS12/RPL23/RPS13/RPS17/RPS11/RPL26/RPS27/RPS6/RPL31/RPS26/RPS9/RPL13A/RPL27/RPL23A/RPS16/RPS3/RPL34/RPL19/FAU/RPS18/RPL37A/RPS10/RPS5/RPLP0/RPL12/RPL32/RPL14/RPSA/RPL24/RPL8/RPL39/RPS27L/RPS2/RPL29/RPL37/RPL35/RPL38/RPS24/RPL18A/RPS28/RPLP1/RPL27A/RPS21/RPS15/RPL28/RPL18/RPL13/RPL22L1/RPS19/RPLP2/RPL36A/RPL36
PAAD	KEGG_DRUG_METABOLISM_CYTOCHROME_P450	KEGG_DRUG_METABOLISM_CYTOCHROME_P450	36	-0.368733	-1.42092	0.0322581	0.109556	0.0743185	1565	tags=33%, list=12%, signal=30%	UGT2B7/MGST3/GSTO2/ALDH3B1/ADH1C/MGST2/GSTP1/CYP2C18/FMO5/CYP3A5/ALDH3A1/CYP2C9
PAAD	KEGG_PARKINSONS_DISEASE	KEGG_PARKINSONS_DISEASE	112	-0.488038	-2.23045	0.0322581	0.109556	0.0743185	3405	tags=55%, list=25%, signal=42%	NDUFA6/CYC1/NDUFAB1/UBE2J2/ATP5F1E/MT-ND5/NDUFB3/COX7A2/NDUFS5/COX7C/NDUFS2/NDUFB1/NDUFB4/NDUFA4/ATP5PD/SDHA/NDUFC1/ATP5F1C/UQCR10/UQCR11/NDUFA1/NDUFV1/NDUFA2/UQCRC1/VDAC1/UQCRH/NDUFB8/NDUFS7/NDUFB10/COX6C/NDUFS3/ATP5PO/ATP5MC2/ATP5MC1/COX8A/NDUFB9/COX4I1/NDUFB7/COX7B/COX6A1/MT-ATP8/NDUFV2/NDUFA3/NDUFS8/UQCRQ/MT-CO1/NDUFA7/COX5A/MT-ND1/MT-ND3/MT-ND2/NDUFS6/COX6B1/MT-CYB/MT-ND4L/COX5B/MT-ATP6/COX6…
PAAD	KEGG_OXIDATIVE_PHOSPHORYLATION	KEGG_OXIDATIVE_PHOSPHORYLATION	115	-0.538329	-2.42179	0.0344828	0.114943	0.0779727	3968	tags=68%, list=29%, signal=48%	LHPP/ATP5PF/ATP5MG/ATP5MC3/NDUFA8/MT-ND6/ATP6V0B/COX15/NDUFC2/NDUFA10/NDUFA6/CYC1/NDUFAB1/ATP5F1E/ATP6V0C/MT-ND5/NDUFB3/PPA2/COX7A2/NDUFS5/COX7C/NDUFS2/NDUFB1/NDUFB4/NDUFA4/ATP5PD/SDHA/NDUFC1/ATP5F1C/UQCR10/UQCR11/NDUFA1/NDUFV1/NDUFA2/UQCRC1/UQCRH/NDUFB8/NDUFS7/NDUFB10/COX6C/NDUFS3/ATP5PO/PPA1/ATP5MF/ATP5MC2/ATP5MC1/COX17/COX8A/NDUFB9/COX4I1/NDUFB7/COX7B/COX6A1/MT-ATP8/NDUFV2/NDUFA3/NDUFS8/UQCRQ/…
PAAD	KEGG_MAPK_SIGNALING_PATHWAY	KEGG_MAPK_SIGNALING_PATHWAY	194	0.321755	1.32297	0.0361446	0.118291	0.0802444	3704	tags=41%, list=27%, signal=30%	RASGRP2/MAP4K1/FGF7/PDGFRA/TGFB3/MEF2C/FGF19/NFATC2/IL1R1/RASGRF2/AKT3/CACNA2D1/MRAS/FLNC/PTPN7/PDGFRB/FGF2/FGFR1/CACNG4/MAP3K3/DUSP1/TGFB2/FLNA/TGFBR2/RASGRP3/CACNA1H/RASGRP1/GNA12/CD14/MAPK8IP1/MAP3K20/ARRB2/MAP3K12/TAOK1/CACNA2D2/STK4/CACNA1D/TAB2/PPP3CB/MAP2K4/MAP3K4/SOS2/MAP3K1/SOS1/MAP3K14/MAP3K2/RAPGEF2/MAP3K8/GADD45B/RPS6KA2/MAPK8IP2/PPP3CC/RASA1/NF1/TGFBR1/MAPK1/RPS6KA3/NR4A1/NFATC4/RAP1…
PAAD	KEGG_ALZHEIMERS_DISEASE	KEGG_ALZHEIMERS_DISEASE	141	-0.321106	-1.4821	0.0384615	0.123626	0.0838635	2936	tags=42%, list=22%, signal=33%	COX7A2/NDUFS5/APH1A/COX7C/NDUFS2/NDUFB1/BID/NDUFB4/NDUFA4/ATP5PD/SDHA/NDUFC1/ATP5F1C/UQCR10/UQCR11/NDUFA1/NDUFV1/CAPN1/NDUFA2/UQCRC1/UQCRH/NDUFB8/NDUFS7/NDUFB10/COX6C/NDUFS3/ATP5PO/CHP1/ATP5MC2/ATP5MC1/PSENEN/COX8A/MAPK3/NDUFB9/COX4I1/NDUFB7/COX7B/COX6A1/MT-ATP8/NDUFV2/NDUFA3/NDUFS8/UQCRQ/MT-CO1/GRIN2D/NDUFA7/COX5A/NDUFS6/BACE2/COX6B1/MT-CYB/BAD/COX5B/MT-ATP6/COX6B2/MT-CO3/ATP5F1D/PLCB3/MT-CO2
PAAD	KEGG_WNT_SIGNALING_PATHWAY	KEGG_WNT_SIGNALING_PATHWAY	120	0.377694	1.47004	0.0394737	0.124654	0.0845604	4045	tags=42%, list=30%, signal=29%	SFRP1/SFRP4/PRICKLE1/WNT4/NFATC2/SFRP2/PRICKLE2/LEF1/DAAM2/FZD4/FZD7/FZD1/SOX17/NFATC3/ROCK1/NFAT5/TCF7/APC/WNT2/DAAM1/WNT5A/EP300/TBL1X/PPP3CB/SMAD4/FBXW11/PPP3CC/CHD8/NKD1/CSNK1A1/NFATC4/CREBBP/MYC/SMAD2/RAC2/LRP6/MAP3K7/PRKX/PPP3CA/DVL2/FZD6/BTRC/PRKACB/ROCK2/PLCB2/WNT9A/CTNNB1/WNT11/PRKACA/PPP2CB
PAAD	KEGG_PROSTATE_CANCER	KEGG_PROSTATE_CANCER	76	0.39588	1.44589	0.0405405	0.125377	0.0850513	4376	tags=54%, list=32%, signal=37%	BCL2/INS/PIK3R5/PDGFRA/PIK3CD/AKT3/PIK3R1/FOXO1/PDGFRB/LEF1/FGFR1/CREB3L2/PDGFC/PIK3CA/PIK3R3/TCF7/CREB3/PTEN/EP300/SOS2/SOS1/PDGFD/MAPK1/CREB1/MTOR/CREBBP/EGFR/BRAF/RB1/NRAS/GRB2/NFKB1/E2F3/CTNNB1/CHUK/CDKN1B/NFKBIA/IGF1R/PDPK1/MAP2K1/GSK3B
PAAD	KEGG_PANCREATIC_CANCER	KEGG_PANCREATIC_CANCER	63	0.413798	1.48662	0.0410959	0.125377	0.0850513	3158	tags=37%, list=23%, signal=28%	PIK3R5/ARHGEF6/TGFB3/PIK3CD/AKT3/PIK3R1/VEGFC/TGFB2/TGFBR2/PIK3CA/PIK3R3/STAT1/JAK1/SMAD4/STAT3/TGFBR1/MAPK1/PGF/SMAD2/EGFR/RAC2/BRAF/RB1
PAAD	KEGG_HUNTINGTONS_DISEASE	KEGG_HUNTINGTONS_DISEASE	154	-0.392638	-1.83537	0.0434783	0.129808	0.0880567	2936	tags=42%, list=22%, signal=33%	COX7A2/NDUFS5/COX7C/NDUFS2/NDUFB1/NDUFB4/NDUFA4/ATP5PD/SDHA/NDUFC1/ATP5F1C/GPX1/SOD1/UQCR10/UQCR11/NDUFA1/NDUFV1/NDUFA2/UQCRC1/CLTA/VDAC1/UQCRH/NDUFB8/NDUFS7/NDUFB10/COX6C/NDUFS3/HDAC1/ATP5PO/BAX/ATP5MC2/ATP5MC1/COX8A/POLR2I/NDUFB9/COX4I1/NDUFB7/POLR2L/COX7B/COX6A1/MT-ATP8/NDUFV2/NDUFA3/NDUFS8/UQCRQ/MT-CO1/NDUFA7/COX5A/NDUFS6/COX6B1/POLR2J/CLTB/MT-CYB/POLR2H/COX5B/MT-ATP6/CREB3L4/COX6B2/PPARG/MT-…
PAAD	KEGG_PROXIMAL_TUBULE_BICARBONATE_RECLAMATION	KEGG_PROXIMAL_TUBULE_BICARBONATE_RECLAMATION	13	-0.666318	-1.79874	0.0454545	0.129808	0.0880567	637	tags=31%, list=5%, signal=29%	ATP1B1/CA2/SLC25A10/SLC9A3
PAAD	KEGG_STEROID_BIOSYNTHESIS	KEGG_STEROID_BIOSYNTHESIS	15	-0.605746	-1.68626	0.0454545	0.129808	0.0880567	2312	tags=80%, list=17%, signal=66%	CYP51A1/NSDHL/SQLE/LSS/HSD17B7/DHCR24/DHCR7/FDFT1/MSMO1/TM7SF2/EBP/CEL
PAAD	KEGG_TERPENOID_BACKBONE_BIOSYNTHESIS	KEGG_TERPENOID_BACKBONE_BIOSYNTHESIS	14	-0.655578	-1.79369	0.0454545	0.129808	0.0880567	2344	tags=57%, list=17%, signal=47%	IDI1/ACAT2/HMGCS1/MVK/FDPS/PMVK/MVD/HMGCS2
PAAD	KEGG_GLIOMA	KEGG_GLIOMA	51	0.460931	1.55237	0.0461538	0.129808	0.0880567	3163	tags=39%, list=23%, signal=30%	PIK3R5/PDGFRA/PIK3CD/AKT3/PIK3R1/PDGFRB/PLCG2/PIK3CA/PIK3R3/PTEN/SOS2/PLCG1/SOS1/MAPK1/CALM1/MTOR/EGFR/BRAF/RB1/NRAS
PCPG	KEGG_PATHWAYS_IN_CANCER	KEGG_PATHWAYS_IN_CANCER	212	0.398368	1.78189	0.0106383	0.166667	0.1344	4356	tags=50%, list=35%, signal=34%	FN1/NOS2/RET/COL4A1/ITGB1/COL4A2/FGF1/IGF1R/STAT1/TGFBR2/ETS1/CREBBP/MMP2/EP300/PDGFRB/LAMC1/PIAS1/RAC2/TGFB3/ITGA6/IKBKG/PIK3CA/LAMA4/CSF1R/APC/PIK3R1/TRAF6/RALBP1/MTOR/PDGFB/FZD1/CDKN2B/SOS2/CDK4/VHL/FAS/TPR/JAK1/CBL/NFKB1/FZD6/MSH2/BIRC3/KITLG/KIT/MSH3/NTRK1/SOS1/FGFR1/SUFU/RUNX1T1/TRAF3/FZD5/FZD4/SLC2A1/LAMB1/RALB/CTNNB1/APPL1/EPAS1/LAMA5/MAPK1/STAT5A/ARNT2/PIAS3/CCND1/DAPK1/CUL2/TGFBR1/BCR/R…
PCPG	KEGG_FOCAL_ADHESION	KEGG_FOCAL_ADHESION	141	0.489897	2.11451	0.0113636	0.166667	0.1344	3324	tags=48%, list=26%, signal=36%	SPP1/COL3A1/FN1/COL1A1/TNC/COL1A2/COL5A2/COL5A1/ILK/DOCK1/SHC3/COL6A3/COL4A1/ITGB1/COL4A2/IGF1R/THBS2/ROCK1/KDR/THBS1/PDGFRB/LAMC1/TNR/MYLK/RAC2/ITGA6/PIK3CA/LAMA4/PIK3R1/ACTN1/TLN2/FLNA/PDGFB/CAV1/PDPK1/SOS2/ROCK2/VCL/COL6A2/TLN1/ITGA5/BIRC3/PPP1R12A/SOS1/COL5A3/PAK3/RAPGEF1/ARHGAP35/FLT4/LAMB1/CTNNB1/LAMA5/MAPK1/PARVA/CCND1/ITGB8/COL6A1/VWF/ITGAV/ITGA1/PTEN/RAP1B/ITGB4/SHC1/XIAP/BIRC2/PTK2/ITGA7
PCPG	KEGG_REGULATION_OF_ACTIN_CYTOSKELETON	KEGG_REGULATION_OF_ACTIN_CYTOSKELETON	141	0.390106	1.68379	0.0113636	0.166667	0.1344	4023	tags=45%, list=32%, signal=31%	FN1/DOCK1/F2R/ITGB1/FGF1/ITGB2/ROCK1/MYH10/PDGFRB/MYLK/RAC2/ITGA6/PIK3CA/PIKFYVE/APC/PIK3R1/ACTN1/MYH9/PDGFB/SOS2/ROCK2/IQGAP1/VCL/ITGA5/TIAM1/PPP1R12A/GNA12/SLC9A1/BDKRB2/WASF2/SOS1/CYFIP2/LIMK2/FGFR1/ARHGEF6/PAK3/ARHGEF12/PIP4K2C/GNG12/ARHGAP35/ABI2/MSN/CYFIP1/MAPK1/ITGB8/SSH2/ITGAV/NCKAP1/ITGA1/ITGB4/PTK2/ITGA7/NRAS/PIP4K2A/PAK1/INSRR/FGF14/APC2/WASF1/FGF2/KRAS/SSH1/ARPC2/CRKL
PCPG	KEGG_JAK_STAT_SIGNALING_PATHWAY	KEGG_JAK_STAT_SIGNALING_PATHWAY	67	0.492719	1.88679	0.0120482	0.166667	0.1344	3952	tags=57%, list=31%, signal=39%	STAT1/SPRY1/CREBBP/EP300/PIAS1/PIK3CA/IL10RA/PIK3R1/SPRED1/SOS2/JAK1/PTPN11/CBL/SOS1/SPRED2/IFNLR1/STAT2/STAM2/STAT4/IFNAR2/SPRY4/JAK2/STAT5A/PIAS3/CCND1/LIFR/OSMR/STAM/IL6ST/IFNAR1/SOCS5/CBLB/AKT3/SOCS4/STAT6/IL20RA/STAT5B/SOCS7
PCPG	KEGG_LEISHMANIA_INFECTION	KEGG_LEISHMANIA_INFECTION	49	0.509525	1.89195	0.0120482	0.166667	0.1344	2542	tags=39%, list=20%, signal=31%	NOS2/TLR4/ITGB1/ITGB2/STAT1/MAPK13/TGFB3/TRAF6/HLA-DOA/JAK1/NFKB1/MYD88/MAPK14/FCGR3A/FCGR2A/IRAK1/MAPK1/JAK2/HLA-DMB
PCPG	KEGG_LEUKOCYTE_TRANSENDOTHELIAL_MIGRATION	KEGG_LEUKOCYTE_TRANSENDOTHELIAL_MIGRATION	70	0.454776	1.76137	0.0120482	0.166667	0.1344	3281	tags=40%, list=26%, signal=30%	ITGB1/ITGB2/MAPK13/ROCK1/CYBB/MMP2/RAC2/CDH5/PIK3CA/PIK3R1/ACTN1/ICAM1/CTNND1/AFDN/RAPGEF4/PTK2B/ROCK2/VCL/PTPN11/MAPK14/ARHGAP35/MSN/CTNNB1/PECAM1/PLCG1/RAP1B/GNAI1/PTK2
PCPG	KEGG_NEUROACTIVE_LIGAND_RECEPTOR_INTERACTION	KEGG_NEUROACTIVE_LIGAND_RECEPTOR_INTERACTION	66	0.48281	1.83962	0.0120482	0.166667	0.1344	1551	tags=35%, list=12%, signal=31%	SSTR1/ADRA2A/CALCRL/GABRD/GABRG2/C5AR1/F2R/CHRNB4/PTGER3/PTGFR/ADCYAP1R1/GALR1/HRH1/GRIA2/CHRNA7/GLRB/MCHR1/EDNRB/FPR3/EDNRA/OPRL1/APLNR/BDKRB2
PCPG	KEGG_SMALL_CELL_LUNG_CANCER	KEGG_SMALL_CELL_LUNG_CANCER	65	0.479587	1.82042	0.0120482	0.166667	0.1344	3430	tags=48%, list=27%, signal=35%	FN1/NOS2/APAF1/COL4A1/ITGB1/COL4A2/LAMC1/PIAS1/ITGA6/IKBKG/PIK3CA/LAMA4/PIK3R1/TRAF6/CDKN2B/CDK4/NFKB1/BIRC3/TRAF3/LAMB1/LAMA5/PIAS3/CCND1/RXRA/ITGAV/RARB/PTEN/XIAP/BIRC2/PTK2/AKT3
PCPG	KEGG_VASCULAR_SMOOTH_MUSCLE_CONTRACTION	KEGG_VASCULAR_SMOOTH_MUSCLE_CONTRACTION	68	0.45848	1.76091	0.0120482	0.166667	0.1344	3086	tags=49%, list=25%, signal=37%	MYH11/CALCRL/GUCY1A1/PLCB4/ITPR2/ROCK1/MYLK/ADCY2/ARHGEF11/PPP1R12B/PRKCE/ADCY3/ADCY9/KCNMB2/ROCK2/ITPR1/CACNA1D/EDNRA/PPP1R12A/GNA12/PRKCH/ARHGEF12/PRKACB/CALD1/MAPK1/NPR2/ACTA2/GUCY1B1/ADCY6/GNA11/KCNMA1/PTGIR/CACNA1C
PCPG	KEGG_CALCIUM_SIGNALING_PATHWAY	KEGG_CALCIUM_SIGNALING_PATHWAY	80	0.504954	1.99235	0.0123457	0.166667	0.1344	1693	tags=34%, list=13%, signal=29%	PLN/NOS2/ATP2B3/F2R/PLCB4/PDE1C/PTGER3/ITPR2/PTGFR/SLC8A1/PDGFRB/CACNA1B/HRH1/MYLK/ADCY2/ADCY3/ADCY9/CHRNA7/PTK2B/CACNA1H/ITPR1/CAMK2G/EDNRB/CACNA1D/EDNRA/BDKRB2/PHKB
PCPG	KEGG_ECM_RECEPTOR_INTERACTION	KEGG_ECM_RECEPTOR_INTERACTION	51	0.632528	2.33545	0.0126582	0.166667	0.1344	1659	tags=51%, list=13%, signal=44%	SPP1/COL3A1/HSPG2/FN1/COL1A1/TNC/COL1A2/COL5A2/COL5A1/COL6A3/COL4A1/ITGB1/COL4A2/THBS2/THBS1/LAMC1/TNR/ITGA6/LAMA4/AGRN/CD44/COL6A2/ITGA5/DAG1/SV2B/COL5A3
PCPG	KEGG_CHEMOKINE_SIGNALING_PATHWAY	KEGG_CHEMOKINE_SIGNALING_PATHWAY	111	0.368805	1.55696	0.0227273	0.166667	0.1344	4235	tags=44%, list=34%, signal=30%	SHC3/PLCB4/STAT1/ROCK1/ADCY2/RAC2/ARRB1/IKBKG/PIK3CA/PIK3R1/ADCY3/ADCY9/PTK2B/SOS2/GRK3/ROCK2/TIAM1/NFKB1/SOS1/PRKCZ/CXCL2/PREX1/GNG12/STAT2/PRKACB/HCK/GNB1/MAPK1/JAK2/PARD3/GNG10/ADCY6/RAP1B/SHC1/FGR/GNAI1/ELMO1/PTK2/AKT3/GRK5/NRAS/PAK1/KRAS/STAT5B/CRKL/FOXO3/BRAF/STAT3/GNG2
PCPG	KEGG_COMPLEMENT_AND_COAGULATION_CASCADES	KEGG_COMPLEMENT_AND_COAGULATION_CASCADES	32	0.486787	1.66362	0.0235294	0.166667	0.1344	2937	tags=47%, list=23%, signal=36%	F13A1/F8/C5AR1/F2R/PLAUR/C7/THBD/BDKRB2/CFH/SERPINE1/C3AR1/A2M/C1QC/VWF/PLAU
PCPG	KEGG_GNRH_SIGNALING_PATHWAY	KEGG_GNRH_SIGNALING_PATHWAY	64	0.389082	1.4731	0.0240964	0.166667	0.1344	2721	tags=34%, list=22%, signal=27%	MMP14/PLCB4/ITPR2/MAPK13/MMP2/ADCY2/ADCY3/ADCY9/PTK2B/SOS2/ITPR1/CAMK2G/CACNA1D/MAP3K3/SOS1/MAPK14/PRKACB/MAP3K4/MAP3K1/MAPK1/ADCY6/GNA11
PCPG	KEGG_SPHINGOLIPID_METABOLISM	KEGG_SPHINGOLIPID_METABOLISM	27	0.50076	1.6487	0.0240964	0.166667	0.1344	5028	tags=67%, list=40%, signal=40%	SMPD3/GBA/GALC/SGPP2/SPTLC1/SPTLC2/SGMS1/NEU3/PLPP3/SGPL1/GLB1/SMPD4/SPHK2/SGPP1/KDSR/B4GALT6/ASAH1/PLPP1
PCPG	KEGG_ADHERENS_JUNCTION	KEGG_ADHERENS_JUNCTION	63	0.431489	1.62719	0.0243902	0.166667	0.1344	4382	tags=52%, list=35%, signal=34%	IGF1R/SORBS1/TGFBR2/CREBBP/EP300/PTPRF/RAC2/ACTN1/CTNND1/PTPRB/AFDN/FER/PTPRJ/IQGAP1/VCL/FARP2/WASF2/FGFR1/CTNNB1/MAPK1/TJP1/PARD3/PTPRM/TGFBR1/SSX2IP/ERBB2/SNAI2/WASF1/PTPN1/SMAD4/NECTIN1/ACTN4/FYN
PCPG	KEGG_DILATED_CARDIOMYOPATHY	KEGG_DILATED_CARDIOMYOPATHY	50	0.460219	1.71649	0.0243902	0.166667	0.1344	3324	tags=46%, list=26%, signal=34%	PLN/ITGB1/DMD/SLC8A1/ADCY2/TGFB3/ITGA6/ADCY3/ADCY9/ITGA5/CACNA1D/DAG1/PRKACB/ATP2A2/SGCB/ADCY6/ITGB8/CACNG2/ITGAV/ITGA1/CACNA1C/ITGB4/ITGA7
PCPG	KEGG_PHOSPHATIDYLINOSITOL_SIGNALING_SYSTEM	KEGG_PHOSPHATIDYLINOSITOL_SIGNALING_SYSTEM	53	0.440531	1.63833	0.0246914	0.166667	0.1344	3962	tags=49%, list=31%, signal=34%	PLCB4/ITPR2/DGKG/DGKB/PI4KA/PIK3CA/PIKFYVE/PIK3R1/ITPR1/PIK3C2B/INPP5A/PIP4K2C/INPP5B/SYNJ1/PIK3C2A/OCRL/PIK3C3/INPP4A/PTEN/PLCE1/PLCG1/DGKE/CALM1/PIP4K2A/INPP5D/CDS2
PCPG	KEGG_VASOPRESSIN_REGULATED_WATER_REABSORPTION	KEGG_VASOPRESSIN_REGULATED_WATER_REABSORPTION	34	0.480318	1.61615	0.0246914	0.166667	0.1344	2703	tags=35%, list=21%, signal=28%	DYNC1LI2/DYNC2H1/DYNC1I2/ADCY3/ADCY9/DYNC1I1/DCTN1/DCTN5/PRKACB/CREB1/ADCY6/DYNC1H1
PCPG	KEGG_ABC_TRANSPORTERS	KEGG_ABC_TRANSPORTERS	22	0.512239	1.59773	0.025	0.166667	0.1344	4173	tags=59%, list=33%, signal=40%	ABCC4/ABCC1/ABCG1/ABCA3/ABCA1/ABCG2/TAP1/ABCB7/ABCB1/ABCA2/ABCC8/ABCB10/ABCD3
PCPG	KEGG_ARRHYTHMOGENIC_RIGHT_VENTRICULAR_CARDIOMYOPATHY_ARVC	KEGG_ARRHYTHMOGENIC_RIGHT_VENTRICULAR_CARDIOMYOPATHY_ARVC	43	0.422368	1.49568	0.025	0.166667	0.1344	3324	tags=42%, list=26%, signal=31%	ITGB1/DMD/SLC8A1/ITGA6/ACTN1/ITGA5/CACNA1D/DAG1/ATP2A2/CTNNB1/SGCB/ITGB8/CACNG2/ITGAV/ITGA1/CACNA1C/ITGB4/ITGA7
PCPG	KEGG_GLYCOSYLPHOSPHATIDYLINOSITOL_GPI_ANCHOR_BIOSYNTHESIS	KEGG_GLYCOSYLPHOSPHATIDYLINOSITOL_GPI_ANCHOR_BIOSYNTHESIS	22	0.496809	1.5496	0.025	0.166667	0.1344	3899	tags=50%, list=31%, signal=35%	PIGO/PIGS/PIGN/PIGW/PIGT/PGAP1/PIGF/PIGG/PIGM/PIGK/PIGV
PCPG	KEGG_GAP_JUNCTION	KEGG_GAP_JUNCTION	57	0.424235	1.58726	0.0253165	0.166667	0.1344	2721	tags=37%, list=22%, signal=29%	TUBA1B/GUCY1A1/PLCB4/ITPR2/PDGFRB/ADCY2/ADCY3/ADCY9/PDGFB/SOS2/ITPR1/GJD2/SOS1/PRKACB/MAP2K5/TUBB3/MAPK1/TJP1/GUCY1B1/ADCY6/GNA11
PCPG	KEGG_HEMATOPOIETIC_CELL_LINEAGE	KEGG_HEMATOPOIETIC_CELL_LINEAGE	26	0.542997	1.73358	0.0253165	0.166667	0.1344	3008	tags=46%, list=24%, signal=35%	ITGA6/CSF1R/CD44/ITGA5/CD4/KITLG/KIT/TFRC/CSF1/CD34/ITGA1/CD37
PCPG	KEGG_INOSITOL_PHOSPHATE_METABOLISM	KEGG_INOSITOL_PHOSPHATE_METABOLISM	40	0.427206	1.47531	0.0253165	0.166667	0.1344	3077	tags=42%, list=24%, signal=32%	PLCB4/PI4KA/PIK3CA/PIKFYVE/PIK3C2B/INPP5A/PIP4K2C/INPP5B/SYNJ1/PIK3C2A/OCRL/PIK3C3/INPP4A/ALDH6A1/PTEN/PLCE1/PLCG1
PCPG	KEGG_HYPERTROPHIC_CARDIOMYOPATHY_HCM	KEGG_HYPERTROPHIC_CARDIOMYOPATHY_HCM	45	0.424189	1.51279	0.025641	0.166667	0.1344	4542	tags=56%, list=36%, signal=36%	ITGB1/DMD/SLC8A1/TGFB3/ITGA6/PRKAB2/ITGA5/CACNA1D/DAG1/ATP2A2/SGCB/ITGB8/CACNG2/ITGAV/ITGA1/CACNA1C/ITGB4/PRKAA1/ITGA7/TPM3/PRKAB1/ACTC1/ITGA9/TPM1/CACNA2D1
[truncated: 563 more rows]
